# Supplementary material for: Author Correction: The Cannabinoid Content of Legal Cannabis in Washington State Varies Systematically Across Testing Facilities and Popular Consumer Products
Source: Sci Rep. 2020 Aug 27;10:14406. doi: 10.1038/s41598-020-69680-x (PMC7506002; doi:10.1038/s41598-020-69680-x)
Supplement: Supplementary file 2 — Supplementary Dataset. [file 41598_2020_69680_MOESM2_ESM.zip]

Archive with 3 entries (2 files):
- Replication_Data_Correction.csv
- __MACOSX/
- __MACOSX/._Replication_Data_Correction.csv
