# Supplementary material for: Author Correction: The Cannabinoid Content of Legal Cannabis in Washington State Varies Systematically Across Testing Facilities and Popular Consumer Products
Source: Sci Rep. 2020 Aug 27;10:14406. doi: 10.1038/s41598-020-69680-x (PMC7506002; doi:10.1038/s41598-020-69680-x)
Supplement: Supplementary file 2 — Supplementary Dataset. [file 41598_2020_69680_MOESM2_ESM.zip › Replication_Data_Correction.csv]

V1	LeaflyStrain	id	quantity	TestStrain	Total	THCmax	CBDmax	orgname	orgactive	lab_name	DateTest	InventoryLabel	MatchedName	Chemotype	NoMatch	Category	ISH_PageRank	ISH_ReviewCountRank	PageRank	MathImpossible	Year	StrainTests	StrainChemotype	PropChemotype1	PropChemotype2	PropChemotype3	ModalChemoProp
0	1024	176052	4	1024	12.37966	11.9587	0.42096	G-7 GROW	1	Confidence Analytics	12/13/16 18:38	Flower Lot	1024	1	0	Sativa	76	59	398	0	2016	31	1	1	0	0	1
1	1024	176053	4	1024	13.07217	12.9757	0.09647	G-7 GROW	1	Confidence Analytics	12/13/16 18:38	Flower Lot	1024	1	0	Sativa	76	59	398	0	2016	31	1	1	0	0	1
4	1024	6571	2	104	17.3	16.8	0.5	DOUBLE DELICIOUS	1	Integrity Labs	11/16/14 17:58	Flower Lot	104	1	0	Sativa	76	59	398	0	2014	31	1	1	0	0	1
5	1024	7359	2	104	20.7	20.1	0.6	DOUBLE DELICIOUS	1	Integrity Labs	11/21/14 10:45	Flower Lot	104	1	0	Sativa	76	59	398	0	2014	31	1	1	0	0	1
6	1024	7360	2	104	20.7	20.4	0.3	DOUBLE DELICIOUS	1	Integrity Labs	11/21/14 10:47	Flower Lot	104	1	0	Sativa	76	59	398	0	2014	31	1	1	0	0	1
7	1024	11317	1	104	16.8	16.1	0.7	DOUBLE DELICIOUS	1	Integrity Labs	1/7/15 12:28	Flower Lot	104	1	0	Sativa	76	59	398	0	2015	31	1	1	0	0	1
8	1024	11318	1	104	17	16.5	0.5	DOUBLE DELICIOUS	1	Integrity Labs	1/7/15 12:30	Flower Lot	104	1	0	Sativa	76	59	398	0	2015	31	1	1	0	0	1
9	1024	7372	2	102	23.8	23.2	0.6	DOUBLE DELICIOUS	1	Integrity Labs	11/21/14 13:01	Flower Lot	102	1	0	Sativa	76	59	398	0	2014	31	1	1	0	0	1
10	1024	7373	2	102	23.5	22.9	0.6	DOUBLE DELICIOUS	1	Integrity Labs	11/21/14 13:02	Flower Lot	102	1	0	Sativa	76	59	398	0	2014	31	1	1	0	0	1
11	1024	11289	1	102	19.9	19.4	0.5	DOUBLE DELICIOUS	1	Integrity Labs	1/6/15 19:06	Flower Lot	102	1	0	Sativa	76	59	398	0	2015	31	1	1	0	0	1
12	1024	11290	1	102	20.1	19.7	0.4	DOUBLE DELICIOUS	1	Integrity Labs	1/6/15 19:07	Flower Lot	102	1	0	Sativa	76	59	398	0	2015	31	1	1	0	0	1
13	1024	11291	1	102	20.4	19.8	0.6	DOUBLE DELICIOUS	1	Integrity Labs	1/6/15 19:08	Flower Lot	102	1	0	Sativa	76	59	398	0	2015	31	1	1	0	0	1
14	1024	11581	2	102	20.9	20.4	0.5	DOUBLE DELICIOUS	1	Integrity Labs	1/9/15 13:57	Flower Lot	102	1	0	Sativa	76	59	398	0	2015	31	1	1	0	0	1
15	1024	30551	1	102	89.1	85.7	3.4	DOUBLE DELICIOUS	1	Integrity Labs	6/16/15 11:14	CO2 Hash Oil	102	1	0	Sativa	76	59	398	0	2015	31	1	1	0	0	1
16	1024	31092	1	102	89.1	85.7	3.4	DOUBLE DELICIOUS	1	Integrity Labs	6/18/15 11:11	Marijuana Extract for Inhalation	102	1	0	Sativa	76	59	398	0	2015	31	1	1	0	0	1
17	1024	31093	1	102	89.1	85.7	3.4	DOUBLE DELICIOUS	1	Integrity Labs	6/18/15 11:12	Marijuana Extract for Inhalation	102	1	0	Sativa	76	59	398	0	2015	31	1	1	0	0	1
18	1024	31771	1	102	89.1	85.7	3.4	DOUBLE DELICIOUS	1	Integrity Labs	6/23/15 15:49	Marijuana Extract for Inhalation	102	1	0	Sativa	76	59	398	0	2015	31	1	1	0	0	1
19	1024	31773	1	102	89.1	85.7	3.4	DOUBLE DELICIOUS	1	Integrity Labs	6/23/15 15:51	Marijuana Extract for Inhalation	102	1	0	Sativa	76	59	398	0	2015	31	1	1	0	0	1
20	1024	31949	1	102	89.1	85.7	3.4	DOUBLE DELICIOUS	1	Integrity Labs	6/24/15 11:57	Marijuana Extract for Inhalation	102	1	0	Sativa	76	59	398	0	2015	31	1	1	0	0	1
21	1024	32791	1	102	89.1	85.7	3.4	DOUBLE DELICIOUS	1	Integrity Labs	6/30/15 12:38	Marijuana Extract for Inhalation	102	1	0	Sativa	76	59	398	0	2015	31	1	1	0	0	1
22	1024	32797	1	102	89.1	85.7	3.4	DOUBLE DELICIOUS	1	Integrity Labs	6/30/15 13:08	Marijuana Extract for Inhalation	102	1	0	Sativa	76	59	398	0	2015	31	1	1	0	0	1
23	1024	33010	1	102	89.1	85.7	3.4	DOUBLE DELICIOUS	1	Integrity Labs	7/1/15 13:43	Marijuana Extract for Inhalation	102	1	0	Sativa	76	59	398	0	2015	31	1	1	0	0	1
24	1024	33182	1	102	89.1	85.7	3.4	DOUBLE DELICIOUS	1	Integrity Labs	7/2/15 11:42	Marijuana Extract for Inhalation	102	1	0	Sativa	76	59	398	0	2015	31	1	1	0	0	1
25	1024	33185	1	102	89.1	85.7	3.4	DOUBLE DELICIOUS	1	Integrity Labs	7/2/15 11:44	Marijuana Extract for Inhalation	102	1	0	Sativa	76	59	398	0	2015	31	1	1	0	0	1
26	1024	33970	1	102	89.1	85.7	3.4	DOUBLE DELICIOUS	1	Integrity Labs	7/8/15 11:29	Marijuana Extract for Inhalation	102	1	0	Sativa	76	59	398	0	2015	31	1	1	0	0	1
27	1024	34196	1	102	89.1	85.7	3.4	DOUBLE DELICIOUS	1	Integrity Labs	7/9/15 10:40	Marijuana Extract for Inhalation	102	1	0	Sativa	76	59	398	0	2015	31	1	1	0	0	1
28	1024	34627	1	102	89.1	85.7	3.4	DOUBLE DELICIOUS	1	Integrity Labs	7/13/15 13:32	Marijuana Extract for Inhalation	102	1	0	Sativa	76	59	398	0	2015	31	1	1	0	0	1
29	1024	34628	1	102	89.1	85.7	3.4	DOUBLE DELICIOUS	1	Integrity Labs	7/13/15 13:34	Marijuana Extract for Inhalation	102	1	0	Sativa	76	59	398	0	2015	31	1	1	0	0	1
30	1024	40667	1	102	88.9	87.7	1.2	DOUBLE DELICIOUS	1	Integrity Labs	8/19/15 17:05	CO2 Hash Oil	102	1	0	Sativa	76	59	398	0	2015	31	1	1	0	0	1
31	24k-gold	62193	5	GVS 24K Gold	15.25	15.25146	0.01	GREEN VALLEY SOCIETY	1	Analytical 360, LLC.	11/23/15 20:22	Flower Lot	GVS24KGOLD	1	0	Hybrid	67	50	133	0	2015	55	1	1	0	0	1
32	24k-gold	83964	1	GVS 24K Gold	87.9	87.8998	0.06	GREEN VALLEY SOCIETY	1	Dragon Analyitcal Laboratory	3/1/16 18:25	Kief	GVS24KGOLD	1	0	Hybrid	67	50	133	0	2016	55	1	1	0	0	1
33	24k-gold	128839	4	24K Gold	19.65416	19.4963	0.15786	CE GROUP	0	Confidence Analytics	8/22/16 15:29	Flower Lot	24KGOLD	1	0	Hybrid	67	50	133	0	2016	55	1	1	0	0	1
34	24k-gold	178416	4	24K Gold	21.0326	20.8572	0.1754	CE GROUP	0	Confidence Analytics	12/20/16 12:35	Flower Lot	24KGOLD	1	0	Hybrid	67	50	133	0	2016	55	1	1	0	0	1
35	24k-gold	197237	4	24K Gold	23.05831	22.8566	0.20171	CE GROUP	0	Confidence Analytics	2/12/17 17:03	Flower Lot	24KGOLD	1	0	Hybrid	67	50	133	0	2017	55	1	1	0	0	1
36	24k-gold	197238	4	24K Gold	20.2356	20.0602	0.1754	CE GROUP	0	Confidence Analytics	2/12/17 17:03	Flower Lot	24KGOLD	1	0	Hybrid	67	50	133	0	2017	55	1	1	0	0	1
37	24k-gold	197239	4	24K Gold	21.4934	21.318	0.1754	CE GROUP	0	Confidence Analytics	2/12/17 17:04	Flower Lot	24KGOLD	1	0	Hybrid	67	50	133	0	2017	55	1	1	0	0	1
38	24k-gold	197240	4	24K Gold	21.7265	21.5511	0.1754	CE GROUP	0	Confidence Analytics	2/12/17 17:04	Flower Lot	24KGOLD	1	0	Hybrid	67	50	133	0	2017	55	1	1	0	0	1
39	24k-gold	207605	4	24K Gold	22.494223	22.30116	0.193063	CE GROUP	0	Confidence Analytics	3/14/17 13:12	Flower Lot	24KGOLD	1	0	Hybrid	67	50	133	0	2017	55	1	1	0	0	1
40	24k-gold	207607	4	24K Gold	21.424919	21.24238	0.182539	CE GROUP	0	Confidence Analytics	3/14/17 13:12	Flower Lot	24KGOLD	1	0	Hybrid	67	50	133	0	2017	55	1	1	0	0	1
41	24k-gold	94121	4	24 K Gold	22.1	22.1057	0.18	SGB	1	Confidence Analytics	4/13/16 11:19	Flower Lot	24KGOLD	1	0	Hybrid	67	50	133	0	2016	55	1	1	0	0	1
42	24k-gold	124300	4	24 K Gold	20.5	20.5325	0.19294	SGB	1	Confidence Analytics	8/8/16 12:36	Flower Lot	24KGOLD	1	0	Hybrid	67	50	133	0	2016	55	1	1	0	0	1
43	24k-gold	128794	4	24 K Gold	19.95988	19.7494	0.21048	SGB	1	Confidence Analytics	8/22/16 14:18	Flower Lot	24KGOLD	1	0	Hybrid	67	50	133	0	2016	55	1	1	0	0	1
44	24k-gold	138170	4	24 K Gold	19.58507	19.4009	0.18417	SGB	1	Confidence Analytics	9/19/16 14:43	Flower Lot	24KGOLD	1	0	Hybrid	67	50	133	0	2016	55	1	1	0	0	1
45	24k-gold	148154	4	24 K Gold	20.40544	20.2125	0.19294	SGB	1	Confidence Analytics	10/14/16 14:50	Flower Lot	24KGOLD	1	0	Hybrid	67	50	133	0	2016	55	1	1	0	0	1
46	24k-gold	151980	4	24 K Gold	21.46554	21.2726	0.19294	SGB	1	Confidence Analytics	10/24/16 14:06	Flower Lot	24KGOLD	1	0	Hybrid	67	50	133	0	2016	55	1	1	0	0	1
47	24k-gold	169536	4	24 K Gold	20.31667	20.1325	0.18417	SGB	1	Confidence Analytics	11/29/16 13:08	Flower Lot	24KGOLD	1	0	Hybrid	67	50	133	0	2016	55	1	1	0	0	1
48	24k-gold	176162	4	24 K Gold	19.44614	19.2532	0.19294	SGB	1	Confidence Analytics	12/14/16 10:27	Flower Lot	24KGOLD	1	0	Hybrid	67	50	133	0	2016	55	1	1	0	0	1
49	24k-gold	199078	4	24 K Gold	16.39926	16.2414	0.15786	SGB	1	Confidence Analytics	2/17/17 11:24	Flower Lot	24KGOLD	1	0	Hybrid	67	50	133	0	2017	55	1	1	0	0	1
50	24k-gold	211534	4	24 K Gold	18.222302	18.05818	0.164122	SGB	1	Confidence Analytics	3/24/17 12:40	Flower Lot	24KGOLD	1	0	Hybrid	67	50	133	0	2017	55	1	1	0	0	1
51	24k-gold	220989	4	24 K Gold	17.94384	17.78498	0.15886	SGB	1	Confidence Analytics	4/20/17 11:16	Flower Lot	24KGOLD	1	0	Hybrid	67	50	133	0	2017	55	1	1	0	0	1
52	24k-gold	205836	2	24K Gold	76.23845	74.51845	1.72	XTRACTED LABS	1	Medicine Creek Analytics	3/8/17 15:46	Hydrocarbon Wax	24KGOLD	1	0	Hybrid	67	50	133	0	2017	55	1	1	0	0	1
53	24k-gold	212278	2	24K Gold	71.60297	69.98297	1.62	XTRACTED LABS	1	Medicine Creek Analytics	3/27/17 14:58	Hydrocarbon Wax	24KGOLD	1	0	Hybrid	67	50	133	0	2017	55	1	1	0	0	1
54	24k-gold	134921	2	24K Gold	64.78352	64.59935	0.18417	XTRACTED LABS	1	Steep Hill Labs	9/9/16 16:23	Hydrocarbon Wax	24KGOLD	1	0	Hybrid	67	50	133	0	2016	55	1	1	0	0	1
55	24k-gold	137282	2	24K Gold	73.69662	73.52999	0.16663	XTRACTED LABS	1	Steep Hill Labs	9/15/16 16:06	Hydrocarbon Wax	24KGOLD	1	0	Hybrid	67	50	133	0	2016	55	1	1	0	0	1
56	24k-gold	185129	2	24K Gold	64.45432	64.36662	0.0877	XTRACTED LABS	1	Steep Hill Labs	1/10/17 12:47	Hydrocarbon Wax	24KGOLD	1	0	Hybrid	67	50	133	0	2017	55	1	1	0	0	1
57	24k-gold	214215	7	24K Gold	19.85079	19.85079	0	BMF WASHINGTON	1	Trace Analytics	4/1/17 16:03	Flower Lot	24KGOLD	1	0	Hybrid	67	50	133	0	2017	55	1	1	0	0	1
58	24k-gold	214216	4	24K Gold	21.49725	21.49725	0	BMF WASHINGTON	1	Trace Analytics	4/1/17 16:03	Flower Lot	24KGOLD	1	0	Hybrid	67	50	133	0	2017	55	1	1	0	0	1
59	24k-gold	214217	4	24K Gold	22.30393	22.30393	0	BMF WASHINGTON	1	Trace Analytics	4/1/17 16:03	Flower Lot	24KGOLD	1	0	Hybrid	67	50	133	0	2017	55	1	1	0	0	1
83	24k-gold	225468	4	24K Gold	59.196558	19.58385	0.148336	CULTIVAR FARMS	1	Confidence Analytics	5/3/17 15:34	Flower Lot	24KGOLD	1	0	Hybrid	67	50	133	0	2017	55	1	1	0	0	1
84	24k-gold	225469	4	24K Gold	55.176711	18.25881	0.133427	CULTIVAR FARMS	1	Confidence Analytics	5/3/17 15:36	Flower Lot	24KGOLD	1	0	Hybrid	67	50	133	0	2017	55	1	1	0	0	1
86	3-kings	191675	2	3 Kings + 1	65.28566	64.84117	0.44449	HYDRO LIGHT	1	Analytical 360, LLC.	1/27/17 14:19	Hydrocarbon Wax	3KINGS+1	1	0	Hybrid	95	80	189	0	2017	65	1	1	0	0	1
87	3-kings	195255	2	3 Kings + 1	84.195	83.89682	0.29818	HYDRO LIGHT	1	Analytical 360, LLC.	2/7/17 13:19	Hydrocarbon Wax	3KINGS+1	1	0	Hybrid	95	80	189	0	2017	65	1	1	0	0	1
88	3-kings	199225	2	3 Kings + 1	85.01791	84.74604	0.27187	HYDRO LIGHT	1	Analytical 360, LLC.	2/17/17 13:37	Hydrocarbon Wax	3KINGS+1	1	0	Hybrid	95	80	189	0	2017	65	1	1	0	0	1
92	3-kings	195252	2	3 Kings	66.78433	66.16091	0.62342	HYDRO LIGHT	1	Analytical 360, LLC.	2/7/17 13:17	Hydrocarbon Wax	3KINGS	1	0	Hybrid	95	80	189	0	2017	65	1	1	0	0	1
93	3-kings	210052	2	3 Kings	80.62327	80.10017	0.5231	HYDRO LIGHT	1	Analytical 360, LLC.	3/21/17 11:09	Hydrocarbon Wax	3KINGS	1	0	Hybrid	95	80	189	0	2017	65	1	1	0	0	1
94	3-kings	92930	4	3 Kings	12.18	12.17833	0.22	HANG ROOTS	1	Analytical 360, LLC.	4/7/16 14:27	Flower Lot	3KINGS	1	0	Hybrid	95	80	189	0	2016	65	1	1	0	0	1
95	3-kings	142205	4	3 Kings	19.06641	18.9524	0.11401	BUDDY BOY FARMS	1	Confidence Analytics	9/29/16 13:09	Flower Lot	3KINGS	1	0	Hybrid	95	80	189	0	2016	65	1	1	0	0	1
96	3-kings	142207	4	3 Kings	18.3185	18.2308	0.0877	BUDDY BOY FARMS	1	Confidence Analytics	9/29/16 13:10	Flower Lot	3KINGS	1	0	Hybrid	95	80	189	0	2016	65	1	1	0	0	1
97	3-kings	16255	2	3 Kings	25.9	21.3226	0.28	EMERALD TWIST	1	Confidence Analytics	2/26/15 21:00	Flower Lot	3KINGS	1	0	Hybrid	95	80	189	0	2015	65	1	1	0	0	1
98	3-kings	125118	4	3 Kings	14.3	14.2204	0.55251	OKANOGAN VALLEY NURSERY	1	Confidence Analytics	8/10/16 13:02	Flower Lot	3KINGS	1	0	Hybrid	95	80	189	0	2016	65	1	1	0	0	1
99	3-kings	60284	2	3 Kings	7.99	7.983	0.11	STR8FIRE FARMS	1	Confidence Analytics	11/17/15 0:22	Flower Lot	3KINGS	1	0	Hybrid	95	80	189	0	2015	65	1	1	0	0	1
100	3-kings	150017	1	3 Kings	64.16064	63.6169	0.54374	CONSCIOUS CANNABIS	1	Confidence Analytics	10/19/16 12:25	Hydrocarbon Wax	3KINGS	1	0	Hybrid	95	80	189	0	2016	65	1	1	0	0	1
101	3-kings	162673	4	3 Kings	10.55411	10.4401	0.11401	MOON BAY CANNABIS CO.	1	Confidence Analytics	11/14/16 13:53	Flower Lot	3KINGS	1	0	Hybrid	95	80	189	0	2016	65	1	1	0	0	1
102	3-kings	43998	1	3 Kings	38.2	37.7	0.5	LANDRACE	1	Integrity Labs	9/9/15 19:38	Kief	3KINGS	1	0	Hybrid	95	80	189	0	2015	65	1	1	0	0	1
103	3-kings	44405	1	3 Kings	39.4	38.9	0.5	LANDRACE	1	Integrity Labs	9/11/15 19:27	Kief	3KINGS	1	0	Hybrid	95	80	189	0	2015	65	1	1	0	0	1
104	3-kings	51384	1	3 Kings	64.2	64.2	0.2	LANDRACE	1	Integrity Labs	10/15/15 13:04	CO2 Hash Oil	3KINGS	1	0	Hybrid	95	80	189	0	2015	65	1	1	0	0	1
105	3-kings	167377	4	3 Kings	15.14	14.95	0.19	VERDANT CIRCLE	1	Integrity Labs	11/22/16 15:22	Flower Lot	3KINGS	1	0	Hybrid	95	80	189	0	2016	65	1	1	0	0	1
106	3-kings	145953	4	3 Kings	21.4079	21.0202	0.3877	BUDDY BOY FARMS	1	Green Grower Labs	10/10/16 14:58	Flower Lot	3KINGS	1	0	Hybrid	95	80	189	0	2016	65	1	1	0	0	1
107	3-kings	145956	4	3 Kings	20.2202	20.2202	0	BUDDY BOY FARMS	1	Green Grower Labs	10/10/16 14:58	Flower Lot	3KINGS	1	0	Hybrid	95	80	189	0	2016	65	1	1	0	0	1
108	3-kings	145957	4	3 Kings	21.9972	21.7095	0.2877	BUDDY BOY FARMS	1	Green Grower Labs	10/10/16 14:59	Flower Lot	3KINGS	1	0	Hybrid	95	80	189	0	2016	65	1	1	0	0	1
109	3-kings	145959	4	3 Kings	19.3047	19.1047	0.2	BUDDY BOY FARMS	1	Green Grower Labs	10/10/16 14:59	Flower Lot	3KINGS	1	0	Hybrid	95	80	189	0	2016	65	1	1	0	0	1
110	3-kings	158680	4	3 Kings	20.7956	20.5079	0.2877	BUDDY BOY FARMS	1	Green Grower Labs	11/7/16 11:22	Flower Lot	3KINGS	1	0	Hybrid	95	80	189	0	2016	65	1	1	0	0	1
111	3-kings	86771	3	3 Kings	18.7	18.7047	0.2	STARLEAF	1	Green Grower Labs	3/12/16 21:24	Flower Lot	3KINGS	1	0	Hybrid	95	80	189	0	2016	65	1	1	0	0	1
112	3-kings	170527	4	3 Kings	25.6637	25.5137	0.15	BUDDY BOY FARMS	1	Anatek Labs	11/30/16 14:38	Flower Lot	3KINGS	1	0	Hybrid	95	80	189	0	2016	65	1	1	0	0	1
113	3-kings	151573	4	3 Kings	16.3514	16.1914	0.16	GREEN SOURCE	1	Anatek Labs	10/21/16 20:18	Flower Lot	3KINGS	1	0	Hybrid	95	80	189	0	2016	65	1	1	0	0	1
114	3-kings	151575	4	3 Kings	14.1289	13.9989	0.13	GREEN SOURCE	1	Anatek Labs	10/21/16 20:20	Flower Lot	3KINGS	1	0	Hybrid	95	80	189	0	2016	65	1	1	0	0	1
115	3-kings	151585	4	3 Kings	16.1583	15.9883	0.17	GREEN SOURCE	1	Anatek Labs	10/21/16 20:27	Flower Lot	3KINGS	1	0	Hybrid	95	80	189	0	2016	65	1	1	0	0	1
116	3-kings	183079	4	3 Kings	20.871	20.871	0	SAN JUAN SUN GROWN	1	Peak Analytics Laboratory Testing Services	1/4/17 13:36	Flower Lot	3KINGS	1	0	Hybrid	95	80	189	0	2017	65	1	1	0	0	1
117	3-kings	183080	4	3 Kings	21.2218	21.2218	0	SAN JUAN SUN GROWN	1	Peak Analytics Laboratory Testing Services	1/4/17 13:36	Flower Lot	3KINGS	1	0	Hybrid	95	80	189	0	2017	65	1	1	0	0	1
118	3-kings	183081	4	3 Kings	20.2571	20.2571	0	SAN JUAN SUN GROWN	1	Peak Analytics Laboratory Testing Services	1/4/17 13:36	Flower Lot	3KINGS	1	0	Hybrid	95	80	189	0	2017	65	1	1	0	0	1
119	3-kings	183082	4	3 Kings	20.1325	20.1325	0	SAN JUAN SUN GROWN	1	Peak Analytics Laboratory Testing Services	1/4/17 13:36	Flower Lot	3KINGS	1	0	Hybrid	95	80	189	0	2017	65	1	1	0	0	1
120	3-kings	183085	4	3 Kings	21.5218	21.5218	0	SAN JUAN SUN GROWN	1	Peak Analytics Laboratory Testing Services	1/4/17 13:36	Flower Lot	3KINGS	1	0	Hybrid	95	80	189	0	2017	65	1	1	0	0	1
121	3-kings	183087	4	3 Kings	20.4571	20.4571	0	SAN JUAN SUN GROWN	1	Peak Analytics Laboratory Testing Services	1/4/17 13:37	Flower Lot	3KINGS	1	0	Hybrid	95	80	189	0	2017	65	1	1	0	0	1
122	3-kings	183089	4	3 Kings	21.6218	21.6218	0	SAN JUAN SUN GROWN	1	Peak Analytics Laboratory Testing Services	1/4/17 13:37	Flower Lot	3KINGS	1	0	Hybrid	95	80	189	0	2017	65	1	1	0	0	1
123	3-kings	183091	4	3 Kings	24.5036	24.5036	0	SAN JUAN SUN GROWN	1	Peak Analytics Laboratory Testing Services	1/4/17 13:37	Flower Lot	3KINGS	1	0	Hybrid	95	80	189	0	2017	65	1	1	0	0	1
124	3-kings	183092	4	3 Kings	20.5325	20.5325	0	SAN JUAN SUN GROWN	1	Peak Analytics Laboratory Testing Services	1/4/17 13:37	Flower Lot	3KINGS	1	0	Hybrid	95	80	189	0	2017	65	1	1	0	0	1
125	3-kings	183093	4	3 Kings	22.0234	22.0234	0	SAN JUAN SUN GROWN	1	Peak Analytics Laboratory Testing Services	1/4/17 13:37	Flower Lot	3KINGS	1	0	Hybrid	95	80	189	0	2017	65	1	1	0	0	1
126	3-kings	183096	4	3 Kings	23.1881	23.1881	0	SAN JUAN SUN GROWN	1	Peak Analytics Laboratory Testing Services	1/4/17 13:38	Flower Lot	3KINGS	1	0	Hybrid	95	80	189	0	2017	65	1	1	0	0	1
127	3-kings	183097	4	3 Kings	24.3282	24.3282	0	SAN JUAN SUN GROWN	1	Peak Analytics Laboratory Testing Services	1/4/17 13:38	Flower Lot	3KINGS	1	0	Hybrid	95	80	189	0	2017	65	1	1	0	0	1
128	3-kings	183098	4	3 Kings	20.7079	20.7079	0	SAN JUAN SUN GROWN	1	Peak Analytics Laboratory Testing Services	1/4/17 13:38	Flower Lot	3KINGS	1	0	Hybrid	95	80	189	0	2017	65	1	1	0	0	1
129	3-kings	183100	4	3 Kings	20.3694	20.3694	0	SAN JUAN SUN GROWN	1	Peak Analytics Laboratory Testing Services	1/4/17 13:38	Flower Lot	3KINGS	1	0	Hybrid	95	80	189	0	2017	65	1	1	0	0	1
130	3-kings	183101	4	3 Kings	23.2881	23.2881	0	SAN JUAN SUN GROWN	1	Peak Analytics Laboratory Testing Services	1/4/17 13:38	Flower Lot	3KINGS	1	0	Hybrid	95	80	189	0	2017	65	1	1	0	0	1
131	3-kings	183103	4	3 Kings	21.948	21.948	0	SAN JUAN SUN GROWN	1	Peak Analytics Laboratory Testing Services	1/4/17 13:38	Flower Lot	3KINGS	1	0	Hybrid	95	80	189	0	2017	65	1	1	0	0	1
132	3-kings	183108	4	3 Kings	27.4346	27.4346	0	SAN JUAN SUN GROWN	1	Peak Analytics Laboratory Testing Services	1/4/17 13:39	Flower Lot	3KINGS	1	0	Hybrid	95	80	189	0	2017	65	1	1	0	0	1
133	3-kings	183109	4	3 Kings	20.194	20.194	0	SAN JUAN SUN GROWN	1	Peak Analytics Laboratory Testing Services	1/4/17 13:39	Flower Lot	3KINGS	1	0	Hybrid	95	80	189	0	2017	65	1	1	0	0	1
134	3-kings	183112	4	3 Kings	21.171	21.171	0	SAN JUAN SUN GROWN	1	Peak Analytics Laboratory Testing Services	1/4/17 13:39	Flower Lot	3KINGS	1	0	Hybrid	95	80	189	0	2017	65	1	1	0	0	1
151	3x-crazy	51696	5	3X Crazy	17.7	17.70257	0.07	GREEN CHIEFS	1	Analytical 360, LLC.	10/16/15 14:31	Flower Lot	3XCRAZY	1	0	Indica	84	68	264	0	2015	13	1	1	0	0	1
152	3x-crazy	51697	5	3X Crazy	17.03	17.02744	0.07	GREEN CHIEFS	1	Analytical 360, LLC.	10/16/15 14:32	Flower Lot	3XCRAZY	1	0	Indica	84	68	264	0	2015	13	1	1	0	0	1
153	3x-crazy	53199	5	3X Crazy	8.11	8.10669	0.03	GREEN CHIEFS	1	Analytical 360, LLC.	10/22/15 21:32	Flower Lot	3XCRAZY	1	0	Indica	84	68	264	0	2015	13	1	1	0	0	1
154	3x-crazy	93813	3	3X Crazy	13.64	13.63527	0.01	GREEN CHIEFS	1	Analytical 360, LLC.	4/12/16 12:49	Flower Lot	3XCRAZY	1	0	Indica	84	68	264	0	2016	13	1	1	0	0	1
155	3x-crazy	178782	4.22	3X Crazy	20.9079	20.6202	0.2877	J.E.T.	1	Green Grower Labs	12/21/16 2:28	Flower Lot	3XCRAZY	1	0	Indica	84	68	264	0	2016	13	1	1	0	0	1
156	3x-crazy	117956	4	3xcrazy	13.9	13.90874	0	OKANOGAN NATURAL FARMS	1	Trace Analytics	7/18/16 10:51	Flower Lot	3XCRAZY	1	0	Indica	84	68	264	0	2016	13	1	1	0	0	1
157	3x-crazy	222955	4	3X Crazy	20.5817	20.5817	0	GREEN CHIEFS	1	Peak Analytics Laboratory Testing Services	4/26/17 14:57	Flower Lot	3XCRAZY	1	0	Indica	84	68	264	0	2017	13	1	1	0	0	1
158	3x-crazy	204343	4	3xcrazy	23.2785	23.2785	0	CARSON UNLIMITED	1	Peak Analytics Laboratory Testing Services	3/3/17 15:44	Flower Lot	3XCRAZY	1	0	Indica	84	68	264	0	2017	13	1	1	0	0	1
159	3x-crazy	204344	4	3xcrazy	19.5277	19.5277	0	CARSON UNLIMITED	1	Peak Analytics Laboratory Testing Services	3/3/17 15:44	Flower Lot	3XCRAZY	1	0	Indica	84	68	264	0	2017	13	1	1	0	0	1
160	3x-crazy	134868	4	3X Crazy	14.2	14.2	0	GREEN CHIEFS	1	HD Analytics	9/9/16 14:57	Flower Lot	3XCRAZY	1	0	Indica	84	68	264	0	2016	13	1	1	0	0	1
161	3x-crazy	16453	7	3X Crazy	19	16.786	0	GREEN CHIEFS	1	Phytalab	3/2/15 13:38	Flower Lot	3XCRAZY	1	0	Indica	84	68	264	0	2015	13	1	1	0	0	1
164	501st-og	189818	1	501st OG	67.90906	67.54596	0.3631	ECC	1	Analytical 360, LLC.	1/23/17 15:16	Hydrocarbon Wax	501STOG	1	0	Hybrid	208	98	424	0	2017	101	1	1	0	0	1
165	501st-og	194483	1	501st OG	74.43127	73.51277	0.9185	ECC	1	Analytical 360, LLC.	2/4/17 15:41	Hydrocarbon Wax	501STOG	1	0	Hybrid	208	98	424	0	2017	101	1	1	0	0	1
166	501st-og	212303	1	501st OG	67.99244	67.20656	0.78588	ECC	1	Analytical 360, LLC.	3/27/17 15:21	Hydrocarbon Wax	501STOG	1	0	Hybrid	208	98	424	0	2017	101	1	1	0	0	1
167	501st-og	184243	4.22	501st OG	23.08232	22.8543	0.22802	F & D MANAGEMENT	1	Confidence Analytics	1/6/17 15:41	Flower Lot	501STOG	1	0	Hybrid	208	98	424	0	2017	101	1	1	0	0	1
168	501st-og	184244	4.25	501st OG	23.29125	23.072	0.21925	F & D MANAGEMENT	1	Confidence Analytics	1/6/17 15:41	Flower Lot	501STOG	1	0	Hybrid	208	98	424	0	2017	101	1	1	0	0	1
169	501st-og	184246	4.24	501st OG	25.59284	25.3122	0.28064	F & D MANAGEMENT	1	Confidence Analytics	1/6/17 15:42	Flower Lot	501STOG	1	0	Hybrid	208	98	424	0	2017	101	1	1	0	0	1
170	501st-og	184248	4.32	501st OG	24.37627	24.1044	0.27187	F & D MANAGEMENT	1	Confidence Analytics	1/6/17 15:42	Flower Lot	501STOG	1	0	Hybrid	208	98	424	0	2017	101	1	1	0	0	1
171	501st-og	184249	4.51	501st OG	23.97178	23.7613	0.21048	F & D MANAGEMENT	1	Confidence Analytics	1/6/17 15:43	Flower Lot	501STOG	1	0	Hybrid	208	98	424	0	2017	101	1	1	0	0	1
172	501st-og	184250	4.11	501st OG	21.59388	21.3834	0.21048	F & D MANAGEMENT	1	Confidence Analytics	1/6/17 15:43	Flower Lot	501STOG	1	0	Hybrid	208	98	424	0	2017	101	1	1	0	0	1
173	501st-og	184252	4.33	501st OG	22.80152	22.5735	0.22802	F & D MANAGEMENT	1	Confidence Analytics	1/6/17 15:43	Flower Lot	501STOG	1	0	Hybrid	208	98	424	0	2017	101	1	1	0	0	1
174	501st-og	184253	4.22	501st OG	21.99345	21.7742	0.21925	F & D MANAGEMENT	1	Confidence Analytics	1/6/17 15:44	Flower Lot	501STOG	1	0	Hybrid	208	98	424	0	2017	101	1	1	0	0	1
175	501st-og	184255	4.16	501st OG	23.42419	23.1874	0.23679	F & D MANAGEMENT	1	Confidence Analytics	1/6/17 15:44	Flower Lot	501STOG	1	0	Hybrid	208	98	424	0	2017	101	1	1	0	0	1
176	501st-og	184256	4.3	501st OG	24.62322	24.3952	0.22802	F & D MANAGEMENT	1	Confidence Analytics	1/6/17 15:44	Flower Lot	501STOG	1	0	Hybrid	208	98	424	0	2017	101	1	1	0	0	1
177	501st-og	184257	4.48	501st OG	20.86458	20.6541	0.21048	F & D MANAGEMENT	1	Confidence Analytics	1/6/17 15:45	Flower Lot	501STOG	1	0	Hybrid	208	98	424	0	2017	101	1	1	0	0	1
178	501st-og	184258	4.17	501st OG	21.77051	21.5688	0.20171	F & D MANAGEMENT	1	Confidence Analytics	1/6/17 15:45	Flower Lot	501STOG	1	0	Hybrid	208	98	424	0	2017	101	1	1	0	0	1
179	501st-og	184261	4.8	501st OG	22.79275	22.5735	0.21925	F & D MANAGEMENT	1	Confidence Analytics	1/6/17 15:46	Flower Lot	501STOG	1	0	Hybrid	208	98	424	0	2017	101	1	1	0	0	1
180	501st-og	184262	4.18	501st OG	21.97115	21.7519	0.21925	F & D MANAGEMENT	1	Confidence Analytics	1/6/17 15:47	Flower Lot	501STOG	1	0	Hybrid	208	98	424	0	2017	101	1	1	0	0	1
181	501st-og	190659	4	501st OG	19.9648	19.7894	0.1754	F & D MANAGEMENT	1	Confidence Analytics	1/25/17 14:06	Flower Lot	501STOG	1	0	Hybrid	208	98	424	0	2017	101	1	1	0	0	1
182	501st-og	207640	4	501st OG	19.401664	19.21474	0.186924	F & D MANAGEMENT	1	Confidence Analytics	3/14/17 13:27	Flower Lot	501STOG	1	0	Hybrid	208	98	424	0	2017	101	1	1	0	0	1
183	501st-og	207641	4	501st OG	25.443467	25.21357	0.229897	F & D MANAGEMENT	1	Confidence Analytics	3/14/17 13:27	Flower Lot	501STOG	1	0	Hybrid	208	98	424	0	2017	101	1	1	0	0	1
184	501st-og	207642	4	501st OG	23.040878	22.82589	0.214988	F & D MANAGEMENT	1	Confidence Analytics	3/14/17 13:28	Flower Lot	501STOG	1	0	Hybrid	208	98	424	0	2017	101	1	1	0	0	1
185	501st-og	207644	4	501st OG	23.215684	23.01999	0.195694	F & D MANAGEMENT	1	Confidence Analytics	3/14/17 13:28	Flower Lot	501STOG	1	0	Hybrid	208	98	424	0	2017	101	1	1	0	0	1
186	501st-og	207645	4	501st OG	21.506529	21.28891	0.217619	F & D MANAGEMENT	1	Confidence Analytics	3/14/17 13:28	Flower Lot	501STOG	1	0	Hybrid	208	98	424	0	2017	101	1	1	0	0	1
187	501st-og	207646	4	501st OG	21.729431	21.5504	0.179031	F & D MANAGEMENT	1	Confidence Analytics	3/14/17 13:29	Flower Lot	501STOG	1	0	Hybrid	208	98	424	0	2017	101	1	1	0	0	1
188	501st-og	207648	4	501st OG	24.165004	23.95177	0.213234	F & D MANAGEMENT	1	Confidence Analytics	3/14/17 13:29	Flower Lot	501STOG	1	0	Hybrid	208	98	424	0	2017	101	1	1	0	0	1
189	501st-og	207649	4	501st OG	22.610275	22.38564	0.224635	F & D MANAGEMENT	1	Confidence Analytics	3/14/17 13:29	Flower Lot	501STOG	1	0	Hybrid	208	98	424	0	2017	101	1	1	0	0	1
190	501st-og	212749	4	501st OG	23.724495	23.49986	0.224635	F & D MANAGEMENT	1	Confidence Analytics	3/28/17 13:31	Flower Lot	501STOG	1	0	Hybrid	208	98	424	0	2017	101	1	1	0	0	1
191	501st-og	208539	4.2	501st OG	21.180377	21.02064	0.159737	AHUI	1	Confidence Analytics	3/15/17 23:15	Flower Lot	501STOG	1	0	Hybrid	208	98	424	0	2017	101	1	1	0	0	1
192	501st-og	196225	4	501st OG	23.78205	23.78205	0	F & D MANAGEMENT	1	Medicine Creek Analytics	2/9/17 12:52	Flower Lot	501STOG	1	0	Hybrid	208	98	424	0	2017	101	1	1	0	0	1
193	501st-og	202690	4	501st OG	23.35387	23.35387	0	F & D MANAGEMENT	1	Medicine Creek Analytics	2/27/17 19:11	Flower Lot	501STOG	1	0	Hybrid	208	98	424	0	2017	101	1	1	0	0	1
194	501st-og	202692	4	501st OG	23.18478	23.18478	0	F & D MANAGEMENT	1	Medicine Creek Analytics	2/27/17 19:12	Flower Lot	501STOG	1	0	Hybrid	208	98	424	0	2017	101	1	1	0	0	1
195	501st-og	222522	2	501st OG	79.6081	79.6081	0	NORTHWEST CANNABIS SOLUTIONS	1	Peak Analytics Laboratory Testing Services	4/25/17 14:15	Hydrocarbon Wax	501STOG	1	0	Hybrid	208	98	424	0	2017	101	1	1	0	0	1
196	501st-og	222524	2	501st OG	75.8723	75.8723	0	NORTHWEST CANNABIS SOLUTIONS	1	Peak Analytics Laboratory Testing Services	4/25/17 14:16	Hydrocarbon Wax	501STOG	1	0	Hybrid	208	98	424	0	2017	101	1	1	0	0	1
197	501st-og	222531	2	501st OG	80.1049	80.1049	0	NORTHWEST CANNABIS SOLUTIONS	1	Peak Analytics Laboratory Testing Services	4/25/17 14:16	Hydrocarbon Wax	501STOG	1	0	Hybrid	208	98	424	0	2017	101	1	1	0	0	1
201	501st-og	225217	2	501st OG	88.05	87.77	0.28	NORTHWEST CANNABIS SOLUTIONS	1	Integrity Labs	5/2/17 21:14	Hydrocarbon Wax	501STOG	1	0	Hybrid	208	98	424	0	2017	101	1	1	0	0	1
217	501st-og	234472	4	501st OG	51.74572	25.66138	0.21148	F & D MANAGEMENT	1	Confidence Analytics	5/30/17 14:04	Flower Lot	501STOG	1	0	Hybrid	208	98	424	0	2017	101	1	1	0	0	1
221	501st-og	234465	4	501st OG	76.828605	25.40244	0.207095	F & D MANAGEMENT	1	Confidence Analytics	5/30/17 14:02	Flower Lot	501STOG	1	0	Hybrid	208	98	424	0	2017	101	1	1	0	0	1
224	501st-og	234466	4	501st OG	51.730928	25.66977	0.195694	F & D MANAGEMENT	1	Confidence Analytics	5/30/17 14:02	Flower Lot	501STOG	1	0	Hybrid	208	98	424	0	2017	101	1	1	0	0	1
225	501st-og	234462	4	501st OG	74.589657	24.67191	0.191309	F & D MANAGEMENT	1	Confidence Analytics	5/30/17 14:01	Flower Lot	501STOG	1	0	Hybrid	208	98	424	0	2017	101	1	1	0	0	1
226	501st-og	234475	4	501st OG	105.949476	26.29606	0.191309	F & D MANAGEMENT	1	Confidence Analytics	5/30/17 14:04	Flower Lot	501STOG	1	0	Hybrid	208	98	424	0	2017	101	1	1	0	0	1
227	501st-og	234461	4	501st OG	48.83163	24.22626	0.189555	F & D MANAGEMENT	1	Confidence Analytics	5/30/17 14:00	Flower Lot	501STOG	1	0	Hybrid	208	98	424	0	2017	101	1	1	0	0	1
228	501st-og	234463	4	501st OG	73.214814	24.21626	0.188678	F & D MANAGEMENT	1	Confidence Analytics	5/30/17 14:01	Flower Lot	501STOG	1	0	Hybrid	208	98	424	0	2017	101	1	1	0	0	1
230	501st-og	234460	4	501st OG	53.287988	26.45707	0.186924	F & D MANAGEMENT	1	Confidence Analytics	5/30/17 14:00	Flower Lot	501STOG	1	0	Hybrid	208	98	424	0	2017	101	1	1	0	0	1
233	501st-og	235077	4.3	501st OG	44.495522	22.0775	0.170261	AHUI	1	Confidence Analytics	5/31/17 13:57	Flower Lot	501STOG	1	0	Hybrid	208	98	424	0	2017	101	1	1	0	0	1
234	501st-og	234468	4	501st OG	69.496731	22.99707	0.168507	F & D MANAGEMENT	1	Confidence Analytics	5/30/17 14:03	Flower Lot	501STOG	1	0	Hybrid	208	98	424	0	2017	101	1	1	0	0	1
236	501st-og	222148	4	501 og	17.9507	17.8507	0.1	SEVEN BLADES NORTHWEST	1	Green Grower Labs	4/24/17 16:33	Flower Lot	501OG	1	0	Hybrid	208	98	424	0	2017	101	1	1	0	0	1
237	501st-og	132329	4.2	501 og	19.2824	19.2824	0	SEVEN BLADES NORTHWEST	1	Anatek Labs	9/1/16 14:46	Flower Lot	501OG	1	0	Hybrid	208	98	424	0	2016	101	1	1	0	0	1
238	501st-og	138207	4	501 og	17.3661	17.3661	0	SEVEN BLADES NORTHWEST	1	Anatek Labs	9/19/16 15:42	Flower Lot	501OG	1	0	Hybrid	208	98	424	0	2016	101	1	1	0	0	1
239	501st-og	11207	3.5	501 OG	21.672	19.019751	0	BARE NAKED BUD	1	G.O.A.T. Labs	1/5/15 19:51	Flower Lot	501OG	1	0	Hybrid	208	98	424	0	2015	101	1	1	0	0	1
240	501st-og	18491	3	501 OG	24.27	21.3157	0	BARE NAKED BUD	1	G.O.A.T. Labs	3/18/15 20:30	Flower Lot	501OG	1	0	Hybrid	208	98	424	0	2015	101	1	1	0	0	1
241	501st-og	18492	3.2	501 OG	21.3	18.68748	0	BARE NAKED BUD	1	G.O.A.T. Labs	3/18/15 20:32	Flower Lot	501OG	1	0	Hybrid	208	98	424	0	2015	101	1	1	0	0	1
242	501st-og	18494	3.7	501 OG	19.43	17.07348	0	BARE NAKED BUD	1	G.O.A.T. Labs	3/18/15 20:37	Flower Lot	501OG	1	0	Hybrid	208	98	424	0	2015	101	1	1	0	0	1
243	501st-og	27021	3	501 OG	18.12	18.11882	0	BARE NAKED BUD	1	G.O.A.T. Labs	5/22/15 22:27	Flower Lot	501OG	1	0	Hybrid	208	98	424	0	2015	101	1	1	0	0	1
244	501st-og	28573	3	501 OG	17.48	17.47861	0	BARE NAKED BUD	1	G.O.A.T. Labs	6/3/15 16:03	Flower Lot	501OG	1	0	Hybrid	208	98	424	0	2015	101	1	1	0	0	1
245	501st-og	38621	3.1	501 OG	23.5	23.49526	0	BARE NAKED BUD	1	G.O.A.T. Labs	8/6/15 14:47	Flower Lot	501OG	1	0	Hybrid	208	98	424	0	2015	101	1	1	0	0	1
246	501st-og	11195	1	501 OG	54.594	48.535512	0	CEDAR CREEK CANNABIS	1	G.O.A.T. Labs	1/5/15 18:52	CO2 Hash Oil	501OG	1	0	Hybrid	208	98	424	0	2015	101	1	1	0	0	1
247	501st-og	13509	1	501 OG	54.594	48.535512	0	CEDAR CREEK CANNABIS	1	G.O.A.T. Labs	1/29/15 20:28	Marijuana Extract for Inhalation	501OG	1	0	Hybrid	208	98	424	0	2015	101	1	1	0	0	1
248	501st-og	13510	1	501 OG	54.594	48.535512	0	CEDAR CREEK CANNABIS	1	G.O.A.T. Labs	1/29/15 20:30	Marijuana Extract for Inhalation	501OG	1	0	Hybrid	208	98	424	0	2015	101	1	1	0	0	1
249	501st-og	13546	1	501 OG	54.594	48.535512	0	CEDAR CREEK CANNABIS	1	G.O.A.T. Labs	1/30/15 14:19	Marijuana Extract for Inhalation	501OG	1	0	Hybrid	208	98	424	0	2015	101	1	1	0	0	1
250	501st-og	13547	1	501 OG	54.594	48.535512	0	CEDAR CREEK CANNABIS	1	G.O.A.T. Labs	1/30/15 14:23	Marijuana Extract for Inhalation	501OG	1	0	Hybrid	208	98	424	0	2015	101	1	1	0	0	1
251	501st-og	13656	2	501 OG	54.594	48.535512	0	CEDAR CREEK CANNABIS	1	G.O.A.T. Labs	2/1/15 16:15	Marijuana Extract for Inhalation	501OG	1	0	Hybrid	208	98	424	0	2015	101	1	1	0	0	1
252	501st-og	13657	2	501 OG	54.594	48.535512	0	CEDAR CREEK CANNABIS	1	G.O.A.T. Labs	2/1/15 16:23	Marijuana Extract for Inhalation	501OG	1	0	Hybrid	208	98	424	0	2015	101	1	1	0	0	1
253	501st-og	14623	2	501 OG	2.049	1.982949	0	CEDAR CREEK CANNABIS	1	G.O.A.T. Labs	2/11/15 17:22	Marijuana Extract for Inhalation	501OG	1	0	Hybrid	208	98	424	0	2015	101	1	1	0	0	1
254	501st-og	20371	3	501 OG	12.89	19.19753	0	CEDAR CREEK CANNABIS	1	G.O.A.T. Labs	4/3/15 14:09	Flower Lot	501OG	1	0	Hybrid	208	98	424	0	2015	101	1	1	0	0	1
255	501st-og	23032	3	501 OG	42.2	40.94647	0	CEDAR CREEK CANNABIS	1	G.O.A.T. Labs	4/24/15 16:47	Marijuana Extract for Inhalation	501OG	1	0	Hybrid	208	98	424	0	2015	101	1	1	0	0	1
256	501st-og	23666	3	501 O.G.	18.4	16.16771	0	CEDAR CREEK CANNABIS	1	G.O.A.T. Labs	4/29/15 22:09	Flower Lot	501OG	1	0	Hybrid	208	98	424	0	2015	101	1	1	0	0	1
257	501st-og	23667	3	501 O.G.	20.86	18.3139	0	CEDAR CREEK CANNABIS	1	G.O.A.T. Labs	4/29/15 22:10	Flower Lot	501OG	1	0	Hybrid	208	98	424	0	2015	101	1	1	0	0	1
258	501st-og	26375	3	501 O.G.	28.44	28.43766	0	CEDAR CREEK CANNABIS	1	G.O.A.T. Labs	5/19/15 14:01	CO2 Hash Oil	501OG	1	0	Hybrid	208	98	424	0	2015	101	1	1	0	0	1
259	501st-og	30427	1	501 O.G.	28.44	28.43766	0	CEDAR CREEK CANNABIS	1	G.O.A.T. Labs	6/15/15 14:59	Marijuana Extract for Inhalation	501OG	1	0	Hybrid	208	98	424	0	2015	101	1	1	0	0	1
260	501st-og	114371	5	501 OG	20.78	20.77613	0.31	CEDAR CREEK CANNABIS	1	G.O.A.T. Labs	7/5/16 14:58	Flower Lot	501OG	1	0	Hybrid	208	98	424	0	2016	101	1	1	0	0	1
261	501st-og	114372	4	501 OG	17.4	17.39968	0	CEDAR CREEK CANNABIS	1	G.O.A.T. Labs	7/5/16 14:59	Flower Lot	501OG	1	0	Hybrid	208	98	424	0	2016	101	1	1	0	0	1
263	501st-og	228319	4	501 og	38.7356	19.1801	0.1877	SEVEN BLADES NORTHWEST	1	Green Grower Labs	5/11/17 15:48	Flower Lot	501OG	1	0	Hybrid	208	98	424	0	2017	101	1	1	0	0	1
265	5th-element	69290	2	5th Element	24.4	24.4005	0.17	DOWNTOWN CANNABIS COMPANY	1	Confidence Analytics	12/26/15 21:23	Flower Lot	5THELEMENT	1	0	Indica	255	83	822	0	2015	25	1	1	0	0	1
266	5th-element	91848	2	5th Element	22.6	22.5211	0.14	DOWNTOWN CANNABIS COMPANY	1	Confidence Analytics	4/3/16 14:37	Flower Lot	5THELEMENT	1	0	Indica	255	83	822	0	2016	25	1	1	0	0	1
267	5th-element	109669	4	5th Element	18.8	18.7706	0.12	DOWNTOWN CANNABIS COMPANY	1	Confidence Analytics	6/15/16 15:34	Flower Lot	5THELEMENT	1	0	Indica	255	83	822	0	2016	25	1	1	0	0	1
268	5th-element	113885	4	5th Element	16.7	16.6135	0.10524	DOWNTOWN CANNABIS COMPANY	1	Confidence Analytics	7/1/16 14:24	Flower Lot	5THELEMENT	1	0	Indica	255	83	822	0	2016	25	1	1	0	0	1
269	5th-element	121152	1	5th Element	75.7	75.7488	0.57005	DOWNTOWN CANNABIS COMPANY	1	Confidence Analytics	7/27/16 15:41	Hydrocarbon Wax	5THELEMENT	1	0	Indica	255	83	822	0	2016	25	1	1	0	0	1
274	5th-element	90242	4	The Element	21.2	21.2495	0.14	NORTH COAST GROWERS	1	Confidence Analytics	3/28/16 12:27	Flower Lot	THEELEMENT	1	0	Indica	255	83	822	0	2016	25	1	1	0	0	1
275	5th-element	93507	4	The Element	20.3	20.3294	0.11	NORTH COAST GROWERS	1	Confidence Analytics	4/11/16 13:24	Flower Lot	THEELEMENT	1	0	Indica	255	83	822	0	2016	25	1	1	0	0	1
276	5th-element	104440	4	The Element	21.3	21.2571	0.13	NORTH COAST GROWERS	1	Confidence Analytics	5/26/16 13:29	Flower Lot	THEELEMENT	1	0	Indica	255	83	822	0	2016	25	1	1	0	0	1
277	5th-element	123028	4	The Element	17.3	17.2338	0.11401	NORTH COAST GROWERS	1	Confidence Analytics	8/3/16 14:00	Flower Lot	THEELEMENT	1	0	Indica	255	83	822	0	2016	25	1	1	0	0	1
278	5th-element	132177	4	The Element	15.85964	15.7544	0.10524	NORTH COAST GROWERS	1	Confidence Analytics	9/1/16 12:37	Flower Lot	THEELEMENT	1	0	Indica	255	83	822	0	2016	25	1	1	0	0	1
279	5th-element	125644	4	The Element	28.3116	28.3116	0	NORTH COAST GROWERS	1	Peak Analytics Laboratory Testing Services	8/11/16 16:09	Flower Lot	THEELEMENT	1	0	Indica	255	83	822	0	2016	25	1	1	0	0	1
280	5th-element	133638	4	The Element	26.7207	26.7207	0	NORTH COAST GROWERS	1	Peak Analytics Laboratory Testing Services	9/6/16 18:52	Flower Lot	THEELEMENT	1	0	Indica	255	83	822	0	2016	25	1	1	0	0	1
286	5th-element	208253	4	Fifth Element	25.1298	24.5159	0.6139	MT BAKER GREENERIES	1	Peak Analytics Laboratory Testing Services	3/15/17 14:52	Flower Lot	FIFTHELEMENT	1	0	Indica	255	83	822	0	2017	25	1	1	0	0	1
287	5th-element	207691	4	Fifth Element	29.47501	28.90496	0.57005	420 NATURAL	1	G.O.A.T. Labs	3/14/17 13:58	Flower Lot	FIFTHELEMENT	1	0	Indica	255	83	822	0	2017	25	1	1	0	0	1
290	707-headband	177019	1	707 Head Band	66.33909	63.419	2.92009	TRICHOMETECHNOLOGIES	1	Confidence Analytics	12/15/16 17:58	Bubble Hash	707HEADBAND	1	0	Hybrid	127	86	252	0	2016	54	1	1	0	0	1
291	707-headband	74465	2	707 Headband	15.9	15.8552	0.07	CANNA-MED	1	Confidence Analytics	1/19/16 17:39	Flower Lot	707HEADBAND	1	0	Hybrid	127	86	252	0	2016	54	1	1	0	0	1
292	707-headband	84721	5	707 Headband	20.89	20.89226	0	SEATTLE'S PRIVATE RESERVE	1	Steep Hill Labs	3/4/16 16:18	Flower Lot	707HEADBAND	1	0	Hybrid	127	86	252	0	2016	54	1	1	0	0	1
293	707-headband	98603	3	707 Headband	17.06	17.05423	0.04	SEATTLE'S PRIVATE RESERVE	1	Steep Hill Labs	5/2/16 14:26	Flower Lot	707HEADBAND	1	0	Hybrid	127	86	252	0	2016	54	1	1	0	0	1
294	707-headband	100121	3	707 Headband	18.37	18.37203	0.04	SEATTLE'S PRIVATE RESERVE	1	Steep Hill Labs	5/9/16 15:01	Flower Lot	707HEADBAND	1	0	Hybrid	127	86	252	0	2016	54	1	1	0	0	1
295	707-headband	100133	3	707 Headband	18.39	18.38374	0.04	SEATTLE'S PRIVATE RESERVE	1	Steep Hill Labs	5/9/16 15:16	Flower Lot	707HEADBAND	1	0	Hybrid	127	86	252	0	2016	54	1	1	0	0	1
296	707-headband	116663	4	707 Headband	16.11	16.11862	0.04385	SEATTLE'S PRIVATE RESERVE	1	Steep Hill Labs	7/12/16 18:15	Flower Lot	707HEADBAND	1	0	Hybrid	127	86	252	0	2016	54	1	1	0	0	1
297	707-headband	116664	4	707 Headband	15.66	15.66397	0.03508	SEATTLE'S PRIVATE RESERVE	1	Steep Hill Labs	7/12/16 18:15	Flower Lot	707HEADBAND	1	0	Hybrid	127	86	252	0	2016	54	1	1	0	0	1
298	707-headband	116665	4	707 Headband	16.3	16.2968	0.04385	SEATTLE'S PRIVATE RESERVE	1	Steep Hill Labs	7/12/16 18:16	Flower Lot	707HEADBAND	1	0	Hybrid	127	86	252	0	2016	54	1	1	0	0	1
299	707-headband	116666	4	707 Headband	15.57	15.57274	0.03508	SEATTLE'S PRIVATE RESERVE	1	Steep Hill Labs	7/12/16 18:16	Flower Lot	707HEADBAND	1	0	Hybrid	127	86	252	0	2016	54	1	1	0	0	1
300	707-headband	116667	4	707 Headband	15.62	15.62012	0.04385	SEATTLE'S PRIVATE RESERVE	1	Steep Hill Labs	7/12/16 18:16	Flower Lot	707HEADBAND	1	0	Hybrid	127	86	252	0	2016	54	1	1	0	0	1
301	707-headband	147996	4	707 Headband	19.27951	19.23566	0.04385	SEATTLE'S PRIVATE RESERVE	1	Steep Hill Labs	10/14/16 11:59	Flower Lot	707HEADBAND	1	0	Hybrid	127	86	252	0	2016	54	1	1	0	0	1
302	707-headband	147997	4	707 Headband	21.00319	20.96811	0.03508	SEATTLE'S PRIVATE RESERVE	1	Steep Hill Labs	10/14/16 12:00	Flower Lot	707HEADBAND	1	0	Hybrid	127	86	252	0	2016	54	1	1	0	0	1
303	707-headband	147999	4	707 Headband	20.73517	20.69132	0.04385	SEATTLE'S PRIVATE RESERVE	1	Steep Hill Labs	10/14/16 12:00	Flower Lot	707HEADBAND	1	0	Hybrid	127	86	252	0	2016	54	1	1	0	0	1
304	707-headband	153672	4	707 Headband	19.5386	19.49475	0.04385	SEATTLE'S PRIVATE RESERVE	1	Steep Hill Labs	10/27/16 11:20	Flower Lot	707HEADBAND	1	0	Hybrid	127	86	252	0	2016	54	1	1	0	0	1
305	707-headband	189698	2	707 Headband	61.02648	60.88616	0.14032	SEATTLE'S PRIVATE RESERVE	1	Steep Hill Labs	1/23/17 13:18	Hydrocarbon Wax	707HEADBAND	1	0	Hybrid	127	86	252	0	2017	54	1	1	0	0	1
306	707-headband	192263	4	707 Headband	18.34695	18.31187	0.03508	SEATTLE'S PRIVATE RESERVE	1	Steep Hill Labs	1/30/17 14:10	Flower Lot	707HEADBAND	1	0	Hybrid	127	86	252	0	2017	54	1	1	0	0	1
307	707-headband	203089	4	707 Headband	17.28364	17.24856	0.03508	SEATTLE'S PRIVATE RESERVE	1	Steep Hill Labs	2/28/17 15:47	Flower Lot	707HEADBAND	1	0	Hybrid	127	86	252	0	2017	54	1	1	0	0	1
308	707-headband	203090	4	707 Headband	17.72091	17.68583	0.03508	SEATTLE'S PRIVATE RESERVE	1	Steep Hill Labs	2/28/17 15:48	Flower Lot	707HEADBAND	1	0	Hybrid	127	86	252	0	2017	54	1	1	0	0	1
309	707-headband	203091	4	707 Headband	17.57845	17.54337	0.03508	SEATTLE'S PRIVATE RESERVE	1	Steep Hill Labs	2/28/17 15:48	Flower Lot	707HEADBAND	1	0	Hybrid	127	86	252	0	2017	54	1	1	0	0	1
310	707-headband	205475	4	707 Headband	18.13326	18.10695	0.02631	SEATTLE'S PRIVATE RESERVE	1	Steep Hill Labs	3/7/17 15:41	Flower Lot	707HEADBAND	1	0	Hybrid	127	86	252	0	2017	54	1	1	0	0	1
311	707-headband	205482	4	707 Headband	17.06979	17.03471	0.03508	SEATTLE'S PRIVATE RESERVE	1	Steep Hill Labs	3/7/17 15:55	Flower Lot	707HEADBAND	1	0	Hybrid	127	86	252	0	2017	54	1	1	0	0	1
312	707-headband	176280	4	707 Headband	29.1009	29.1009	0	TOPNUGGS	1	Peak Analytics Laboratory Testing Services	12/14/16 13:32	Flower Lot	707HEADBAND	1	0	Hybrid	127	86	252	0	2016	54	1	1	0	0	1
313	707-headband	176283	4	707 Headband	25.4929	25.4929	0	TOPNUGGS	1	Peak Analytics Laboratory Testing Services	12/14/16 13:32	Flower Lot	707HEADBAND	1	0	Hybrid	127	86	252	0	2016	54	1	1	0	0	1
314	707-headband	198308	4	707 Headband	26.6592	26.6592	0	TOPNUGGS	1	Peak Analytics Laboratory Testing Services	2/15/17 13:07	Flower Lot	707HEADBAND	1	0	Hybrid	127	86	252	0	2017	54	1	1	0	0	1
315	707-headband	198309	4	707 Headband	28.1624	28.1624	0	TOPNUGGS	1	Peak Analytics Laboratory Testing Services	2/15/17 13:07	Flower Lot	707HEADBAND	1	0	Hybrid	127	86	252	0	2017	54	1	1	0	0	1
316	707-headband	210280	4	707 Headband	27.6116	27.6116	0	TOPNUGGS	1	Peak Analytics Laboratory Testing Services	3/21/17 16:03	Flower Lot	707HEADBAND	1	0	Hybrid	127	86	252	0	2017	54	1	1	0	0	1
317	707-headband	217634	4	707 Headband	29.1009	29.1009	0	TOPNUGGS	1	Peak Analytics Laboratory Testing Services	4/11/17 15:18	Flower Lot	707HEADBAND	1	0	Hybrid	127	86	252	0	2017	54	1	1	0	0	1
318	707-headband	222624	4	707 Headband	27.6854	27.6854	0	TOPNUGGS	1	Peak Analytics Laboratory Testing Services	4/25/17 15:57	Flower Lot	707HEADBAND	1	0	Hybrid	127	86	252	0	2017	54	1	1	0	0	1
319	707-headband	222625	4	707 Headband	27.6854	27.6854	0	TOPNUGGS	1	Peak Analytics Laboratory Testing Services	4/25/17 15:57	Flower Lot	707HEADBAND	1	0	Hybrid	127	86	252	0	2017	54	1	1	0	0	1
320	707-headband	89833	3	707 Headband	18.38	18.38192	0	420 PRO	0	G.O.A.T. Labs	3/24/16 20:00	Flower Lot	707HEADBAND	1	0	Hybrid	127	86	252	0	2016	54	1	1	0	0	1
321	707-headband	195638	4	707 Headband	19.93609	19.32406	0.61203	BEST QUALITY GARDENS	1	G.O.A.T. Labs	2/7/17 20:04	Flower Lot	707HEADBAND	1	0	Hybrid	127	86	252	0	2017	54	1	1	0	0	1
344	8-ball-kush	206199	4	8 Ball Kush	18.76563	18.58793	0.1777	REDTAIL	1	Analytical 360, LLC.	3/9/17 12:59	Flower Lot	8BALLKUSH	1	0	Indica	204	77	660	0	2017	8	1	1	0	0	1
345	8-ball-kush	107930	4.16	8 Ball Kush	19.84	19.83545	0.15	BAD ASS HERBS	1	Analytical 360, LLC.	6/9/16 13:16	Flower Lot	8BALLKUSH	1	0	Indica	204	77	660	0	2016	8	1	1	0	0	1
346	8-ball-kush	177781	4.41	8 Ball Kush	17.06755	16.98739	0.08016	BAD ASS HERBS	1	Analytical 360, LLC.	12/19/16 13:03	Flower Lot	8BALLKUSH	1	0	Indica	204	77	660	0	2016	8	1	1	0	0	1
347	8-ball-kush	202846	1.64	8 Ball Kush	67.13	65.35	1.78	BAD ASS HERBS	1	True Northwest, Inc.	2/28/17 12:06	Hydrocarbon Wax	8BALLKUSH	1	0	Indica	204	77	660	0	2017	8	1	1	0	0	1
352	818-og	76977	2	R-18 OG	18.16	18.15588	0	EMPIRE	1	Analytical 360, LLC.	1/28/16 3:05	Flower Lot	R18OG	1	0	Indica	265	81	849	0	2016	6	1	1	0	0	1
353	818-og	85535	3	R-18 OG	15.89	15.89397	0.35	EMPIRE	1	Analytical 360, LLC.	3/8/16 15:33	Flower Lot	R18OG	1	0	Indica	265	81	849	0	2016	6	1	1	0	0	1
354	818-og	85673	3	R-18 OG	17.38	17.37872	0.03	EMPIRE	1	Analytical 360, LLC.	3/8/16 18:38	Flower Lot	R18OG	1	0	Indica	265	81	849	0	2016	6	1	1	0	0	1
355	818-og	66027	2	R-18 OG	17.8	17.73	0.09	EMPIRE	1	Confidence Analytics	12/9/15 19:33	Flower Lot	R18OG	1	0	Indica	265	81	849	0	2015	6	1	1	0	0	1
356	818-og	201914	4	R-18 OG	20.1571	20.1571	0	CARSON UNLIMITED	1	Peak Analytics Laboratory Testing Services	2/24/17 16:19	Flower Lot	R18OG	1	0	Indica	265	81	849	0	2017	6	1	1	0	0	1
357	818-og	201917	4	R-18 OG	23.9405	23.9405	0	CARSON UNLIMITED	1	Peak Analytics Laboratory Testing Services	2/24/17 16:22	Flower Lot	R18OG	1	0	Indica	265	81	849	0	2017	6	1	1	0	0	1
358	9-pound-hammer	2020	6	9# Hammer	14.77	14.77018	0	GREENRUSH	1	Analytical 360, LLC.	9/28/14 13:37	Flower Lot	9POUNDHAMMER	1	0	Indica	32	16	106	0	2014	1069	1	0.995322732	0.004677268	0	0.995322732
359	9-pound-hammer	2411	3	9# Hammer	14.77	14.77018	0	GREENRUSH	1	Analytical 360, LLC.	10/6/14 19:31	Flower Lot	9POUNDHAMMER	1	0	Indica	32	16	106	0	2014	1069	1	0.995322732	0.004677268	0	0.995322732
360	9-pound-hammer	4129	2	9# Hammer	16.8	16.8122	0	GREENRUSH	1	Analytical 360, LLC.	10/27/14 19:05	Flower Lot	9POUNDHAMMER	1	0	Indica	32	16	106	0	2014	1069	1	0.995322732	0.004677268	0	0.995322732
361	9-pound-hammer	8834	6	9# Hammer	15.23	15.23157	0.21	GREENRUSH	1	Analytical 360, LLC.	12/8/14 8:10	Flower Lot	9POUNDHAMMER	1	0	Indica	32	16	106	0	2014	1069	1	0.995322732	0.004677268	0	0.995322732
362	9-pound-hammer	8835	6	9# Hammer #15	20.91	20.9079	0.18	GREENRUSH	1	Analytical 360, LLC.	12/8/14 8:11	Flower Lot	9POUNDHAMMER	1	0	Indica	32	16	106	0	2014	1069	1	0.995322732	0.004677268	0	0.995322732
363	9-pound-hammer	8836	6	9# Hammer #16	16.21	16.21445	0.14	GREENRUSH	1	Analytical 360, LLC.	12/8/14 8:11	Flower Lot	9POUNDHAMMER	1	0	Indica	32	16	106	0	2014	1069	1	0.995322732	0.004677268	0	0.995322732
364	9-pound-hammer	8837	6	9# Hammer #3	15.75	15.7544	0.1	GREENRUSH	1	Analytical 360, LLC.	12/8/14 8:12	Flower Lot	9POUNDHAMMER	1	0	Indica	32	16	106	0	2014	1069	1	0.995322732	0.004677268	0	0.995322732
365	9-pound-hammer	8838	6	9# Hammer #5	13.74	13.74377	0.07	GREENRUSH	1	Analytical 360, LLC.	12/8/14 8:12	Flower Lot	9POUNDHAMMER	1	0	Indica	32	16	106	0	2014	1069	1	0.995322732	0.004677268	0	0.995322732
366	9-pound-hammer	11008	6	9# Hammer	15.55	15.54702	0.18	GREENRUSH	1	Analytical 360, LLC.	1/3/15 16:14	Flower Lot	9POUNDHAMMER	1	0	Indica	32	16	106	0	2015	1069	1	0.995322732	0.004677268	0	0.995322732
367	9-pound-hammer	11025	1	9# Hammer #15	42.22	42.22023	0.21	GREENRUSH	1	Analytical 360, LLC.	1/3/15 16:24	Kief	9POUNDHAMMER	1	0	Indica	32	16	106	0	2015	1069	1	0.995322732	0.004677268	0	0.995322732
368	9-pound-hammer	11213	1	9# Hammer #15	42.22	42.22023	0.21	GREENRUSH	1	Analytical 360, LLC.	1/5/15 19:53	Kief	9POUNDHAMMER	1	0	Indica	32	16	106	0	2015	1069	1	0.995322732	0.004677268	0	0.995322732
369	9-pound-hammer	14960	6	9# Hammer	16.15	16.15017	0.38	GREENRUSH	1	Analytical 360, LLC.	2/15/15 11:12	Flower Lot	9POUNDHAMMER	1	0	Indica	32	16	106	0	2015	1069	1	0.995322732	0.004677268	0	0.995322732
370	9-pound-hammer	15642	1	9# Hammer #15	42.22	42.22023	0.21	GREENRUSH	1	Analytical 360, LLC.	2/20/15 20:20	Marijuana Extract for Inhalation	9POUNDHAMMER	1	0	Indica	32	16	106	0	2015	1069	1	0.995322732	0.004677268	0	0.995322732
371	9-pound-hammer	22966	9	9# Hammer	15.97	15.97429	0.45	GREENRUSH	1	Analytical 360, LLC.	4/24/15 10:34	Flower Lot	9POUNDHAMMER	1	0	Indica	32	16	106	0	2015	1069	1	0.995322732	0.004677268	0	0.995322732
372	9-pound-hammer	31068	1	9# Hammer	77.97	77.96885	0.91	GREENRUSH	1	Analytical 360, LLC.	6/18/15 10:32	Marijuana Extract for Inhalation	9POUNDHAMMER	1	0	Indica	32	16	106	0	2015	1069	1	0.995322732	0.004677268	0	0.995322732
373	9-pound-hammer	33401	9	9# Hammer	16.52	16.52017	0.31	GREENRUSH	1	Analytical 360, LLC.	7/3/15 19:40	Flower Lot	9POUNDHAMMER	1	0	Indica	32	16	106	0	2015	1069	1	0.995322732	0.004677268	0	0.995322732
374	9-pound-hammer	44463	9	9# Hammer	17.52	17.51503	0.1	GREENRUSH	1	Analytical 360, LLC.	9/13/15 10:57	Flower Lot	9POUNDHAMMER	1	0	Indica	32	16	106	0	2015	1069	1	0.995322732	0.004677268	0	0.995322732
375	9-pound-hammer	59601	12	9# Hammer	16.81	16.81204	0.09	GREENRUSH	1	Analytical 360, LLC.	11/13/15 18:24	Flower Lot	9POUNDHAMMER	1	0	Indica	32	16	106	0	2015	1069	1	0.995322732	0.004677268	0	0.995322732
376	9-pound-hammer	73608	12	9# Hammer	18.86	18.86454	0.18	GREENRUSH	1	Analytical 360, LLC.	1/14/16 18:53	Flower Lot	9POUNDHAMMER	1	0	Indica	32	16	106	0	2016	1069	1	0.995322732	0.004677268	0	0.995322732
377	9-pound-hammer	88021	9	9# Hammer	17.1	17.10097	0.07	GREENRUSH	1	Analytical 360, LLC.	3/17/16 19:47	Flower Lot	9POUNDHAMMER	1	0	Indica	32	16	106	0	2016	1069	1	0.995322732	0.004677268	0	0.995322732
378	9-pound-hammer	103107	9	9# Hammer	15.75	15.74996	0.19	GREENRUSH	1	Analytical 360, LLC.	5/20/16 20:34	Flower Lot	9POUNDHAMMER	1	0	Indica	32	16	106	0	2016	1069	1	0.995322732	0.004677268	0	0.995322732
379	9-pound-hammer	119745	15	9# Hammer	17.06	17.06145	0	GREENRUSH	1	Analytical 360, LLC.	7/22/16 16:27	Flower Lot	9POUNDHAMMER	1	0	Indica	32	16	106	0	2016	1069	1	0.995322732	0.004677268	0	0.995322732
380	9-pound-hammer	119749	12	9# Hammer	19.08	19.07502	0	GREENRUSH	1	Analytical 360, LLC.	7/22/16 16:31	Flower Lot	9POUNDHAMMER	1	0	Indica	32	16	106	0	2016	1069	1	0.995322732	0.004677268	0	0.995322732
381	9-pound-hammer	139905	15	9# Hammer	16.61188	16.54434	0.06754	GREENRUSH	1	Analytical 360, LLC.	9/23/16 9:39	Flower Lot	9POUNDHAMMER	1	0	Indica	32	16	106	0	2016	1069	1	0.995322732	0.004677268	0	0.995322732
382	9-pound-hammer	168363	15	9# Hammer	18.14904	17.5315	0.61754	GREENRUSH	1	Analytical 360, LLC.	11/25/16 18:20	Flower Lot	9POUNDHAMMER	1	0	Indica	32	16	106	0	2016	1069	1	0.995322732	0.004677268	0	0.995322732
383	9-pound-hammer	191851	15	9# Hammer	16.84787	16.62263	0.22524	GREENRUSH	1	Analytical 360, LLC.	1/27/17 18:52	Flower Lot	9POUNDHAMMER	1	0	Indica	32	16	106	0	2017	1069	1	0.995322732	0.004677268	0	0.995322732
384	9-pound-hammer	213358	15	9# Hammer	17.88599	17.88599	0	GREENRUSH	1	Analytical 360, LLC.	3/29/17 18:09	Flower Lot	9POUNDHAMMER	1	0	Indica	32	16	106	0	2017	1069	1	0.995322732	0.004677268	0	0.995322732
385	9-pound-hammer	22277	4.2	9 lb. Hammer	16.38	16.38456	0.11	ISLAND REEFER	0	Analytical 360, LLC.	4/20/15 0:37	Flower Lot	9POUNDHAMMER	1	0	Indica	32	16	106	0	2015	1069	1	0.995322732	0.004677268	0	0.995322732
386	9-pound-hammer	185087	4	9lb Hammer	13.96056	13.87671	0.08385	SPINNING HEADS	1	Analytical 360, LLC.	1/10/17 12:11	Flower Lot	9POUNDHAMMER	1	0	Indica	32	16	106	0	2017	1069	1	0.995322732	0.004677268	0	0.995322732
387	9-pound-hammer	185089	4	9lb Hammer	15.89702	15.82194	0.07508	SPINNING HEADS	1	Analytical 360, LLC.	1/10/17 12:13	Flower Lot	9POUNDHAMMER	1	0	Indica	32	16	106	0	2017	1069	1	0.995322732	0.004677268	0	0.995322732
388	9-pound-hammer	185090	4	9lb Hammer	16.38167	16.30782	0.07385	SPINNING HEADS	1	Analytical 360, LLC.	1/10/17 12:13	Flower Lot	9POUNDHAMMER	1	0	Indica	32	16	106	0	2017	1069	1	0.995322732	0.004677268	0	0.995322732
389	9-pound-hammer	9532	5	9 Pound Hammer	19.31	19.30561	0.21	GREEN HAVEN	1	Analytical 360, LLC.	12/11/14 23:41	Flower Lot	9POUNDHAMMER	1	0	Indica	32	16	106	0	2014	1069	1	0.995322732	0.004677268	0	0.995322732
390	9-pound-hammer	117552	4	9 Pound Hammer	21.33	21.32945	0.07508	GREEN HAVEN	1	Analytical 360, LLC.	7/15/16 8:44	Flower Lot	9POUNDHAMMER	1	0	Indica	32	16	106	0	2016	1069	1	0.995322732	0.004677268	0	0.995322732
391	9-pound-hammer	136551	4	9 Pound Hammer	20.18748	19.75748	0.43	GREEN HAVEN	1	Analytical 360, LLC.	9/14/16 10:08	Flower Lot	9POUNDHAMMER	1	0	Indica	32	16	106	0	2016	1069	1	0.995322732	0.004677268	0	0.995322732
392	9-pound-hammer	136570	4	9 Pound Hammer	21.13282	20.98282	0.15	GREEN HAVEN	1	Analytical 360, LLC.	9/14/16 10:46	Flower Lot	9POUNDHAMMER	1	0	Indica	32	16	106	0	2016	1069	1	0.995322732	0.004677268	0	0.995322732
393	9-pound-hammer	141086	4	9 Pound Hammer	21.14271	21.04009	0.10262	GREEN HAVEN	1	Analytical 360, LLC.	9/27/16 8:44	Flower Lot	9POUNDHAMMER	1	0	Indica	32	16	106	0	2016	1069	1	0.995322732	0.004677268	0	0.995322732
394	9-pound-hammer	143736	4	9 Pound Hammer	21.14271	21.04009	0.10262	GREEN HAVEN	1	Analytical 360, LLC.	10/4/16 9:38	Flower Lot	9POUNDHAMMER	1	0	Indica	32	16	106	0	2016	1069	1	0.995322732	0.004677268	0	0.995322732
395	9-pound-hammer	89936	1.5	Nine Pound Hammer	75.88	75.88428	0	W.O.W. INDUSTRIES	1	Analytical 360, LLC.	3/25/16 12:51	Hydrocarbon Wax	9POUNDHAMMER	1	0	Indica	32	16	106	0	2016	1069	1	0.995322732	0.004677268	0	0.995322732
396	9-pound-hammer	112842	1.5	Nine Pound Hammer	75.97	75.97136	0.27663	W.O.W. INDUSTRIES	1	Analytical 360, LLC.	6/28/16 14:29	Hydrocarbon Wax	9POUNDHAMMER	1	0	Indica	32	16	106	0	2016	1069	1	0.995322732	0.004677268	0	0.995322732
397	9-pound-hammer	113632	1.5	Nine Pound Hammer	78.98	78.97535	0.42	W.O.W. INDUSTRIES	1	Analytical 360, LLC.	6/30/16 19:21	Hydrocarbon Wax	9POUNDHAMMER	1	0	Indica	32	16	106	0	2016	1069	1	0.995322732	0.004677268	0	0.995322732
398	9-pound-hammer	164973	1.5	9 LB Hammer	78.15981	77.97965	0.18016	W.O.W. INDUSTRIES	1	Analytical 360, LLC.	11/17/16 13:05	Hydrocarbon Wax	9POUNDHAMMER	1	0	Indica	32	16	106	0	2016	1069	1	0.995322732	0.004677268	0	0.995322732
399	9-pound-hammer	181469	1.5	9 LB Hammer	68.65593	68.40807	0.24786	W.O.W. INDUSTRIES	1	Analytical 360, LLC.	12/29/16 14:19	Hydrocarbon Wax	9POUNDHAMMER	1	0	Indica	32	16	106	0	2016	1069	1	0.995322732	0.004677268	0	0.995322732
400	9-pound-hammer	194273	1.5	9 LB Hammer	58.69856	58.12899	0.56957	W.O.W. INDUSTRIES	1	Analytical 360, LLC.	2/3/17 14:58	Hydrocarbon Wax	9POUNDHAMMER	1	0	Indica	32	16	106	0	2017	1069	1	0.995322732	0.004677268	0	0.995322732
401	9-pound-hammer	206720	1.5	9 LB Hammer	63.88905	63.32595	0.5631	W.O.W. INDUSTRIES	1	Analytical 360, LLC.	3/10/17 16:04	Hydrocarbon Wax	9POUNDHAMMER	1	0	Indica	32	16	106	0	2017	1069	1	0.995322732	0.004677268	0	0.995322732
402	9-pound-hammer	30071	1.5	9# Hammer	77.97	77.96885	0.91	CLEO	1	Analytical 360, LLC.	6/12/15 12:44	Hydrocarbon Wax	9POUNDHAMMER	1	0	Indica	32	16	106	0	2015	1069	1	0.995322732	0.004677268	0	0.995322732
403	9-pound-hammer	31545	1	9# Hammer	77.97	77.96885	0.91	CLEO	1	Analytical 360, LLC.	6/22/15 17:02	Marijuana Extract for Inhalation	9POUNDHAMMER	1	0	Indica	32	16	106	0	2015	1069	1	0.995322732	0.004677268	0	0.995322732
404	9-pound-hammer	187689	1.5	9lb Hammer	70.1974	69.68045	0.51695	CLEO	1	Analytical 360, LLC.	1/17/17 13:29	Hydrocarbon Wax	9POUNDHAMMER	1	0	Indica	32	16	106	0	2017	1069	1	0.995322732	0.004677268	0	0.995322732
405	9-pound-hammer	194064	1.5	9lb Hammer	91.89	91.21	0.68	CLEO	1	Analytical 360, LLC.	2/3/17 11:28	Hydrocarbon Wax	9POUNDHAMMER	1	0	Indica	32	16	106	0	2017	1069	1	0.995322732	0.004677268	0	0.995322732
406	9-pound-hammer	214402	1	9lb Hammer	81.46	81.09	0.37	CLEO	1	Analytical 360, LLC.	4/3/17 12:24	Marijuana Extract for Inhalation	9POUNDHAMMER	1	0	Indica	32	16	106	0	2017	1069	1	0.995322732	0.004677268	0	0.995322732
407	9-pound-hammer	214907	1	9lb Hammer	85.49	85.11	0.38	CLEO	1	Analytical 360, LLC.	4/4/17 11:56	Marijuana Extract for Inhalation	9POUNDHAMMER	1	0	Indica	32	16	106	0	2017	1069	1	0.995322732	0.004677268	0	0.995322732
408	9-pound-hammer	220682	1	9lb Hammer	86.69	86.25	0.44	CLEO	1	Analytical 360, LLC.	4/19/17 14:22	Marijuana Extract for Inhalation	9POUNDHAMMER	1	0	Indica	32	16	106	0	2017	1069	1	0.995322732	0.004677268	0	0.995322732
409	9-pound-hammer	221083	1	9lb Hammer	85.78	85.37	0.41	CLEO	1	Analytical 360, LLC.	4/20/17 13:34	Marijuana Extract for Inhalation	9POUNDHAMMER	1	0	Indica	32	16	106	0	2017	1069	1	0.995322732	0.004677268	0	0.995322732
410	9-pound-hammer	124789	4	9lb Hammer	20.71	20.70501	0	GREEN FREEDOM	1	Analytical 360, LLC.	8/9/16 13:11	Flower Lot	9POUNDHAMMER	1	0	Indica	32	16	106	0	2016	1069	1	0.995322732	0.004677268	0	0.995322732
411	9-pound-hammer	25697	4	Nine Pound Hammer	19.8	19.80058	0.1	HYPOTHESIS GARDENS	1	Analytical 360, LLC.	5/14/15 11:40	Flower Lot	9POUNDHAMMER	1	0	Indica	32	16	106	0	2015	1069	1	0.995322732	0.004677268	0	0.995322732
412	9-pound-hammer	84743	4	9 LB Hammer	18.93	18.93101	0.25	HAPPY HILL FARMS	1	Analytical 360, LLC.	3/4/16 17:26	Flower Lot	9POUNDHAMMER	1	0	Indica	32	16	106	0	2016	1069	1	0.995322732	0.004677268	0	0.995322732
413	9-pound-hammer	105552	4	9 LB Hammer	21.09	21.09009	0.08	HAPPY HILL FARMS	1	Analytical 360, LLC.	5/31/16 18:37	Flower Lot	9POUNDHAMMER	1	0	Indica	32	16	106	0	2016	1069	1	0.995322732	0.004677268	0	0.995322732
414	9-pound-hammer	109262	4	9 LB Hammer	19.32	19.32139	0.07	HAPPY HILL FARMS	1	Analytical 360, LLC.	6/14/16 15:27	Flower Lot	9POUNDHAMMER	1	0	Indica	32	16	106	0	2016	1069	1	0.995322732	0.004677268	0	0.995322732
415	9-pound-hammer	121659	4	9 LB Hammer	15.3	15.30355	0.05631	HAPPY HILL FARMS	1	Analytical 360, LLC.	7/29/16 13:10	Flower Lot	9POUNDHAMMER	1	0	Indica	32	16	106	0	2016	1069	1	0.995322732	0.004677268	0	0.995322732
416	9-pound-hammer	126905	4	9 LB Hammer	19.02	19.01668	0.44155	HAPPY HILL FARMS	1	Analytical 360, LLC.	8/16/16 12:35	Flower Lot	9POUNDHAMMER	1	0	Indica	32	16	106	0	2016	1069	1	0.995322732	0.004677268	0	0.995322732
417	9-pound-hammer	142948	4	9 LB Hammer	18.14278	18.12278	0.02	HAPPY HILL FARMS	1	Analytical 360, LLC.	9/30/16 17:31	Flower Lot	9POUNDHAMMER	1	0	Indica	32	16	106	0	2016	1069	1	0.995322732	0.004677268	0	0.995322732
418	9-pound-hammer	158162	4	9 LB Hammer	18.10781	18.05273	0.05508	HAPPY HILL FARMS	1	Analytical 360, LLC.	11/4/16 15:08	Flower Lot	9POUNDHAMMER	1	0	Indica	32	16	106	0	2016	1069	1	0.995322732	0.004677268	0	0.995322732
419	9-pound-hammer	159594	4	9 LB Hammer	14.41104	14.41104	0	HAPPY HILL FARMS	1	Analytical 360, LLC.	11/8/16 14:37	Flower Lot	9POUNDHAMMER	1	0	Indica	32	16	106	0	2016	1069	1	0.995322732	0.004677268	0	0.995322732
420	9-pound-hammer	180517	4	9 LB Hammer	15.68093	15.62093	0.06	HAPPY HILL FARMS	1	Analytical 360, LLC.	12/27/16 13:13	Flower Lot	9POUNDHAMMER	1	0	Indica	32	16	106	0	2016	1069	1	0.995322732	0.004677268	0	0.995322732
421	9-pound-hammer	180518	4	9 LB Hammer	18.36359	18.30359	0.06	HAPPY HILL FARMS	1	Analytical 360, LLC.	12/27/16 13:15	Flower Lot	9POUNDHAMMER	1	0	Indica	32	16	106	0	2016	1069	1	0.995322732	0.004677268	0	0.995322732
422	9-pound-hammer	105116	5	9 Pound Hammer	14.76	14.76152	0.05	HERITAGE FARMS	1	Analytical 360, LLC.	5/29/16 21:50	Flower Lot	9POUNDHAMMER	1	0	Indica	32	16	106	0	2016	1069	1	0.995322732	0.004677268	0	0.995322732
423	9-pound-hammer	77671	6.75	9 Pound Hammer	16.89	16.88894	0.17	ROCK ISLAND FARM	1	Analytical 360, LLC.	1/30/16 15:45	Flower Lot	9POUNDHAMMER	1	0	Indica	32	16	106	0	2016	1069	1	0.995322732	0.004677268	0	0.995322732
424	9-pound-hammer	152859	4	9 Pound Hammer	13.51816	13.45431	0.06385	ROCK ISLAND FARM	1	Analytical 360, LLC.	10/25/16 16:47	Flower Lot	9POUNDHAMMER	1	0	Indica	32	16	106	0	2016	1069	1	0.995322732	0.004677268	0	0.995322732
425	9-pound-hammer	138878	0.5	9lb Hammer	42.91041	41.9833	0.92711	ANCHOR BAKERY	1	Analytical 360, LLC.	9/20/16 17:18	Bubble Hash	9POUNDHAMMER	1	0	Indica	32	16	106	0	2016	1069	1	0.995322732	0.004677268	0	0.995322732
426	9-pound-hammer	184337	1	9# Hammer	77.66642	77.40749	0.25893	MILLENNIUM MARIJUANA	1	Analytical 360, LLC.	1/6/17 17:15	Hydrocarbon Wax	9POUNDHAMMER	1	0	Indica	32	16	106	0	2017	1069	1	0.995322732	0.004677268	0	0.995322732
427	9-pound-hammer	177124	1	9lb Hammer	77.66	75.52	2.14	PEARL EXTRACTS	1	Analytical 360, LLC.	12/15/16 20:39	CO2 Hash Oil	9POUNDHAMMER	1	0	Indica	32	16	106	0	2016	1069	1	0.995322732	0.004677268	0	0.995322732
428	9-pound-hammer	217041	1	9lb Hammer	70.80743	69.80743	1	PEARL EXTRACTS	1	Analytical 360, LLC.	4/10/17 15:05	CO2 Hash Oil	9POUNDHAMMER	1	0	Indica	32	16	106	0	2017	1069	1	0.995322732	0.004677268	0	0.995322732
429	9-pound-hammer	173931	1.5	9 Lb Hammer	51.87478	51.53938	0.3354	TANTUS	1	Analytical 360, LLC.	12/8/16 1:39	CO2 Hash Oil	9POUNDHAMMER	1	0	Indica	32	16	106	0	2016	1069	1	0.995322732	0.004677268	0	0.995322732
430	9-pound-hammer	192793	1.5	9 Lb Hammer	55.48865	54.5463	0.94235	TANTUS	1	Analytical 360, LLC.	1/31/17 14:54	CO2 Hash Oil	9POUNDHAMMER	1	0	Indica	32	16	106	0	2017	1069	1	0.995322732	0.004677268	0	0.995322732
431	9-pound-hammer	177354	1	9lb Hammer	72.7839	71.74866	1.03524	ECC	1	Analytical 360, LLC.	12/16/16 14:53	Hydrocarbon Wax	9POUNDHAMMER	1	0	Indica	32	16	106	0	2016	1069	1	0.995322732	0.004677268	0	0.995322732
432	9-pound-hammer	118010	4.1	9 Pound Hammer	19.84	19.84368	0.14262	BAD ASS HERBS	1	Analytical 360, LLC.	7/18/16 11:57	Flower Lot	9POUNDHAMMER	1	0	Indica	32	16	106	0	2016	1069	1	0.995322732	0.004677268	0	0.995322732
433	9-pound-hammer	158397	4.23	9 Pound Hammer	19.82876	19.75122	0.07754	BAD ASS HERBS	1	Analytical 360, LLC.	11/4/16 19:50	Flower Lot	9POUNDHAMMER	1	0	Indica	32	16	106	0	2016	1069	1	0.995322732	0.004677268	0	0.995322732
434	9-pound-hammer	164570	4.22	9 Pound Hammer	19.02914	18.9616	0.06754	BAD ASS HERBS	1	Analytical 360, LLC.	11/16/16 18:33	Flower Lot	9POUNDHAMMER	1	0	Indica	32	16	106	0	2016	1069	1	0.995322732	0.004677268	0	0.995322732
435	9-pound-hammer	116191	4	9 Pound Hammer	16.55	16.54921	0.06508	THE HIGH POINT	1	Analytical 360, LLC.	7/11/16 18:21	Flower Lot	9POUNDHAMMER	1	0	Indica	32	16	106	0	2016	1069	1	0.995322732	0.004677268	0	0.995322732
436	9-pound-hammer	117236	1.57	9lb. Hammer	81.85	81.84723	0.95882	OLIVER'S FARM	1	Analytical 360, LLC.	7/14/16 13:59	Hydrocarbon Wax	9POUNDHAMMER	1	0	Indica	32	16	106	0	2016	1069	1	0.995322732	0.004677268	0	0.995322732
437	9-pound-hammer	199935	1.5	9lb. Hammer	56.53466	37.17044	19.36422	OLIVER'S FARM	1	Analytical 360, LLC.	2/20/17 15:55	Hydrocarbon Wax	9POUNDHAMMER	2	0	Indica	32	16	106	0	2017	1069	1	0.995322732	0.004677268	0	0.995322732
438	9-pound-hammer	110966	4.63	9lb Hammer	14.78	14.78307	0.06	JJS PRODUCTIONS	1	Analytical 360, LLC.	6/20/16 22:44	Flower Lot	9POUNDHAMMER	1	0	Indica	32	16	106	0	2016	1069	1	0.995322732	0.004677268	0	0.995322732
439	9-pound-hammer	152292	4.62	9lb Hammer	13.50543	13.47035	0.03508	JJS PRODUCTIONS	1	Analytical 360, LLC.	10/24/16 20:05	Flower Lot	9POUNDHAMMER	1	0	Indica	32	16	106	0	2016	1069	1	0.995322732	0.004677268	0	0.995322732
440	9-pound-hammer	213803	4.06	9lb Hammer	16.34445	16.11044	0.23401	JJS PRODUCTIONS	1	Analytical 360, LLC.	3/30/17 19:05	Flower Lot	9POUNDHAMMER	1	0	Indica	32	16	106	0	2017	1069	1	0.995322732	0.004677268	0	0.995322732
441	9-pound-hammer	145073	2	9LB Flavor #3	79.28061	78.29366	0.98695	THC FARM	1	Analytical 360, LLC.	10/6/16 18:36	Hydrocarbon Wax	9POUNDHAMMER	1	0	Indica	32	16	106	0	2016	1069	1	0.995322732	0.004677268	0	0.995322732
442	9-pound-hammer	146709	1	9LB Flavor #3	79.28061	78.29366	0.98695	THC FARM	1	Analytical 360, LLC.	10/11/16 19:23	Hydrocarbon Wax	9POUNDHAMMER	1	0	Indica	32	16	106	0	2016	1069	1	0.995322732	0.004677268	0	0.995322732
443	9-pound-hammer	165894	4	9LB Flavor #3	16.5268	16.45172	0.07508	THC FARM	1	Analytical 360, LLC.	11/18/16 18:48	Flower Lot	9POUNDHAMMER	1	0	Indica	32	16	106	0	2016	1069	1	0.995322732	0.004677268	0	0.995322732
444	9-pound-hammer	167612	2	9LB Flavor #3	70.7213	69.83601	0.88529	THC FARM	1	Analytical 360, LLC.	11/22/16 18:00	Hydrocarbon Wax	9POUNDHAMMER	1	0	Indica	32	16	106	0	2016	1069	1	0.995322732	0.004677268	0	0.995322732
445	9-pound-hammer	176652	2	9LB Flavor #3	67.55784	67.2726	0.28524	THC FARM	1	Analytical 360, LLC.	12/15/16 12:30	Hydrocarbon Wax	9POUNDHAMMER	1	0	Indica	32	16	106	0	2016	1069	1	0.995322732	0.004677268	0	0.995322732
446	9-pound-hammer	182466	2	9LB Flavor #3	79.27139	79.27139	0	THC FARM	1	Analytical 360, LLC.	1/2/17 20:29	Hydrocarbon Wax	9POUNDHAMMER	1	0	Indica	32	16	106	0	2017	1069	1	0.995322732	0.004677268	0	0.995322732
447	9-pound-hammer	160226	4	9lb Hammer	22.44495	22.3411	0.10385	DESERT VALLEY GROWERS	1	Analytical 360, LLC.	11/9/16 13:29	Flower Lot	9POUNDHAMMER	1	0	Indica	32	16	106	0	2016	1069	1	0.995322732	0.004677268	0	0.995322732
448	9-pound-hammer	179479	4	9 Pound Hammer	24.58697	24.49066	0.09631	JSM NISQUALLY	1	Analytical 360, LLC.	12/22/16 14:20	Flower Lot	9POUNDHAMMER	1	0	Indica	32	16	106	0	2016	1069	1	0.995322732	0.004677268	0	0.995322732
449	9-pound-hammer	219095	4	9 Pound Hammer	22.67709	22.57185	0.10524	JSM NISQUALLY	1	Analytical 360, LLC.	4/14/17 15:06	Flower Lot	9POUNDHAMMER	1	0	Indica	32	16	106	0	2017	1069	1	0.995322732	0.004677268	0	0.995322732
450	9-pound-hammer	222694	4	9 Pound Hammer	22.52474	22.31704	0.2077	JSM NISQUALLY	1	Analytical 360, LLC.	4/25/17 17:20	Flower Lot	9POUNDHAMMER	1	0	Indica	32	16	106	0	2017	1069	1	0.995322732	0.004677268	0	0.995322732
451	9-pound-hammer	177548	5	9# Hammer	16.40044	16.28151	0.11893	FILUCY BAY FARMS	1	Analytical 360, LLC.	12/16/16 20:31	Flower Lot	9POUNDHAMMER	1	0	Indica	32	16	106	0	2016	1069	1	0.995322732	0.004677268	0	0.995322732
452	9-pound-hammer	126966	4	9LB Flavor #3	13.3	13.3196	0.07893	SYSCO PANCHO'S	1	Confidence Analytics	8/16/16 13:23	Flower Lot	9POUNDHAMMER	1	0	Indica	32	16	106	0	2016	1069	1	0.995322732	0.004677268	0	0.995322732
453	9-pound-hammer	138070	4	9LB Flavor #3	13.39623	13.3173	0.07893	SYSCO PANCHO'S	1	Confidence Analytics	9/19/16 13:23	Flower Lot	9POUNDHAMMER	1	0	Indica	32	16	106	0	2016	1069	1	0.995322732	0.004677268	0	0.995322732
454	9-pound-hammer	155832	4	9LB Flavor #3	13.8512	13.7635	0.0877	SYSCO PANCHO'S	1	Confidence Analytics	11/1/16 12:17	Flower Lot	9POUNDHAMMER	1	0	Indica	32	16	106	0	2016	1069	1	0.995322732	0.004677268	0	0.995322732
455	9-pound-hammer	63622	2	9# Hammer	12	11.9932	0.07	TOP CUT FARMS	1	Confidence Analytics	12/1/15 13:05	Flower Lot	9POUNDHAMMER	1	0	Indica	32	16	106	0	2015	1069	1	0.995322732	0.004677268	0	0.995322732
456	9-pound-hammer	75971	1	9# Hammer	16.9	16.8744	0.09	TOP CUT FARMS	1	Confidence Analytics	1/25/16 16:08	Flower Lot	9POUNDHAMMER	1	0	Indica	32	16	106	0	2016	1069	1	0.995322732	0.004677268	0	0.995322732
457	9-pound-hammer	90310	4	9# Hammer	17.8	17.7391	0.23	TOP CUT FARMS	1	Confidence Analytics	3/28/16 14:08	Flower Lot	9POUNDHAMMER	1	0	Indica	32	16	106	0	2016	1069	1	0.995322732	0.004677268	0	0.995322732
458	9-pound-hammer	107228	4	9# Hammer	14	13.9957	0.08	TOP CUT FARMS	1	Confidence Analytics	6/7/16 12:40	Flower Lot	9POUNDHAMMER	1	0	Indica	32	16	106	0	2016	1069	1	0.995322732	0.004677268	0	0.995322732
459	9-pound-hammer	130467	4	9# Hammer	16.06034	15.9551	0.10524	TOP CUT FARMS	1	Confidence Analytics	8/26/16 11:05	Flower Lot	9POUNDHAMMER	1	0	Indica	32	16	106	0	2016	1069	1	0.995322732	0.004677268	0	0.995322732
460	9-pound-hammer	152094	4	9# Hammer	13.2595	13.1718	0.0877	TOP CUT FARMS	1	Confidence Analytics	10/24/16 16:37	Flower Lot	9POUNDHAMMER	1	0	Indica	32	16	106	0	2016	1069	1	0.995322732	0.004677268	0	0.995322732
461	9-pound-hammer	147769	4	9lb Hammer	14.87098	14.7482	0.12278	TUMBLEWEED FARM	1	Confidence Analytics	10/13/16 17:00	Flower Lot	9POUNDHAMMER	1	0	Indica	32	16	106	0	2016	1069	1	0.995322732	0.004677268	0	0.995322732
462	9-pound-hammer	148011	4	9lb Hammer	14.45248	14.3297	0.12278	TUMBLEWEED FARM	1	Confidence Analytics	10/14/16 12:07	Flower Lot	9POUNDHAMMER	1	0	Indica	32	16	106	0	2016	1069	1	0.995322732	0.004677268	0	0.995322732
463	9-pound-hammer	150827	4	9lb Hammer	14.63248	14.5097	0.12278	TUMBLEWEED FARM	1	Confidence Analytics	10/20/16 16:23	Flower Lot	9POUNDHAMMER	1	0	Indica	32	16	106	0	2016	1069	1	0.995322732	0.004677268	0	0.995322732
464	9-pound-hammer	150830	400	9lb Hammer	16.05322	15.9129	0.14032	TUMBLEWEED FARM	1	Confidence Analytics	10/20/16 16:26	Flower Lot	9POUNDHAMMER	1	0	Indica	32	16	106	0	2016	1069	1	0.995322732	0.004677268	0	0.995322732
465	9-pound-hammer	89265	2	9lb Hammer	17	17.0353	0.21	DOWNTOWN CANNABIS COMPANY	1	Confidence Analytics	3/23/16 12:40	Flower Lot	9POUNDHAMMER	1	0	Indica	32	16	106	0	2016	1069	1	0.995322732	0.004677268	0	0.995322732
466	9-pound-hammer	89273	2	9lb Hammer	17.8	17.8246	0.23	DOWNTOWN CANNABIS COMPANY	1	Confidence Analytics	3/23/16 12:43	Flower Lot	9POUNDHAMMER	1	0	Indica	32	16	106	0	2016	1069	1	0.995322732	0.004677268	0	0.995322732
467	9-pound-hammer	109698	1	9lb Hammer	76.1	76.1145	0.64	DOWNTOWN CANNABIS COMPANY	1	Confidence Analytics	6/15/16 16:32	Hydrocarbon Wax	9POUNDHAMMER	1	0	Indica	32	16	106	0	2016	1069	1	0.995322732	0.004677268	0	0.995322732
468	9-pound-hammer	144014	1	9lb Hammer	7.2718	7.24549	0.02631	OBERFELDER HOLDINGS	1	Confidence Analytics	10/4/16 14:29	Hash	9POUNDHAMMER	1	0	Indica	32	16	106	0	2016	1069	1	0.995322732	0.004677268	0	0.995322732
469	9-pound-hammer	145726	4	9lb Hammer	18.55299	18.4039	0.14909	OBERFELDER HOLDINGS	1	Confidence Analytics	10/9/16 20:43	Flower Lot	9POUNDHAMMER	1	0	Indica	32	16	106	0	2016	1069	1	0.995322732	0.004677268	0	0.995322732
470	9-pound-hammer	145727	4	9lb Hammer	18.39636	18.2385	0.15786	OBERFELDER HOLDINGS	1	Confidence Analytics	10/9/16 20:43	Flower Lot	9POUNDHAMMER	1	0	Indica	32	16	106	0	2016	1069	1	0.995322732	0.004677268	0	0.995322732
471	9-pound-hammer	145728	4	9lb Hammer	19.54876	19.3909	0.15786	OBERFELDER HOLDINGS	1	Confidence Analytics	10/9/16 20:44	Flower Lot	9POUNDHAMMER	1	0	Indica	32	16	106	0	2016	1069	1	0.995322732	0.004677268	0	0.995322732
472	9-pound-hammer	145729	4	9lb Hammer	20.24683	20.0802	0.16663	OBERFELDER HOLDINGS	1	Confidence Analytics	10/9/16 20:44	Flower Lot	9POUNDHAMMER	1	0	Indica	32	16	106	0	2016	1069	1	0.995322732	0.004677268	0	0.995322732
473	9-pound-hammer	145730	4	9lb Hammer	18.72823	18.5616	0.16663	OBERFELDER HOLDINGS	1	Confidence Analytics	10/9/16 20:44	Flower Lot	9POUNDHAMMER	1	0	Indica	32	16	106	0	2016	1069	1	0.995322732	0.004677268	0	0.995322732
474	9-pound-hammer	17027	1	9# Hammer	90.3	77.5909	0.79	GREENRUSH	1	Confidence Analytics	3/5/15 17:51	Hydrocarbon Wax	9POUNDHAMMER	1	0	Indica	32	16	106	0	2015	1069	1	0.995322732	0.004677268	0	0.995322732
475	9-pound-hammer	17051	1	9# Hammer	90.34	77.61844	0.8	GREENRUSH	1	Confidence Analytics	3/5/15 22:10	Marijuana Extract for Inhalation	9POUNDHAMMER	1	0	Indica	32	16	106	0	2015	1069	1	0.995322732	0.004677268	0	0.995322732
476	9-pound-hammer	17094	1	9# Hammer	90.34	77.61844	0.8	GREENRUSH	1	Confidence Analytics	3/6/15 12:18	Marijuana Extract for Inhalation	9POUNDHAMMER	1	0	Indica	32	16	106	0	2015	1069	1	0.995322732	0.004677268	0	0.995322732
477	9-pound-hammer	25598	2	9# Hammer	94.4	79.6951	0.63	GREENRUSH	1	Confidence Analytics	5/13/15 17:43	Marijuana Extract for Inhalation	9POUNDHAMMER	1	0	Indica	32	16	106	0	2015	1069	1	0.995322732	0.004677268	0	0.995322732
478	9-pound-hammer	26043	1	9# Hammer	94.4	79.6951	0.63	GREENRUSH	1	Confidence Analytics	5/17/15 11:33	Marijuana Extract for Inhalation	9POUNDHAMMER	1	0	Indica	32	16	106	0	2015	1069	1	0.995322732	0.004677268	0	0.995322732
479	9-pound-hammer	161479	4	9 lb Hammer	16.76573	16.5991	0.16663	ORGROW	1	Confidence Analytics	11/11/16 10:28	Flower Lot	9POUNDHAMMER	1	0	Indica	32	16	106	0	2016	1069	1	0.995322732	0.004677268	0	0.995322732
480	9-pound-hammer	161480	4	9 lb Hammer	16.50862	16.3683	0.14032	ORGROW	1	Confidence Analytics	11/11/16 10:29	Flower Lot	9POUNDHAMMER	1	0	Indica	32	16	106	0	2016	1069	1	0.995322732	0.004677268	0	0.995322732
481	9-pound-hammer	161481	4	9 lb Hammer	17.00589	16.8568	0.14909	ORGROW	1	Confidence Analytics	11/11/16 10:29	Flower Lot	9POUNDHAMMER	1	0	Indica	32	16	106	0	2016	1069	1	0.995322732	0.004677268	0	0.995322732
482	9-pound-hammer	161482	4	9 lb Hammer	16.81942	16.6791	0.14032	ORGROW	1	Confidence Analytics	11/11/16 10:29	Flower Lot	9POUNDHAMMER	1	0	Indica	32	16	106	0	2016	1069	1	0.995322732	0.004677268	0	0.995322732
483	9-pound-hammer	161483	4	9 lb Hammer	17.15899	17.0099	0.14909	ORGROW	1	Confidence Analytics	11/11/16 10:29	Flower Lot	9POUNDHAMMER	1	0	Indica	32	16	106	0	2016	1069	1	0.995322732	0.004677268	0	0.995322732
484	9-pound-hammer	161484	4	9 lb Hammer	15.34852	15.2082	0.14032	ORGROW	1	Confidence Analytics	11/11/16 10:30	Flower Lot	9POUNDHAMMER	1	0	Indica	32	16	106	0	2016	1069	1	0.995322732	0.004677268	0	0.995322732
485	9-pound-hammer	161485	4	9 lb Hammer	17.25776	17.0999	0.15786	ORGROW	1	Confidence Analytics	11/11/16 10:31	Flower Lot	9POUNDHAMMER	1	0	Indica	32	16	106	0	2016	1069	1	0.995322732	0.004677268	0	0.995322732
486	9-pound-hammer	161486	4	9 lb Hammer	17.36979	17.2207	0.14909	ORGROW	1	Confidence Analytics	11/11/16 10:31	Flower Lot	9POUNDHAMMER	1	0	Indica	32	16	106	0	2016	1069	1	0.995322732	0.004677268	0	0.995322732
487	9-pound-hammer	161487	4	9 lb Hammer	16.24076	16.0829	0.15786	ORGROW	1	Confidence Analytics	11/11/16 10:31	Flower Lot	9POUNDHAMMER	1	0	Indica	32	16	106	0	2016	1069	1	0.995322732	0.004677268	0	0.995322732
488	9-pound-hammer	161846	1	9 lb Hammer	58.24506	57.381	0.86406	ORGROW	1	Confidence Analytics	11/11/16 15:13	Food Grade Solvent Extract	9POUNDHAMMER	1	0	Indica	32	16	106	0	2016	1069	1	0.995322732	0.004677268	0	0.995322732
489	9-pound-hammer	63009	2	Zion's- 9lb Hammer	15.6	15.6366	0.09	ZION BOTANICALS	1	Confidence Analytics	11/27/15 20:18	Flower Lot	9POUNDHAMMER	1	0	Indica	32	16	106	0	2015	1069	1	0.995322732	0.004677268	0	0.995322732
490	9-pound-hammer	63010	2	Zion's- 9lb Hammer	16.4	16.3667	0.12	ZION BOTANICALS	1	Confidence Analytics	11/27/15 20:19	Flower Lot	9POUNDHAMMER	1	0	Indica	32	16	106	0	2015	1069	1	0.995322732	0.004677268	0	0.995322732
491	9-pound-hammer	16046	2	9# Hammer	90.34	77.61844	0.8	OCEAN GROWN ENTERPRISES	0	Confidence Analytics	2/25/15 1:42	Hydrocarbon Wax	9POUNDHAMMER	1	0	Indica	32	16	106	0	2015	1069	1	0.995322732	0.004677268	0	0.995322732
492	9-pound-hammer	17402	1	9# Hammer	90.3	77.5909	0.79	OCEAN GROWN ENTERPRISES	0	Confidence Analytics	3/10/15 13:43	Hydrocarbon Wax	9POUNDHAMMER	1	0	Indica	32	16	106	0	2015	1069	1	0.995322732	0.004677268	0	0.995322732
493	9-pound-hammer	18601	1	9# Hammer	90.3	77.5909	0.79	OCEAN GROWN ENTERPRISES	0	Confidence Analytics	3/19/15 17:55	Marijuana Extract for Inhalation	9POUNDHAMMER	1	0	Indica	32	16	106	0	2015	1069	1	0.995322732	0.004677268	0	0.995322732
494	9-pound-hammer	25682	1	9 lb. Hammer	80.9	68.5833	0.56	BLUE SKY GROWERS	1	Confidence Analytics	5/14/15 10:25	Hydrocarbon Wax	9POUNDHAMMER	1	0	Indica	32	16	106	0	2015	1069	1	0.995322732	0.004677268	0	0.995322732
495	9-pound-hammer	26283	1	9 lb. Hammer	80.9	68.5833	0.56	BLUE SKY GROWERS	1	Confidence Analytics	5/18/15 19:30	Marijuana Extract for Inhalation	9POUNDHAMMER	1	0	Indica	32	16	106	0	2015	1069	1	0.995322732	0.004677268	0	0.995322732
496	9-pound-hammer	220205	1	9lb Hammer	59.107405	58.65475	0.452655	BLUE SKY GROWERS	1	Confidence Analytics	4/18/17 13:42	Hydrocarbon Wax	9POUNDHAMMER	1	0	Indica	32	16	106	0	2017	1069	1	0.995322732	0.004677268	0	0.995322732
497	9-pound-hammer	223465	1	9lb Hammer	52.62991	52.0764	0.55351	BLUE SKY GROWERS	1	Confidence Analytics	4/27/17 15:32	Hydrocarbon Wax	9POUNDHAMMER	1	0	Indica	32	16	106	0	2017	1069	1	0.995322732	0.004677268	0	0.995322732
498	9-pound-hammer	57122	2	9 # Hammer	14.8	14.7374	0.11	LIFE GARDENS 1	1	Confidence Analytics	11/5/15 17:23	Flower Lot	9POUNDHAMMER	1	0	Indica	32	16	106	0	2015	1069	1	0.995322732	0.004677268	0	0.995322732
499	9-pound-hammer	57123	2	9 # Hammer	15.4	15.4244	0.11	LIFE GARDENS 1	1	Confidence Analytics	11/5/15 17:23	Flower Lot	9POUNDHAMMER	1	0	Indica	32	16	106	0	2015	1069	1	0.995322732	0.004677268	0	0.995322732
500	9-pound-hammer	57124	2	9 # Hammer	14	13.9889	0.11	LIFE GARDENS 1	1	Confidence Analytics	11/5/15 17:24	Flower Lot	9POUNDHAMMER	1	0	Indica	32	16	106	0	2015	1069	1	0.995322732	0.004677268	0	0.995322732
501	9-pound-hammer	57125	2	9 # Hammer	13.2	13.2142	0.09	LIFE GARDENS 1	1	Confidence Analytics	11/5/15 17:24	Flower Lot	9POUNDHAMMER	1	0	Indica	32	16	106	0	2015	1069	1	0.995322732	0.004677268	0	0.995322732
502	9-pound-hammer	66258	2	9 # Hammer	19.6	19.5786	0.14	LIFE GARDENS 1	1	Confidence Analytics	12/10/15 15:11	Flower Lot	9POUNDHAMMER	1	0	Indica	32	16	106	0	2015	1069	1	0.995322732	0.004677268	0	0.995322732
503	9-pound-hammer	66260	2	9 # Hammer	17.9	17.98	0.13	LIFE GARDENS 1	1	Confidence Analytics	12/10/15 15:12	Flower Lot	9POUNDHAMMER	1	0	Indica	32	16	106	0	2015	1069	1	0.995322732	0.004677268	0	0.995322732
504	9-pound-hammer	75386	2	9 # Hammer	18.9	18.907	0.14	LIFE GARDENS 1	1	Confidence Analytics	1/22/16 11:25	Flower Lot	9POUNDHAMMER	1	0	Indica	32	16	106	0	2016	1069	1	0.995322732	0.004677268	0	0.995322732
505	9-pound-hammer	78815	2	9 # Hammer	21.6	21.5803	0.12	LIFE GARDENS 1	1	Confidence Analytics	2/4/16 15:46	Flower Lot	9POUNDHAMMER	1	0	Indica	32	16	106	0	2016	1069	1	0.995322732	0.004677268	0	0.995322732
506	9-pound-hammer	113959	4	9 # Hammer	13.4	13.4088	0.04385	LIFE GARDENS 1	1	Confidence Analytics	7/1/16 17:23	Flower Lot	9POUNDHAMMER	1	0	Indica	32	16	106	0	2016	1069	1	0.995322732	0.004677268	0	0.995322732
507	9-pound-hammer	119259	4	9 # Hammer	14.1	14.0835	0.05262	LIFE GARDENS 1	1	Confidence Analytics	7/21/16 15:18	Flower Lot	9POUNDHAMMER	1	0	Indica	32	16	106	0	2016	1069	1	0.995322732	0.004677268	0	0.995322732
508	9-pound-hammer	119260	4	9 # Hammer	14.2	14.2089	0.05262	LIFE GARDENS 1	1	Confidence Analytics	7/21/16 15:19	Flower Lot	9POUNDHAMMER	1	0	Indica	32	16	106	0	2016	1069	1	0.995322732	0.004677268	0	0.995322732
509	9-pound-hammer	119338	4	9 # Hammer	14	14.0535	0.05262	LIFE GARDENS 1	1	Confidence Analytics	7/21/16 15:53	Flower Lot	9POUNDHAMMER	1	0	Indica	32	16	106	0	2016	1069	1	0.995322732	0.004677268	0	0.995322732
510	9-pound-hammer	119380	4	9 # Hammer	13	13.0588	0.04385	LIFE GARDENS 1	1	Confidence Analytics	7/21/16 16:14	Flower Lot	9POUNDHAMMER	1	0	Indica	32	16	106	0	2016	1069	1	0.995322732	0.004677268	0	0.995322732
511	9-pound-hammer	125595	4	9 # Hammer	10.7	10.7463	0.05262	LIFE GARDENS 1	1	Confidence Analytics	8/11/16 15:18	Flower Lot	9POUNDHAMMER	1	0	Indica	32	16	106	0	2016	1069	1	0.995322732	0.004677268	0	0.995322732
512	9-pound-hammer	125621	4	9 # Hammer	9.41	9.4085	0.04385	LIFE GARDENS 1	1	Confidence Analytics	8/11/16 16:03	Flower Lot	9POUNDHAMMER	1	0	Indica	32	16	106	0	2016	1069	1	0.995322732	0.004677268	0	0.995322732
513	9-pound-hammer	125649	4	9 # Hammer	11	10.9894	0.05262	LIFE GARDENS 1	1	Confidence Analytics	8/11/16 16:11	Flower Lot	9POUNDHAMMER	1	0	Indica	32	16	106	0	2016	1069	1	0.995322732	0.004677268	0	0.995322732
514	9-pound-hammer	130327	4	9 # Hammer	13.71901	13.605	0.11401	LIFE GARDENS 1	1	Confidence Analytics	8/25/16 17:56	Flower Lot	9POUNDHAMMER	1	0	Indica	32	16	106	0	2016	1069	1	0.995322732	0.004677268	0	0.995322732
515	9-pound-hammer	130337	4	9 # Hammer	8.66856	8.63348	0.03508	LIFE GARDENS 1	1	Confidence Analytics	8/25/16 18:00	Flower Lot	9POUNDHAMMER	1	0	Indica	32	16	106	0	2016	1069	1	0.995322732	0.004677268	0	0.995322732
516	9-pound-hammer	130338	4	9 # Hammer	8.14391	8.10883	0.03508	LIFE GARDENS 1	1	Confidence Analytics	8/25/16 18:00	Flower Lot	9POUNDHAMMER	1	0	Indica	32	16	106	0	2016	1069	1	0.995322732	0.004677268	0	0.995322732
517	9-pound-hammer	130339	4	9# Hammer #1	9.59235	9.5485	0.04385	LIFE GARDENS 1	1	Confidence Analytics	8/25/16 18:01	Flower Lot	9POUNDHAMMER	1	0	Indica	32	16	106	0	2016	1069	1	0.995322732	0.004677268	0	0.995322732
518	9-pound-hammer	136980	4	9# Hammer #1	17.11225	16.3668	0.74545	LIFE GARDENS 1	1	Confidence Analytics	9/15/16 11:29	Flower Lot	9POUNDHAMMER	1	0	Indica	32	16	106	0	2016	1069	1	0.995322732	0.004677268	0	0.995322732
519	9-pound-hammer	136982	4	9# Hammer #1	19.31475	18.4816	0.83315	LIFE GARDENS 1	1	Confidence Analytics	9/15/16 11:30	Flower Lot	9POUNDHAMMER	1	0	Indica	32	16	106	0	2016	1069	1	0.995322732	0.004677268	0	0.995322732
520	9-pound-hammer	136987	4	9# Hammer #1	19.50769	18.657	0.85069	LIFE GARDENS 1	1	Confidence Analytics	9/15/16 11:32	Flower Lot	9POUNDHAMMER	1	0	Indica	32	16	106	0	2016	1069	1	0.995322732	0.004677268	0	0.995322732
521	9-pound-hammer	144878	4	9# Hammer #2	10.45475	10.1478	0.30695	LIFE GARDENS 1	1	Confidence Analytics	10/6/16 15:41	Flower Lot	9POUNDHAMMER	1	0	Indica	32	16	106	0	2016	1069	1	0.995322732	0.004677268	0	0.995322732
522	9-pound-hammer	180605	4	9# Hammer #1	14.6851	14.2466	0.4385	LIFE GARDENS 1	1	Confidence Analytics	12/27/16 14:25	Flower Lot	9POUNDHAMMER	1	0	Indica	32	16	106	0	2016	1069	1	0.995322732	0.004677268	0	0.995322732
523	9-pound-hammer	199542	4	9 # Hammer	16.644093	16.08269	0.561403	LIFE GARDENS 1	1	Confidence Analytics	2/18/17 12:12	Flower Lot	9POUNDHAMMER	1	0	Indica	32	16	106	0	2017	1069	1	0.995322732	0.004677268	0	0.995322732
524	9-pound-hammer	210399	4	9 # Hammer	20.156941	19.79374	0.363201	LIFE GARDENS 1	1	Confidence Analytics	3/21/17 17:50	Flower Lot	9POUNDHAMMER	1	0	Indica	32	16	106	0	2017	1069	1	0.995322732	0.004677268	0	0.995322732
525	9-pound-hammer	29803	2	9# Hammer	23.6	19.7139	0.15	TRAIL BLAZIN PRODUCTIONS	1	Confidence Analytics	6/10/15 19:21	Flower Lot	9POUNDHAMMER	1	0	Indica	32	16	106	0	2015	1069	1	0.995322732	0.004677268	0	0.995322732
526	9-pound-hammer	35318	1	9# Hammer	51.3	51.3033	0.4	TRAIL BLAZIN PRODUCTIONS	1	Confidence Analytics	7/16/15 12:06	Bubble Hash	9POUNDHAMMER	1	0	Indica	32	16	106	0	2015	1069	1	0.995322732	0.004677268	0	0.995322732
527	9-pound-hammer	40372	2	9# Hammer	23.8	23.7989	0.36	TRAIL BLAZIN PRODUCTIONS	1	Confidence Analytics	8/18/15 15:44	Flower Lot	9POUNDHAMMER	1	0	Indica	32	16	106	0	2015	1069	1	0.995322732	0.004677268	0	0.995322732
528	9-pound-hammer	40373	2	9# Hammer	22.7	22.7034	0.37	TRAIL BLAZIN PRODUCTIONS	1	Confidence Analytics	8/18/15 15:45	Flower Lot	9POUNDHAMMER	1	0	Indica	32	16	106	0	2015	1069	1	0.995322732	0.004677268	0	0.995322732
529	9-pound-hammer	41852	2	9# Hammer	23.6	23.6065	0.38	TRAIL BLAZIN PRODUCTIONS	1	Confidence Analytics	8/26/15 20:15	Flower Lot	9POUNDHAMMER	1	0	Indica	32	16	106	0	2015	1069	1	0.995322732	0.004677268	0	0.995322732
530	9-pound-hammer	44232	1	9# Hammer	44.7	44.7669	0.37	TRAIL BLAZIN PRODUCTIONS	1	Confidence Analytics	9/11/15 0:21	Bubble Hash	9POUNDHAMMER	1	0	Indica	32	16	106	0	2015	1069	1	0.995322732	0.004677268	0	0.995322732
531	9-pound-hammer	44233	1	9# Hammer	46.1	46.1447	0.37	TRAIL BLAZIN PRODUCTIONS	1	Confidence Analytics	9/11/15 0:22	Bubble Hash	9POUNDHAMMER	1	0	Indica	32	16	106	0	2015	1069	1	0.995322732	0.004677268	0	0.995322732
532	9-pound-hammer	44234	1	9# Hammer	47.2	47.1886	0.37	TRAIL BLAZIN PRODUCTIONS	1	Confidence Analytics	9/11/15 0:22	Bubble Hash	9POUNDHAMMER	1	0	Indica	32	16	106	0	2015	1069	1	0.995322732	0.004677268	0	0.995322732
533	9-pound-hammer	44235	1	9# Hammer	51.5	51.4781	0.39	TRAIL BLAZIN PRODUCTIONS	1	Confidence Analytics	9/11/15 0:23	Bubble Hash	9POUNDHAMMER	1	0	Indica	32	16	106	0	2015	1069	1	0.995322732	0.004677268	0	0.995322732
534	9-pound-hammer	44673	2	9# Hammer	22.9	22.8887	0.16	TRAIL BLAZIN PRODUCTIONS	1	Confidence Analytics	9/14/15 15:32	Flower Lot	9POUNDHAMMER	1	0	Indica	32	16	106	0	2015	1069	1	0.995322732	0.004677268	0	0.995322732
535	9-pound-hammer	44674	2	9# Hammer	23.5	23.4757	0.17	TRAIL BLAZIN PRODUCTIONS	1	Confidence Analytics	9/14/15 15:34	Flower Lot	9POUNDHAMMER	1	0	Indica	32	16	106	0	2015	1069	1	0.995322732	0.004677268	0	0.995322732
536	9-pound-hammer	49301	2	9# Hammer	18.2	18.1752	0.1	TRAIL BLAZIN PRODUCTIONS	1	Confidence Analytics	10/6/15 17:17	Marijuana Mix	9POUNDHAMMER	1	0	Indica	32	16	106	0	2015	1069	1	0.995322732	0.004677268	0	0.995322732
537	9-pound-hammer	58454	1	9# Hammer	55.4	55.4601	0.37	TRAIL BLAZIN PRODUCTIONS	1	Confidence Analytics	11/10/15 22:16	Kief	9POUNDHAMMER	1	0	Indica	32	16	106	0	2015	1069	1	0.995322732	0.004677268	0	0.995322732
538	9-pound-hammer	69281	2	9# Hammer	21.5	21.4472	0.15	TRAIL BLAZIN PRODUCTIONS	1	Confidence Analytics	12/26/15 20:58	Flower Lot	9POUNDHAMMER	1	0	Indica	32	16	106	0	2015	1069	1	0.995322732	0.004677268	0	0.995322732
539	9-pound-hammer	69282	2	9# Hammer	19.6	19.6132	0.13	TRAIL BLAZIN PRODUCTIONS	1	Confidence Analytics	12/26/15 20:58	Flower Lot	9POUNDHAMMER	1	0	Indica	32	16	106	0	2015	1069	1	0.995322732	0.004677268	0	0.995322732
540	9-pound-hammer	69283	2	9# Hammer	19.5	19.5555	0.13	TRAIL BLAZIN PRODUCTIONS	1	Confidence Analytics	12/26/15 20:59	Flower Lot	9POUNDHAMMER	1	0	Indica	32	16	106	0	2015	1069	1	0.995322732	0.004677268	0	0.995322732
541	9-pound-hammer	69284	2	9# Hammer	20.7	20.6479	0.15	TRAIL BLAZIN PRODUCTIONS	1	Confidence Analytics	12/26/15 20:59	Flower Lot	9POUNDHAMMER	1	0	Indica	32	16	106	0	2015	1069	1	0.995322732	0.004677268	0	0.995322732
542	9-pound-hammer	69285	2	9# Hammer	21.1	21.0864	0.15	TRAIL BLAZIN PRODUCTIONS	1	Confidence Analytics	12/26/15 20:59	Flower Lot	9POUNDHAMMER	1	0	Indica	32	16	106	0	2015	1069	1	0.995322732	0.004677268	0	0.995322732
543	9-pound-hammer	69286	2	9# Hammer	20.4	20.3994	0.13	TRAIL BLAZIN PRODUCTIONS	1	Confidence Analytics	12/26/15 21:07	Marijuana Mix	9POUNDHAMMER	1	0	Indica	32	16	106	0	2015	1069	1	0.995322732	0.004677268	0	0.995322732
544	9-pound-hammer	69287	2	9# Hammer	17	17.0545	0.11	TRAIL BLAZIN PRODUCTIONS	1	Confidence Analytics	12/26/15 21:09	Marijuana Mix	9POUNDHAMMER	1	0	Indica	32	16	106	0	2015	1069	1	0.995322732	0.004677268	0	0.995322732
545	9-pound-hammer	69288	1	9# Hammer	47	46.9694	0.34	TRAIL BLAZIN PRODUCTIONS	1	Confidence Analytics	12/26/15 21:17	Kief	9POUNDHAMMER	1	0	Indica	32	16	106	0	2015	1069	1	0.995322732	0.004677268	0	0.995322732
546	9-pound-hammer	79136	0.5	9# Hammer	56.1	56.16	0.38	TRAIL BLAZIN PRODUCTIONS	1	Confidence Analytics	2/5/16 19:37	Bubble Hash	9POUNDHAMMER	1	0	Indica	32	16	106	0	2016	1069	1	0.995322732	0.004677268	0	0.995322732
547	9-pound-hammer	107897	4	9# Hammer	22.4	22.4642	0.15	TRAIL BLAZIN PRODUCTIONS	1	Confidence Analytics	6/9/16 13:01	Flower Lot	9POUNDHAMMER	1	0	Indica	32	16	106	0	2016	1069	1	0.995322732	0.004677268	0	0.995322732
548	9-pound-hammer	108822	4	9# Hammer	21.8	21.8203	0.12	TRAIL BLAZIN PRODUCTIONS	1	Confidence Analytics	6/13/16 13:49	Flower Lot	9POUNDHAMMER	1	0	Indica	32	16	106	0	2016	1069	1	0.995322732	0.004677268	0	0.995322732
549	9-pound-hammer	108823	4	9# Hammer	22.2	22.1811	0.13	TRAIL BLAZIN PRODUCTIONS	1	Confidence Analytics	6/13/16 13:50	Flower Lot	9POUNDHAMMER	1	0	Indica	32	16	106	0	2016	1069	1	0.995322732	0.004677268	0	0.995322732
550	9-pound-hammer	108824	4	9# Hammer	21	21.0133	0.11	TRAIL BLAZIN PRODUCTIONS	1	Confidence Analytics	6/13/16 13:51	Flower Lot	9POUNDHAMMER	1	0	Indica	32	16	106	0	2016	1069	1	0.995322732	0.004677268	0	0.995322732
551	9-pound-hammer	108826	4	9# Hammer	23.9	23.8874	0.13	TRAIL BLAZIN PRODUCTIONS	1	Confidence Analytics	6/13/16 13:51	Flower Lot	9POUNDHAMMER	1	0	Indica	32	16	106	0	2016	1069	1	0.995322732	0.004677268	0	0.995322732
552	9-pound-hammer	108828	4	9# Hammer	23.7	23.6843	0.13	TRAIL BLAZIN PRODUCTIONS	1	Confidence Analytics	6/13/16 13:51	Flower Lot	9POUNDHAMMER	1	0	Indica	32	16	106	0	2016	1069	1	0.995322732	0.004677268	0	0.995322732
553	9-pound-hammer	109794	1	9# Hammer	53.9	53.8553	0.35	TRAIL BLAZIN PRODUCTIONS	1	Confidence Analytics	6/15/16 20:41	Kief	9POUNDHAMMER	1	0	Indica	32	16	106	0	2016	1069	1	0.995322732	0.004677268	0	0.995322732
554	9-pound-hammer	123407	4.26	9# Hammer	17.9	17.9068	0.10524	TRAIL BLAZIN PRODUCTIONS	1	Confidence Analytics	8/4/16 13:48	Marijuana Mix	9POUNDHAMMER	1	0	Indica	32	16	106	0	2016	1069	1	0.995322732	0.004677268	0	0.995322732
555	9-pound-hammer	155319	5.95	9# Hammer	21.95126	21.7934	0.15786	TRAIL BLAZIN PRODUCTIONS	1	Confidence Analytics	10/31/16 14:29	Flower Lot	9POUNDHAMMER	1	0	Indica	32	16	106	0	2016	1069	1	0.995322732	0.004677268	0	0.995322732
556	9-pound-hammer	170832	6.3	9# Hammer	21.04239	20.8933	0.14909	TRAIL BLAZIN PRODUCTIONS	1	Confidence Analytics	11/30/16 19:40	Flower Lot	9POUNDHAMMER	1	0	Indica	32	16	106	0	2016	1069	1	0.995322732	0.004677268	0	0.995322732
557	9-pound-hammer	170833	5.5	9# Hammer	20.87159	20.7225	0.14909	TRAIL BLAZIN PRODUCTIONS	1	Confidence Analytics	11/30/16 19:40	Flower Lot	9POUNDHAMMER	1	0	Indica	32	16	106	0	2016	1069	1	0.995322732	0.004677268	0	0.995322732
558	9-pound-hammer	170834	5.4	9# Hammer	20.71159	20.5625	0.14909	TRAIL BLAZIN PRODUCTIONS	1	Confidence Analytics	11/30/16 19:41	Flower Lot	9POUNDHAMMER	1	0	Indica	32	16	106	0	2016	1069	1	0.995322732	0.004677268	0	0.995322732
559	9-pound-hammer	170835	4.6	9# Hammer	21.52966	21.3718	0.15786	TRAIL BLAZIN PRODUCTIONS	1	Confidence Analytics	11/30/16 19:41	Flower Lot	9POUNDHAMMER	1	0	Indica	32	16	106	0	2016	1069	1	0.995322732	0.004677268	0	0.995322732
560	9-pound-hammer	170836	5	9# Hammer	16.30773	16.2288	0.07893	TRAIL BLAZIN PRODUCTIONS	1	Confidence Analytics	11/30/16 19:42	Marijuana Mix	9POUNDHAMMER	1	0	Indica	32	16	106	0	2016	1069	1	0.995322732	0.004677268	0	0.995322732
561	9-pound-hammer	170837	5.8	9# Hammer	20.95469	20.8056	0.14909	TRAIL BLAZIN PRODUCTIONS	1	Confidence Analytics	11/30/16 19:43	Flower Lot	9POUNDHAMMER	1	0	Indica	32	16	106	0	2016	1069	1	0.995322732	0.004677268	0	0.995322732
562	9-pound-hammer	170838	4.6	9# Hammer	19.24315	19.1116	0.13155	TRAIL BLAZIN PRODUCTIONS	1	Confidence Analytics	11/30/16 19:43	Flower Lot	9POUNDHAMMER	1	0	Indica	32	16	106	0	2016	1069	1	0.995322732	0.004677268	0	0.995322732
563	9-pound-hammer	170840	4.5	9# Hammer	15.38574	15.2805	0.10524	TRAIL BLAZIN PRODUCTIONS	1	Confidence Analytics	11/30/16 19:48	Marijuana Mix	9POUNDHAMMER	1	0	Indica	32	16	106	0	2016	1069	1	0.995322732	0.004677268	0	0.995322732
564	9-pound-hammer	170841	4.4	9# Hammer	15.97424	15.869	0.10524	TRAIL BLAZIN PRODUCTIONS	1	Confidence Analytics	11/30/16 19:49	Marijuana Mix	9POUNDHAMMER	1	0	Indica	32	16	106	0	2016	1069	1	0.995322732	0.004677268	0	0.995322732
565	9-pound-hammer	57793	2	9 Pound Hammer	16.8	16.8399	0.58	EMERALD JANE'S	1	Confidence Analytics	11/9/15 14:44	Flower Lot	9POUNDHAMMER	1	0	Indica	32	16	106	0	2015	1069	1	0.995322732	0.004677268	0	0.995322732
566	9-pound-hammer	162242	4	9lb Hammer	15.80194	15.6967	0.10524	CASCADE GROWERS	1	Confidence Analytics	11/13/16 13:52	Flower Lot	9POUNDHAMMER	1	0	Indica	32	16	106	0	2016	1069	1	0.995322732	0.004677268	0	0.995322732
567	9-pound-hammer	194594	4	9lb Hammer	17.40022	17.2599	0.14032	CASCADE GROWERS	1	Confidence Analytics	2/5/17 16:34	Flower Lot	9POUNDHAMMER	1	0	Indica	32	16	106	0	2017	1069	1	0.995322732	0.004677268	0	0.995322732
568	9-pound-hammer	13171	2	9 Pound Hammer	27.5	22.6034	0	GREEN HAVEN	1	Confidence Analytics	1/26/15 23:50	Flower Lot	9POUNDHAMMER	1	0	Indica	32	16	106	0	2015	1069	1	0.995322732	0.004677268	0	0.995322732
569	9-pound-hammer	15918	2	9 Pound Hammer	22	18.0061	0.15	GREEN HAVEN	1	Confidence Analytics	2/24/15 1:55	Flower Lot	9POUNDHAMMER	1	0	Indica	32	16	106	0	2015	1069	1	0.995322732	0.004677268	0	0.995322732
570	9-pound-hammer	104998	2	9 Pound Hammer	20.6	20.55246	0.08	GREEN HAVEN	1	Confidence Analytics	5/27/16 21:31	Flower Lot	9POUNDHAMMER	1	0	Indica	32	16	106	0	2016	1069	1	0.995322732	0.004677268	0	0.995322732
571	9-pound-hammer	187562	4	9lb Hammer	23.48179	23.3327	0.14909	NW CONNOISSEURS	1	Confidence Analytics	1/17/17 11:13	Flower Lot	9POUNDHAMMER	1	0	Indica	32	16	106	0	2017	1069	1	0.995322732	0.004677268	0	0.995322732
572	9-pound-hammer	221819	4	9lb Hammer	18.672049	18.52459	0.147459	NW CONNOISSEURS	1	Confidence Analytics	4/24/17 8:58	Flower Lot	9POUNDHAMMER	1	0	Indica	32	16	106	0	2017	1069	1	0.995322732	0.004677268	0	0.995322732
573	9-pound-hammer	134543	5.22	9 Pound Hammer	16.89712	16.7568	0.14032	BONDI FARMS	1	Confidence Analytics	9/8/16 18:12	Flower Lot	9POUNDHAMMER	1	0	Indica	32	16	106	0	2016	1069	1	0.995322732	0.004677268	0	0.995322732
574	9-pound-hammer	155483	5.44	9 Pound Hammer	18.28246	18.1246	0.15786	BONDI FARMS	1	Confidence Analytics	10/31/16 16:45	Flower Lot	9POUNDHAMMER	1	0	Indica	32	16	106	0	2016	1069	1	0.995322732	0.004677268	0	0.995322732
575	9-pound-hammer	192868	4.53	9 Pound Hammer	18.47636	18.3185	0.15786	BONDI FARMS	1	Confidence Analytics	1/31/17 16:35	Flower Lot	9POUNDHAMMER	1	0	Indica	32	16	106	0	2017	1069	1	0.995322732	0.004677268	0	0.995322732
576	9-pound-hammer	186683	4	9lb Hammer	18.57545	18.4439	0.13155	R&B GROUP	1	Confidence Analytics	1/13/17 14:23	Flower Lot	9POUNDHAMMER	1	0	Indica	32	16	106	0	2017	1069	1	0.995322732	0.004677268	0	0.995322732
577	9-pound-hammer	81422	2	9lb Hammer	26	25.9814	0.21	INFLORESCENCE	1	Confidence Analytics	2/17/16 17:33	Flower Lot	9POUNDHAMMER	1	0	Indica	32	16	106	0	2016	1069	1	0.995322732	0.004677268	0	0.995322732
578	9-pound-hammer	99934	2	9lb Hammer	23.7	23.7543	0.15	INFLORESCENCE	1	Confidence Analytics	5/7/16 18:30	Flower Lot	9POUNDHAMMER	1	0	Indica	32	16	106	0	2016	1069	1	0.995322732	0.004677268	0	0.995322732
579	9-pound-hammer	109433	4	9lb Hammer	23.5	23.5695	0.14	INFLORESCENCE	1	Confidence Analytics	6/14/16 22:11	Flower Lot	9POUNDHAMMER	1	0	Indica	32	16	106	0	2016	1069	1	0.995322732	0.004677268	0	0.995322732
580	9-pound-hammer	106662	2.31	9lb Hammer	20.9	20.8979	0.16	PACIFIC NORTHWEST GROWERS	1	Confidence Analytics	6/5/16 13:00	Flower Lot	9POUNDHAMMER	1	0	Indica	32	16	106	0	2016	1069	1	0.995322732	0.004677268	0	0.995322732
581	9-pound-hammer	106663	2.52	9lb Hammer	20.2	20.2555	0.14	PACIFIC NORTHWEST GROWERS	1	Confidence Analytics	6/5/16 13:08	Flower Lot	9POUNDHAMMER	1	0	Indica	32	16	106	0	2016	1069	1	0.995322732	0.004677268	0	0.995322732
582	9-pound-hammer	106669	2.59	9lb Hammer	17.8	17.733	0.13	PACIFIC NORTHWEST GROWERS	1	Confidence Analytics	6/5/16 13:12	Flower Lot	9POUNDHAMMER	1	0	Indica	32	16	106	0	2016	1069	1	0.995322732	0.004677268	0	0.995322732
583	9-pound-hammer	168970	1	9lb Hammer	57.03955	56.4849	0.55465	CASCADIA GARDENS	1	Confidence Analytics	11/28/16 14:54	CO2 Hash Oil	9POUNDHAMMER	1	0	Indica	32	16	106	0	2016	1069	1	0.995322732	0.004677268	0	0.995322732
584	9-pound-hammer	19480	2	Nine Pound Hammer	24.5	20.267	0.16	WASHINGTON INDOOR	1	Confidence Analytics	3/27/15 10:47	Flower Lot	9POUNDHAMMER	1	0	Indica	32	16	106	0	2015	1069	1	0.995322732	0.004677268	0	0.995322732
585	9-pound-hammer	29571	2	Nine Pound Hammer	23.4	19.5154	0.17	WASHINGTON INDOOR	1	Confidence Analytics	6/9/15 19:22	Flower Lot	9POUNDHAMMER	1	0	Indica	32	16	106	0	2015	1069	1	0.995322732	0.004677268	0	0.995322732
586	9-pound-hammer	46707	2	Nine Pound Hammer	22.5	22.5093	0.17	WASHINGTON INDOOR	1	Confidence Analytics	9/24/15 9:07	Flower Lot	9POUNDHAMMER	1	0	Indica	32	16	106	0	2015	1069	1	0.995322732	0.004677268	0	0.995322732
587	9-pound-hammer	52002	2	Nine Pound Hammer	19.8	19.7293	0.14	WASHINGTON INDOOR	1	Confidence Analytics	10/19/15 11:17	Flower Lot	9POUNDHAMMER	1	0	Indica	32	16	106	0	2015	1069	1	0.995322732	0.004677268	0	0.995322732
588	9-pound-hammer	57832	2	Nine Pound Hammer	19.7	19.6755	0.14	WASHINGTON INDOOR	1	Confidence Analytics	11/9/15 16:09	Flower Lot	9POUNDHAMMER	1	0	Indica	32	16	106	0	2015	1069	1	0.995322732	0.004677268	0	0.995322732
589	9-pound-hammer	66546	2	Nine Pound Hammer	20.8	20.7994	0.16	WASHINGTON INDOOR	1	Confidence Analytics	12/11/15 16:58	Flower Lot	9POUNDHAMMER	1	0	Indica	32	16	106	0	2015	1069	1	0.995322732	0.004677268	0	0.995322732
590	9-pound-hammer	74177	2	Nine Pound Hammer	20.9	20.9302	0.14	WASHINGTON INDOOR	1	Confidence Analytics	1/18/16 17:10	Flower Lot	9POUNDHAMMER	1	0	Indica	32	16	106	0	2016	1069	1	0.995322732	0.004677268	0	0.995322732
591	9-pound-hammer	79998	2	Nine Pound Hammer	19.6	19.5606	0.11	WASHINGTON INDOOR	1	Confidence Analytics	2/10/16 15:48	Flower Lot	9POUNDHAMMER	1	0	Indica	32	16	106	0	2016	1069	1	0.995322732	0.004677268	0	0.995322732
592	9-pound-hammer	86767	2	Nine Pound Hammer	22.4	22.3718	0.14	WASHINGTON INDOOR	1	Confidence Analytics	3/12/16 17:56	Flower Lot	9POUNDHAMMER	1	0	Indica	32	16	106	0	2016	1069	1	0.995322732	0.004677268	0	0.995322732
593	9-pound-hammer	93583	2	Nine Pound Hammer	19.1	19.0554	0.12	WASHINGTON INDOOR	1	Confidence Analytics	4/11/16 15:34	Flower Lot	9POUNDHAMMER	1	0	Indica	32	16	106	0	2016	1069	1	0.995322732	0.004677268	0	0.995322732
594	9-pound-hammer	99460	2	Nine Pound Hammer	19	18.9769	0.14	WASHINGTON INDOOR	1	Confidence Analytics	5/5/16 18:26	Flower Lot	9POUNDHAMMER	1	0	Indica	32	16	106	0	2016	1069	1	0.995322732	0.004677268	0	0.995322732
595	9-pound-hammer	115019	4	Nine Pound Hammer	20.8	20.8232	0.13155	WASHINGTON INDOOR	1	Confidence Analytics	7/6/16 21:24	Flower Lot	9POUNDHAMMER	1	0	Indica	32	16	106	0	2016	1069	1	0.995322732	0.004677268	0	0.995322732
596	9-pound-hammer	123728	4	Nine Pound Hammer	17.6	17.6429	0.13155	WASHINGTON INDOOR	1	Confidence Analytics	8/4/16 20:56	Flower Lot	9POUNDHAMMER	1	0	Indica	32	16	106	0	2016	1069	1	0.995322732	0.004677268	0	0.995322732
597	9-pound-hammer	126344	4	Nine Pound Hammer	17.1	17.0567	0.12278	WASHINGTON INDOOR	1	Confidence Analytics	8/13/16 16:19	Flower Lot	9POUNDHAMMER	1	0	Indica	32	16	106	0	2016	1069	1	0.995322732	0.004677268	0	0.995322732
598	9-pound-hammer	126346	4	Nine Pound Hammer	15.6	15.6843	0.10524	WASHINGTON INDOOR	1	Confidence Analytics	8/13/16 16:20	Flower Lot	9POUNDHAMMER	1	0	Indica	32	16	106	0	2016	1069	1	0.995322732	0.004677268	0	0.995322732
599	9-pound-hammer	95985	3.02	9lb Hammer	16.5	16.4552	0.12	TOP SHELF	1	Confidence Analytics	4/21/16 13:31	Flower Lot	9POUNDHAMMER	1	0	Indica	32	16	106	0	2016	1069	1	0.995322732	0.004677268	0	0.995322732
600	9-pound-hammer	150793	4.1	9lb Hammer	12.94864	12.8434	0.10524	TOP SHELF	1	Confidence Analytics	10/20/16 15:01	Flower Lot	9POUNDHAMMER	1	0	Indica	32	16	106	0	2016	1069	1	0.995322732	0.004677268	0	0.995322732
601	9-pound-hammer	151741	4.1	9lb Hammer	13.39591	13.2819	0.11401	TOP SHELF	1	Confidence Analytics	10/23/16 15:18	Flower Lot	9POUNDHAMMER	1	0	Indica	32	16	106	0	2016	1069	1	0.995322732	0.004677268	0	0.995322732
602	9-pound-hammer	151742	4	9lb Hammer	12.95324	12.848	0.10524	TOP SHELF	1	Confidence Analytics	10/23/16 15:20	Flower Lot	9POUNDHAMMER	1	0	Indica	32	16	106	0	2016	1069	1	0.995322732	0.004677268	0	0.995322732
603	9-pound-hammer	164232	4	9lb Hammer	14.99558	14.8728	0.12278	TOP SHELF	1	Confidence Analytics	11/16/16 14:08	Flower Lot	9POUNDHAMMER	1	0	Indica	32	16	106	0	2016	1069	1	0.995322732	0.004677268	0	0.995322732
604	9-pound-hammer	53070	0.25	9LB Hammer	60.7	60.6822	0.34	CIRCANNA	1	Confidence Analytics	10/22/15 15:14	CO2 Hash Oil	9POUNDHAMMER	1	0	Indica	32	16	106	0	2015	1069	1	0.995322732	0.004677268	0	0.995322732
605	9-pound-hammer	23925	1	9# Hammer	94.4	79.6951	0.63	CLEO	1	Confidence Analytics	5/1/15 16:37	Hydrocarbon Wax	9POUNDHAMMER	1	0	Indica	32	16	106	0	2015	1069	1	0.995322732	0.004677268	0	0.995322732
606	9-pound-hammer	26529	2	Nine Pound Hammer	25.5	21.3702	0.19	HYPOTHESIS GARDENS	1	Confidence Analytics	5/20/15 12:39	Flower Lot	9POUNDHAMMER	1	0	Indica	32	16	106	0	2015	1069	1	0.995322732	0.004677268	0	0.995322732
607	9-pound-hammer	94902	2	Nine Pound Hammer	19.8	19.7947	0.15	HYPOTHESIS GARDENS	1	Confidence Analytics	4/15/16 15:27	Flower Lot	9POUNDHAMMER	1	0	Indica	32	16	106	0	2016	1069	1	0.995322732	0.004677268	0	0.995322732
608	9-pound-hammer	168762	4	9 LB Hammer	15.49093	15.412	0.07893	HAPPY HILL FARMS	1	Confidence Analytics	11/28/16 12:24	Flower Lot	9POUNDHAMMER	1	0	Indica	32	16	106	0	2016	1069	1	0.995322732	0.004677268	0	0.995322732
609	9-pound-hammer	168764	4	9 LB Hammer	15.5028	15.4151	0.0877	HAPPY HILL FARMS	1	Confidence Analytics	11/28/16 12:26	Flower Lot	9POUNDHAMMER	1	0	Indica	32	16	106	0	2016	1069	1	0.995322732	0.004677268	0	0.995322732
610	9-pound-hammer	81382	2.5	9 Pound Hammer	15.2	15.2013	0.14	HERITAGE FARMS	1	Confidence Analytics	2/17/16 16:14	Flower Lot	9POUNDHAMMER	1	0	Indica	32	16	106	0	2016	1069	1	0.995322732	0.004677268	0	0.995322732
611	9-pound-hammer	40138	2.46	9 Pound Hammer	15.7	15.6836	0.14	ROCK ISLAND FARM	1	Confidence Analytics	8/17/15 17:54	Flower Lot	9POUNDHAMMER	1	0	Indica	32	16	106	0	2015	1069	1	0.995322732	0.004677268	0	0.995322732
612	9-pound-hammer	47144	3	9 Pound Hammer	23.1	23.1004	0.32	ROCK ISLAND FARM	1	Confidence Analytics	9/25/15 17:59	Flower Lot	9POUNDHAMMER	1	0	Indica	32	16	106	0	2015	1069	1	0.995322732	0.004677268	0	0.995322732
613	9-pound-hammer	59008	3.46	9 Pound Hammer	14.3	14.3319	0.13	ROCK ISLAND FARM	1	Confidence Analytics	11/12/15 14:29	Flower Lot	9POUNDHAMMER	1	0	Indica	32	16	106	0	2015	1069	1	0.995322732	0.004677268	0	0.995322732
614	9-pound-hammer	72319	4	9 Pound Hammer	19	18.9677	0.15	ROCK ISLAND FARM	1	Confidence Analytics	1/11/16 17:26	Flower Lot	9POUNDHAMMER	1	0	Indica	32	16	106	0	2016	1069	1	0.995322732	0.004677268	0	0.995322732
615	9-pound-hammer	92881	4	9 Pound Hammer	19	19.0646	0.16	ROCK ISLAND FARM	1	Confidence Analytics	4/7/16 13:24	Flower Lot	9POUNDHAMMER	1	0	Indica	32	16	106	0	2016	1069	1	0.995322732	0.004677268	0	0.995322732
616	9-pound-hammer	99498	6	9 Pound Hammer	18.8	18.8423	0.14	ROCK ISLAND FARM	1	Confidence Analytics	5/5/16 19:34	Flower Lot	9POUNDHAMMER	1	0	Indica	32	16	106	0	2016	1069	1	0.995322732	0.004677268	0	0.995322732
617	9-pound-hammer	106080	4	9 Pound Hammer	19.3	19.3508	0.15	ROCK ISLAND FARM	1	Confidence Analytics	6/2/16 13:11	Flower Lot	9POUNDHAMMER	1	0	Indica	32	16	106	0	2016	1069	1	0.995322732	0.004677268	0	0.995322732
618	9-pound-hammer	113512	4	9 Pound Hammer	19.6	19.6724	0.14032	ROCK ISLAND FARM	1	Confidence Analytics	6/30/16 17:37	Flower Lot	9POUNDHAMMER	1	0	Indica	32	16	106	0	2016	1069	1	0.995322732	0.004677268	0	0.995322732
619	9-pound-hammer	124085	4	9 Pound Hammer	15.1	15.0889	0.13155	ROCK ISLAND FARM	1	Confidence Analytics	8/5/16 19:16	Flower Lot	9POUNDHAMMER	1	0	Indica	32	16	106	0	2016	1069	1	0.995322732	0.004677268	0	0.995322732
620	9-pound-hammer	141424	4	9 Pound Hammer	17.52653	17.3599	0.16663	ROCK ISLAND FARM	1	Confidence Analytics	9/27/16 15:35	Flower Lot	9POUNDHAMMER	1	0	Indica	32	16	106	0	2016	1069	1	0.995322732	0.004677268	0	0.995322732
621	9-pound-hammer	44731	2	9# Hammer	15.2	15.152	0.11	AGRO COUTURE	1	Confidence Analytics	9/14/15 17:47	Flower Lot	9POUNDHAMMER	1	0	Indica	32	16	106	0	2015	1069	1	0.995322732	0.004677268	0	0.995322732
622	9-pound-hammer	50651	1	9# Hammer	71.8	71.7515	0.47	AGRO COUTURE	1	Confidence Analytics	10/13/15 15:17	Hydrocarbon Wax	9POUNDHAMMER	1	0	Indica	32	16	106	0	2015	1069	1	0.995322732	0.004677268	0	0.995322732
623	9-pound-hammer	53782	1	9# Hammer	71.8	71.7515	0.47	AGRO COUTURE	1	Confidence Analytics	10/26/15 12:58	Marijuana Extract for Inhalation	9POUNDHAMMER	1	0	Indica	32	16	106	0	2015	1069	1	0.995322732	0.004677268	0	0.995322732
624	9-pound-hammer	69126	2	9# Hammer	15.3	15.2543	0.1	AGRO COUTURE	1	Confidence Analytics	12/23/15 15:49	Flower Lot	9POUNDHAMMER	1	0	Indica	32	16	106	0	2015	1069	1	0.995322732	0.004677268	0	0.995322732
625	9-pound-hammer	78607	3.5	9# Hammer	14.1	14.1019	0.09	AGRO COUTURE	1	Confidence Analytics	2/4/16 0:27	Flower Lot	9POUNDHAMMER	1	0	Indica	32	16	106	0	2016	1069	1	0.995322732	0.004677268	0	0.995322732
626	9-pound-hammer	83712	3.5	9# Hammer	13.8	13.8188	0.08	AGRO COUTURE	1	Confidence Analytics	3/1/16 6:01	Flower Lot	9POUNDHAMMER	1	0	Indica	32	16	106	0	2016	1069	1	0.995322732	0.004677268	0	0.995322732
627	9-pound-hammer	93167	4	9# Hammer	14.3	14.275	0.23	AGRO COUTURE	1	Confidence Analytics	4/8/16 14:37	Flower Lot	9POUNDHAMMER	1	0	Indica	32	16	106	0	2016	1069	1	0.995322732	0.004677268	0	0.995322732
628	9-pound-hammer	109120	4	9# Hammer	17.4	17.4084	0.18	AGRO COUTURE	1	Confidence Analytics	6/14/16 1:21	Flower Lot	9POUNDHAMMER	1	0	Indica	32	16	106	0	2016	1069	1	0.995322732	0.004677268	0	0.995322732
629	9-pound-hammer	115461	4	9# Hammer	17.8	17.7569	0.12278	AGRO COUTURE	1	Confidence Analytics	7/8/16 0:08	Flower Lot	9POUNDHAMMER	1	0	Indica	32	16	106	0	2016	1069	1	0.995322732	0.004677268	0	0.995322732
630	9-pound-hammer	125860	4	9# Hammer	18.6	18.6416	0.20171	AGRO COUTURE	1	Confidence Analytics	8/11/16 23:27	Flower Lot	9POUNDHAMMER	1	0	Indica	32	16	106	0	2016	1069	1	0.995322732	0.004677268	0	0.995322732
631	9-pound-hammer	214614	2	9lb Hammer	65.577394	65.0309	0.546494	AGRO COUTURE	1	Confidence Analytics	4/3/17 16:41	Hydrocarbon Wax	9POUNDHAMMER	1	0	Indica	32	16	106	0	2017	1069	1	0.995322732	0.004677268	0	0.995322732
632	9-pound-hammer	105955	4	9lb Hammer	20.7	20.7733	0.33	NORTH COAST GROWERS	1	Confidence Analytics	6/1/16 18:56	Flower Lot	9POUNDHAMMER	1	0	Indica	32	16	106	0	2016	1069	1	0.995322732	0.004677268	0	0.995322732
633	9-pound-hammer	139832	1	9 # Hammer	61.54039	61.0405	0.49989	MILLENNIUM MARIJUANA	1	Confidence Analytics	9/22/16 18:25	Hydrocarbon Wax	9POUNDHAMMER	1	0	Indica	32	16	106	0	2016	1069	1	0.995322732	0.004677268	0	0.995322732
634	9-pound-hammer	139470	4	9 lb Hammer	13.55415	13.4226	0.13155	EVERGREEN FOREST	1	Confidence Analytics	9/22/16 10:49	Flower Lot	9POUNDHAMMER	1	0	Indica	32	16	106	0	2016	1069	1	0.995322732	0.004677268	0	0.995322732
635	9-pound-hammer	157708	4	9 lb Hammer	13.93062	13.7903	0.14032	EVERGREEN FOREST	1	Confidence Analytics	11/4/16 0:25	Flower Lot	9POUNDHAMMER	1	0	Indica	32	16	106	0	2016	1069	1	0.995322732	0.004677268	0	0.995322732
636	9-pound-hammer	117129	4	9 lb. Hammer	18.2	18.2169	0.14032	SASQUATCH CANNABIS COMPANY	1	Confidence Analytics	7/14/16 12:25	Flower Lot	9POUNDHAMMER	1	0	Indica	32	16	106	0	2016	1069	1	0.995322732	0.004677268	0	0.995322732
637	9-pound-hammer	135324	4	9 lb. Hammer	22.07666	21.8311	0.24556	SASQUATCH CANNABIS COMPANY	1	Confidence Analytics	9/12/16 13:01	Flower Lot	9POUNDHAMMER	1	0	Indica	32	16	106	0	2016	1069	1	0.995322732	0.004677268	0	0.995322732
638	9-pound-hammer	68075	2	9 # Hammer	8.83	8.82567	4.11	FC PRODUCER-1	1	Confidence Analytics	12/18/15 16:46	Flower Lot	9POUNDHAMMER	2	0	Indica	32	16	106	0	2015	1069	1	0.995322732	0.004677268	0	0.995322732
639	9-pound-hammer	89300	1	9 # Hammer	21.5	21.5541	6.29	FC PRODUCER-1	1	Confidence Analytics	3/23/16 13:22	Kief	9POUNDHAMMER	2	0	Indica	32	16	106	0	2016	1069	1	0.995322732	0.004677268	0	0.995322732
640	9-pound-hammer	116373	4	9lb Hammer	16.5	16.5114	0.07016	DOGTOWN PIONEERS	1	Confidence Analytics	7/12/16 12:47	Flower Lot	9POUNDHAMMER	1	0	Indica	32	16	106	0	2016	1069	1	0.995322732	0.004677268	0	0.995322732
641	9-pound-hammer	144800	2	9 Lb Hammer	66.0601	65.5339	0.5262	VIVA CANNABIS	1	Confidence Analytics	10/6/16 13:12	Hydrocarbon Wax	9POUNDHAMMER	1	0	Indica	32	16	106	0	2016	1069	1	0.995322732	0.004677268	0	0.995322732
642	9-pound-hammer	206078	4	9 Lb. Hammer	14.603367	14.49625	0.107117	SGB	1	Confidence Analytics	3/9/17 9:30	Flower Lot	9POUNDHAMMER	1	0	Indica	32	16	106	0	2017	1069	1	0.995322732	0.004677268	0	0.995322732
643	9-pound-hammer	84106	2	9lbhammer	20	19.9578	0.16	PCF MANAGEMENT	1	Confidence Analytics	3/2/16 14:43	Flower Lot	9POUNDHAMMER	1	0	Indica	32	16	106	0	2016	1069	1	0.995322732	0.004677268	0	0.995322732
644	9-pound-hammer	94110	2	9lbhammer Indica	18	18.0622	0.14	PCF MANAGEMENT	1	Confidence Analytics	4/13/16 10:41	Flower Lot	9POUNDHAMMER	1	0	Indica	32	16	106	0	2016	1069	1	0.995322732	0.004677268	0	0.995322732
645	9-pound-hammer	112853	4	9lbhammer	19.5	19.5585	0.18417	PCF MANAGEMENT	1	Confidence Analytics	6/28/16 14:52	Flower Lot	9POUNDHAMMER	1	0	Indica	32	16	106	0	2016	1069	1	0.995322732	0.004677268	0	0.995322732
646	9-pound-hammer	121347	4	9lbhammer	19.8	19.7755	0.18417	PCF MANAGEMENT	1	Confidence Analytics	7/28/16 13:04	Flower Lot	9POUNDHAMMER	1	0	Indica	32	16	106	0	2016	1069	1	0.995322732	0.004677268	0	0.995322732
647	9-pound-hammer	121349	4	9lbhammer	20.8	20.7425	0.20171	PCF MANAGEMENT	1	Confidence Analytics	7/28/16 13:04	Flower Lot	9POUNDHAMMER	1	0	Indica	32	16	106	0	2016	1069	1	0.995322732	0.004677268	0	0.995322732
648	9-pound-hammer	121350	4	9lbhammer	21.3	21.2464	0.19294	PCF MANAGEMENT	1	Confidence Analytics	7/28/16 13:04	Flower Lot	9POUNDHAMMER	1	0	Indica	32	16	106	0	2016	1069	1	0.995322732	0.004677268	0	0.995322732
649	9-pound-hammer	146613	4	9lbhammer Indica	21.08068	20.8702	0.21048	PCF MANAGEMENT	1	Confidence Analytics	10/11/16 16:29	Flower Lot	9POUNDHAMMER	1	0	Indica	32	16	106	0	2016	1069	1	0.995322732	0.004677268	0	0.995322732
650	9-pound-hammer	146614	4	9lbhammer Indica	20.23261	20.0309	0.20171	PCF MANAGEMENT	1	Confidence Analytics	10/11/16 16:30	Flower Lot	9POUNDHAMMER	1	0	Indica	32	16	106	0	2016	1069	1	0.995322732	0.004677268	0	0.995322732
651	9-pound-hammer	173567	4	9lbhammer Indica	16.35536	16.1975	0.15786	PCF MANAGEMENT	1	Confidence Analytics	12/7/16 13:46	Flower Lot	9POUNDHAMMER	1	0	Indica	32	16	106	0	2016	1069	1	0.995322732	0.004677268	0	0.995322732
652	9-pound-hammer	190155	4	9lbhammer Indica	17.54963	17.383	0.16663	PCF MANAGEMENT	1	Confidence Analytics	1/24/17 12:51	Flower Lot	9POUNDHAMMER	1	0	Indica	32	16	106	0	2017	1069	1	0.995322732	0.004677268	0	0.995322732
653	9-pound-hammer	190156	4	9lbhammer Indica	17.88257	17.6984	0.18417	PCF MANAGEMENT	1	Confidence Analytics	1/24/17 12:51	Flower Lot	9POUNDHAMMER	1	0	Indica	32	16	106	0	2017	1069	1	0.995322732	0.004677268	0	0.995322732
654	9-pound-hammer	179544	4	9 Pound Hammer	15.67798	15.5552	0.12278	MNO	1	Confidence Analytics	12/22/16 15:48	Flower Lot	9POUNDHAMMER	1	0	Indica	32	16	106	0	2016	1069	1	0.995322732	0.004677268	0	0.995322732
655	9-pound-hammer	150019	4	9lb Hammer	21.2572	21.0818	0.1754	ECC	1	Confidence Analytics	10/19/16 12:31	Flower Lot	9POUNDHAMMER	1	0	Indica	32	16	106	0	2016	1069	1	0.995322732	0.004677268	0	0.995322732
656	9-pound-hammer	179881	2	Nine Pound Hammer	16.23291	16.1189	0.11401	SATIVA GROUP	1	Confidence Analytics	12/23/16 14:26	Marijuana Mix	9POUNDHAMMER	1	0	Indica	32	16	106	0	2016	1069	1	0.995322732	0.004677268	0	0.995322732
657	9-pound-hammer	134406	4.22	9 Pound Hammer	16.06178	15.939	0.12278	METHOW HORTICULTURE	1	Confidence Analytics	9/8/16 14:49	Flower Lot	9POUNDHAMMER	1	0	Indica	32	16	106	0	2016	1069	1	0.995322732	0.004677268	0	0.995322732
658	9-pound-hammer	160647	4	9 Pound Hammer	16.97696	16.8191	0.15786	METHOW HORTICULTURE	1	Confidence Analytics	11/10/16 11:15	Flower Lot	9POUNDHAMMER	1	0	Indica	32	16	106	0	2016	1069	1	0.995322732	0.004677268	0	0.995322732
659	9-pound-hammer	206061	4	9 Pound Hammer	19.470789	19.30579	0.164999	METHOW HORTICULTURE	1	Confidence Analytics	3/8/17 21:58	Flower Lot	9POUNDHAMMER	1	0	Indica	32	16	106	0	2017	1069	1	0.995322732	0.004677268	0	0.995322732
660	9-pound-hammer	173497	4	9LB Flavor #3	14.86697	14.7705	0.09647	THC FARM	1	Confidence Analytics	12/7/16 13:01	Flower Lot	9POUNDHAMMER	1	0	Indica	32	16	106	0	2016	1069	1	0.995322732	0.004677268	0	0.995322732
661	9-pound-hammer	144737	1	9lb Hammer	62.98281	62.4303	0.55251	KIBBLE JUNCTION	1	Confidence Analytics	10/6/16 12:10	Hydrocarbon Wax	9POUNDHAMMER	1	0	Indica	32	16	106	0	2016	1069	1	0.995322732	0.004677268	0	0.995322732
662	9-pound-hammer	147606	1	9lb Hammer	65.9965	65.4703	0.5262	KIBBLE JUNCTION	1	Confidence Analytics	10/13/16 13:39	Hydrocarbon Wax	9POUNDHAMMER	1	0	Indica	32	16	106	0	2016	1069	1	0.995322732	0.004677268	0	0.995322732
663	9-pound-hammer	147369	4	9lb Hammer	18.16578	18.043	0.12278	DESERT VALLEY GROWERS	1	Confidence Analytics	10/12/16 19:11	Flower Lot	9POUNDHAMMER	1	0	Indica	32	16	106	0	2016	1069	1	0.995322732	0.004677268	0	0.995322732
664	9-pound-hammer	154478	4	9lb Hammer	20.2371	20.0617	0.1754	DESERT VALLEY GROWERS	1	Confidence Analytics	10/28/16 14:02	Flower Lot	9POUNDHAMMER	1	0	Indica	32	16	106	0	2016	1069	1	0.995322732	0.004677268	0	0.995322732
665	9-pound-hammer	218894	4	9lb Hammer	17.625062	17.47848	0.146582	DESERT VALLEY GROWERS	1	Confidence Analytics	4/13/17 20:59	Flower Lot	9POUNDHAMMER	1	0	Indica	32	16	106	0	2017	1069	1	0.995322732	0.004677268	0	0.995322732
666	9-pound-hammer	218895	4	9lb Hammer	18.844577	18.69361	0.150967	DESERT VALLEY GROWERS	1	Confidence Analytics	4/13/17 21:00	Flower Lot	9POUNDHAMMER	1	0	Indica	32	16	106	0	2017	1069	1	0.995322732	0.004677268	0	0.995322732
667	9-pound-hammer	210756	1	9lb Hammer	72.08484	70.87484	1.21	TORCH NORTHWEST	1	Medicine Creek Analytics	3/22/17 15:39	Hydrocarbon Wax	9POUNDHAMMER	1	0	Indica	32	16	106	0	2017	1069	1	0.995322732	0.004677268	0	0.995322732
668	9-pound-hammer	214131	1	9lb Hammer	67.78073	67.78073	0	TORCH NORTHWEST	1	Medicine Creek Analytics	3/31/17 16:51	Hydrocarbon Wax	9POUNDHAMMER	1	0	Indica	32	16	106	0	2017	1069	1	0.995322732	0.004677268	0	0.995322732
669	9-pound-hammer	187954	1	9lb Hammer	80.81	78.92	1.89	LM DIGITAL	1	Medicine Creek Analytics	1/17/17 19:28	Hydrocarbon Wax	9POUNDHAMMER	1	0	Indica	32	16	106	0	2017	1069	1	0.995322732	0.004677268	0	0.995322732
670	9-pound-hammer	182631	4.2	9# Hammer	17.21	17.15	0.06	TOP CUT FARMS	1	Integrity Labs	1/3/17 13:28	Flower Lot	9POUNDHAMMER	1	0	Indica	32	16	106	0	2017	1069	1	0.995322732	0.004677268	0	0.995322732
671	9-pound-hammer	211571	4.4	9# Hammer	18.4	18.36	0.04	TOP CUT FARMS	1	Integrity Labs	3/24/17 13:18	Flower Lot	9POUNDHAMMER	1	0	Indica	32	16	106	0	2017	1069	1	0.995322732	0.004677268	0	0.995322732
672	9-pound-hammer	214410	4.2	9# Hammer	22.26	22.21	0.05	TOP CUT FARMS	1	Integrity Labs	4/3/17 12:36	Flower Lot	9POUNDHAMMER	1	0	Indica	32	16	106	0	2017	1069	1	0.995322732	0.004677268	0	0.995322732
673	9-pound-hammer	3505	6	9# Hammer	15.8	15.4	0.4	GREENRUSH	1	Integrity Labs	10/21/14 11:30	Flower Lot	9POUNDHAMMER	1	0	Indica	32	16	106	0	2014	1069	1	0.995322732	0.004677268	0	0.995322732
674	9-pound-hammer	157586	4	9lb Hammer	20.81	20.76	0.05	FRESH PRODUCTIONS	1	Integrity Labs	11/3/16 17:48	Flower Lot	9POUNDHAMMER	1	0	Indica	32	16	106	0	2016	1069	1	0.995322732	0.004677268	0	0.995322732
675	9-pound-hammer	130773	1	9 Pound Hammer	74.17	73.95	0.22	SILICA PHOENIX	1	Integrity Labs	8/26/16 17:20	Hydrocarbon Wax	9POUNDHAMMER	1	0	Indica	32	16	106	0	2016	1069	1	0.995322732	0.004677268	0	0.995322732
676	9-pound-hammer	217156	2	9lbhammer Indica	82.99	82.78	0.21	MY WEED BUNNY	1	Integrity Labs	4/10/17 16:40	Hydrocarbon Wax	9POUNDHAMMER	1	0	Indica	32	16	106	0	2017	1069	1	0.995322732	0.004677268	0	0.995322732
677	9-pound-hammer	150010	4	9lb Hammer	16.13	16.09	0.04	DAWN STAR	1	Integrity Labs	10/19/16 12:17	Flower Lot	9POUNDHAMMER	1	0	Indica	32	16	106	0	2016	1069	1	0.995322732	0.004677268	0	0.995322732
678	9-pound-hammer	150013	4	9lb Hammer	15.64	15.59	0.05	DAWN STAR	1	Integrity Labs	10/19/16 12:22	Flower Lot	9POUNDHAMMER	1	0	Indica	32	16	106	0	2016	1069	1	0.995322732	0.004677268	0	0.995322732
679	9-pound-hammer	55435	1.5	9LB Hammer	67.7	67.7	0.8	COWLITZ COUNTY CANNABIS CULTIVATION	1	Integrity Labs	10/31/15 10:57	Hydrocarbon Wax	9POUNDHAMMER	1	0	Indica	32	16	106	0	2015	1069	1	0.995322732	0.004677268	0	0.995322732
680	9-pound-hammer	55469	1.5	9LB Hammer	67.1	67.1	1.6	COWLITZ COUNTY CANNABIS CULTIVATION	1	Integrity Labs	11/1/15 10:30	Hydrocarbon Wax	9POUNDHAMMER	1	0	Indica	32	16	106	0	2015	1069	1	0.995322732	0.004677268	0	0.995322732
681	9-pound-hammer	198732	2	9lb Hammer	78.03	76.35	1.68	COWLITZ COUNTY CANNABIS CULTIVATION	1	Integrity Labs	2/16/17 12:30	Hydrocarbon Wax	9POUNDHAMMER	1	0	Indica	32	16	106	0	2017	1069	1	0.995322732	0.004677268	0	0.995322732
682	9-pound-hammer	208077	2	9lb Hammer	72.95	72.59	0.36	COWLITZ COUNTY CANNABIS CULTIVATION	1	Integrity Labs	3/15/17 11:21	Hydrocarbon Wax	9POUNDHAMMER	1	0	Indica	32	16	106	0	2017	1069	1	0.995322732	0.004677268	0	0.995322732
683	9-pound-hammer	74839	3.5	9lb Hammer	14	14	0.1	FORBIDDEN GARDEN	1	Integrity Labs	1/20/16 16:04	Flower Lot	9POUNDHAMMER	1	0	Indica	32	16	106	0	2016	1069	1	0.995322732	0.004677268	0	0.995322732
684	9-pound-hammer	98967	3.5	9lb Hammer	15.9	15.9	0.1	FORBIDDEN GARDEN	1	Integrity Labs	5/3/16 19:15	Flower Lot	9POUNDHAMMER	1	0	Indica	32	16	106	0	2016	1069	1	0.995322732	0.004677268	0	0.995322732
685	9-pound-hammer	192575	4	9lb Hammer	21.78	21.7	0.08	ARTIZEN CANNABIS COMPANY	1	Integrity Labs	1/30/17 19:47	Flower Lot	9POUNDHAMMER	1	0	Indica	32	16	106	0	2017	1069	1	0.995322732	0.004677268	0	0.995322732
686	9-pound-hammer	192576	4	9lb Hammer	21.01	20.96	0.05	ARTIZEN CANNABIS COMPANY	1	Integrity Labs	1/30/17 19:49	Flower Lot	9POUNDHAMMER	1	0	Indica	32	16	106	0	2017	1069	1	0.995322732	0.004677268	0	0.995322732
687	9-pound-hammer	194023	4	9lb Hammer	19.96	19.89	0.07	ARTIZEN CANNABIS COMPANY	1	Integrity Labs	2/2/17 19:48	Flower Lot	9POUNDHAMMER	1	0	Indica	32	16	106	0	2017	1069	1	0.995322732	0.004677268	0	0.995322732
688	9-pound-hammer	194024	4	9lb Hammer	18.84	18.79	0.05	ARTIZEN CANNABIS COMPANY	1	Integrity Labs	2/2/17 19:48	Flower Lot	9POUNDHAMMER	1	0	Indica	32	16	106	0	2017	1069	1	0.995322732	0.004677268	0	0.995322732
689	9-pound-hammer	197065	4	9lb Hammer	19.68	19.65	0.03	ARTIZEN CANNABIS COMPANY	1	Integrity Labs	2/10/17 20:01	Flower Lot	9POUNDHAMMER	1	0	Indica	32	16	106	0	2017	1069	1	0.995322732	0.004677268	0	0.995322732
690	9-pound-hammer	188396	1	9lb Hammer	89.38	89.31	0.07	LM DIGITAL	1	Integrity Labs	1/18/17 19:54	Hydrocarbon Wax	9POUNDHAMMER	1	0	Indica	32	16	106	0	2017	1069	1	0.995322732	0.004677268	0	0.995322732
691	9-pound-hammer	201548	1	9lb Hammer	79.12	79.12	0	LM DIGITAL	1	Integrity Labs	2/23/17 18:03	Hydrocarbon Wax	9POUNDHAMMER	1	0	Indica	32	16	106	0	2017	1069	1	0.995322732	0.004677268	0	0.995322732
692	9-pound-hammer	203292	1	9lb Hammer	73.74	73.64	0.1	LM DIGITAL	1	Integrity Labs	2/28/17 23:35	Hydrocarbon Wax	9POUNDHAMMER	1	0	Indica	32	16	106	0	2017	1069	1	0.995322732	0.004677268	0	0.995322732
693	9-pound-hammer	147515	4	9lb Hammer	19.35	18.77	0.58	GOLDEN TREE	1	Integrity Labs	10/13/16 12:17	Flower Lot	9POUNDHAMMER	1	0	Indica	32	16	106	0	2016	1069	1	0.995322732	0.004677268	0	0.995322732
694	9-pound-hammer	149125	4	9lb Hammer	21	20.92	0.08	GOLDEN TREE	1	Integrity Labs	10/17/16 17:35	Flower Lot	9POUNDHAMMER	1	0	Indica	32	16	106	0	2016	1069	1	0.995322732	0.004677268	0	0.995322732
695	9-pound-hammer	152131	4	9lb Hammer	17.4	17.34	0.06	GOLDEN TREE	1	Integrity Labs	10/24/16 17:01	Flower Lot	9POUNDHAMMER	1	0	Indica	32	16	106	0	2016	1069	1	0.995322732	0.004677268	0	0.995322732
696	9-pound-hammer	178885	4	9lb Hammer	15.26	14.95	0.31	GOLDEN TREE	1	Integrity Labs	12/21/16 12:27	Flower Lot	9POUNDHAMMER	1	0	Indica	32	16	106	0	2016	1069	1	0.995322732	0.004677268	0	0.995322732
697	9-pound-hammer	178888	4	9lb Hammer	22.55	22.24	0.31	GOLDEN TREE	1	Integrity Labs	12/21/16 12:28	Flower Lot	9POUNDHAMMER	1	0	Indica	32	16	106	0	2016	1069	1	0.995322732	0.004677268	0	0.995322732
698	9-pound-hammer	183119	4	9lb Hammer	23.54	23.5	0.04	GOLDEN TREE	1	Integrity Labs	1/4/17 13:41	Flower Lot	9POUNDHAMMER	1	0	Indica	32	16	106	0	2017	1069	1	0.995322732	0.004677268	0	0.995322732
699	9-pound-hammer	219947	1	9lb Hammer	52.65	52.5	0.15	MILLENNIUM MARIJUANA	1	Integrity Labs	4/17/17 20:01	Hydrocarbon Wax	9POUNDHAMMER	1	0	Indica	32	16	106	0	2017	1069	1	0.995322732	0.004677268	0	0.995322732
700	9-pound-hammer	82068	2	9 Pound Hammer	20.6	20.6	0.1	GATE ORGANIC	1	Integrity Labs	2/22/16 12:47	Flower Lot	9POUNDHAMMER	1	0	Indica	32	16	106	0	2016	1069	1	0.995322732	0.004677268	0	0.995322732
701	9-pound-hammer	93052	2	9 Pound Hammer	21.8	21.8	0.1	GATE ORGANIC	1	Integrity Labs	4/8/16 1:28	Flower Lot	9POUNDHAMMER	1	0	Indica	32	16	106	0	2016	1069	1	0.995322732	0.004677268	0	0.995322732
702	9-pound-hammer	125785	4	9 Pound Hammer	18.58	18.58	0.04	GATE ORGANIC	1	Integrity Labs	8/11/16 18:30	Flower Lot	9POUNDHAMMER	1	0	Indica	32	16	106	0	2016	1069	1	0.995322732	0.004677268	0	0.995322732
703	9-pound-hammer	125788	4	9 Pound Hammer	20.09	20.09	0.06	GATE ORGANIC	1	Integrity Labs	8/11/16 18:32	Flower Lot	9POUNDHAMMER	1	0	Indica	32	16	106	0	2016	1069	1	0.995322732	0.004677268	0	0.995322732
704	9-pound-hammer	180692	2	9lb Hammer	44.63	44.43	0.2	BIP NORTHWEST, LLC	1	Integrity Labs	12/27/16 15:47	CO2 Hash Oil	9POUNDHAMMER	1	0	Indica	32	16	106	0	2016	1069	1	0.995322732	0.004677268	0	0.995322732
705	9-pound-hammer	139534	4	9 lb hammer	21.05	20.96	0.09	FOOTPRINT BIOSCIENCES	1	Integrity Labs	9/22/16 12:48	Flower Lot	9POUNDHAMMER	1	0	Indica	32	16	106	0	2016	1069	1	0.995322732	0.004677268	0	0.995322732
706	9-pound-hammer	161949	4	9 lb hammer	15.3	15.27	0.03	FOOTPRINT BIOSCIENCES	1	Integrity Labs	11/11/16 17:16	Flower Lot	9POUNDHAMMER	1	0	Indica	32	16	106	0	2016	1069	1	0.995322732	0.004677268	0	0.995322732
707	9-pound-hammer	146128	4	9 lb Hammer	17.14	17.06	0.08	MEII	1	Integrity Labs	10/10/16 17:25	Flower Lot	9POUNDHAMMER	1	0	Indica	32	16	106	0	2016	1069	1	0.995322732	0.004677268	0	0.995322732
708	9-pound-hammer	177040	4	9 lb Hammer	18.22	17.69	0.53	MEII	1	Integrity Labs	12/15/16 18:36	Flower Lot	9POUNDHAMMER	1	0	Indica	32	16	106	0	2016	1069	1	0.995322732	0.004677268	0	0.995322732
709	9-pound-hammer	183572	4	9 lb Hammer	16.58	16.51	0.07	MEII	1	Integrity Labs	1/5/17 11:50	Flower Lot	9POUNDHAMMER	1	0	Indica	32	16	106	0	2017	1069	1	0.995322732	0.004677268	0	0.995322732
710	9-pound-hammer	210443	4	9lb Hammer	24.59	24.52	0.07	CASCADIA	1	Integrity Labs	3/21/17 19:20	Flower Lot	9POUNDHAMMER	1	0	Indica	32	16	106	0	2017	1069	1	0.995322732	0.004677268	0	0.995322732
711	9-pound-hammer	210642	4	9lb Hammer	25.27	25.19	0.08	CASCADIA	1	Integrity Labs	3/22/17 14:27	Flower Lot	9POUNDHAMMER	1	0	Indica	32	16	106	0	2017	1069	1	0.995322732	0.004677268	0	0.995322732
712	9-pound-hammer	210647	4	9lb Hammer	24.46	24.39	0.07	CASCADIA	1	Integrity Labs	3/22/17 14:29	Flower Lot	9POUNDHAMMER	1	0	Indica	32	16	106	0	2017	1069	1	0.995322732	0.004677268	0	0.995322732
713	9-pound-hammer	217844	4	9lb Hammer	24.04	23.97	0.07	CASCADIA	1	Integrity Labs	4/11/17 19:46	Flower Lot	9POUNDHAMMER	1	0	Indica	32	16	106	0	2017	1069	1	0.995322732	0.004677268	0	0.995322732
714	9-pound-hammer	217845	4	9lb Hammer	23.51	23.42	0.09	CASCADIA	1	Integrity Labs	4/11/17 19:55	Flower Lot	9POUNDHAMMER	1	0	Indica	32	16	106	0	2017	1069	1	0.995322732	0.004677268	0	0.995322732
715	9-pound-hammer	217846	4	9lb Hammer	22.73	22.66	0.07	CASCADIA	1	Integrity Labs	4/11/17 19:57	Flower Lot	9POUNDHAMMER	1	0	Indica	32	16	106	0	2017	1069	1	0.995322732	0.004677268	0	0.995322732
716	9-pound-hammer	217851	4	9lb Hammer	21.87	21.8	0.07	CASCADIA	1	Integrity Labs	4/11/17 20:08	Flower Lot	9POUNDHAMMER	1	0	Indica	32	16	106	0	2017	1069	1	0.995322732	0.004677268	0	0.995322732
717	9-pound-hammer	218179	4	9lb Hammer	21.38	21.28	0.1	CASCADIA	1	Integrity Labs	4/12/17 17:12	Flower Lot	9POUNDHAMMER	1	0	Indica	32	16	106	0	2017	1069	1	0.995322732	0.004677268	0	0.995322732
718	9-pound-hammer	218180	4	9lb Hammer	22.88	21.85	1.03	CASCADIA	1	Integrity Labs	4/12/17 17:14	Flower Lot	9POUNDHAMMER	1	0	Indica	32	16	106	0	2017	1069	1	0.995322732	0.004677268	0	0.995322732
719	9-pound-hammer	172423	2	9lb Hammer	29.9763	29.9763	0	OBERFELDER HOLDINGS	1	Testing Technologies	12/5/16 12:47	Kief	9POUNDHAMMER	1	0	Indica	32	16	106	0	2016	1069	1	0.995322732	0.004677268	0	0.995322732
720	9-pound-hammer	20496	2	9 Pound Hammer	19.78	19.04	0.74	GREEN HAVEN	1	Testing Technologies	4/5/15 0:09	Flower Lot	9POUNDHAMMER	1	0	Indica	32	16	106	0	2015	1069	1	0.995322732	0.004677268	0	0.995322732
721	9-pound-hammer	28228	2	9 Pound Hammer	21.9	21.9	0.17	GREEN HAVEN	1	Testing Technologies	6/1/15 23:52	Flower Lot	9POUNDHAMMER	1	0	Indica	32	16	106	0	2015	1069	1	0.995322732	0.004677268	0	0.995322732
722	9-pound-hammer	69346	2	9 Pound Hammer	20.69	20.69	0.05	GREEN HAVEN	1	Testing Technologies	12/27/15 21:42	Flower Lot	9POUNDHAMMER	1	0	Indica	32	16	106	0	2015	1069	1	0.995322732	0.004677268	0	0.995322732
723	9-pound-hammer	19119	2	9lb Hammer	25.86	25.69	0.17	INFLORESCENCE	1	Testing Technologies	3/24/15 17:00	Flower Lot	9POUNDHAMMER	1	0	Indica	32	16	106	0	2015	1069	1	0.995322732	0.004677268	0	0.995322732
724	9-pound-hammer	20594	2	9lb Hammer	26.77	26.35	0.42	INFLORESCENCE	1	Testing Technologies	4/6/15 15:13	Flower Lot	9POUNDHAMMER	1	0	Indica	32	16	106	0	2015	1069	1	0.995322732	0.004677268	0	0.995322732
725	9-pound-hammer	34201	2	9lb Hammer	27.07	27.07	0.02	INFLORESCENCE	1	Testing Technologies	7/9/15 11:54	Flower Lot	9POUNDHAMMER	1	0	Indica	32	16	106	0	2015	1069	1	0.995322732	0.004677268	0	0.995322732
726	9-pound-hammer	38487	2	9lb Hammer	26.88	26.88	0.17	INFLORESCENCE	1	Testing Technologies	8/6/15 2:18	Flower Lot	9POUNDHAMMER	1	0	Indica	32	16	106	0	2015	1069	1	0.995322732	0.004677268	0	0.995322732
727	9-pound-hammer	54745	2	9lb Hammer	26.14	26.14	0.05	INFLORESCENCE	1	Testing Technologies	10/28/15 23:02	Flower Lot	9POUNDHAMMER	1	0	Indica	32	16	106	0	2015	1069	1	0.995322732	0.004677268	0	0.995322732
728	9-pound-hammer	66065	2	9lb Hammer	24.11	24.11	0.01	INFLORESCENCE	1	Testing Technologies	12/9/15 20:39	Flower Lot	9POUNDHAMMER	1	0	Indica	32	16	106	0	2015	1069	1	0.995322732	0.004677268	0	0.995322732
729	9-pound-hammer	46529	2	9LB Hammer	22.81	22.81	0.19	THE CLONE ZONE	1	Testing Technologies	9/23/15 14:49	Flower Lot	9POUNDHAMMER	1	0	Indica	32	16	106	0	2015	1069	1	0.995322732	0.004677268	0	0.995322732
730	9-pound-hammer	46530	2	9LB Hammer	23.12	23.12	0.18	THE CLONE ZONE	1	Testing Technologies	9/23/15 14:49	Flower Lot	9POUNDHAMMER	1	0	Indica	32	16	106	0	2015	1069	1	0.995322732	0.004677268	0	0.995322732
731	9-pound-hammer	46531	2	9LB Hammer	23.51	23.51	0.18	THE CLONE ZONE	1	Testing Technologies	9/23/15 14:51	Flower Lot	9POUNDHAMMER	1	0	Indica	32	16	106	0	2015	1069	1	0.995322732	0.004677268	0	0.995322732
732	9-pound-hammer	46532	2	9LB Hammer	23.26	23.26	0.19	THE CLONE ZONE	1	Testing Technologies	9/23/15 14:51	Flower Lot	9POUNDHAMMER	1	0	Indica	32	16	106	0	2015	1069	1	0.995322732	0.004677268	0	0.995322732
733	9-pound-hammer	46533	2	9LB Hammer	23.66	23.66	0.18	THE CLONE ZONE	1	Testing Technologies	9/23/15 14:51	Flower Lot	9POUNDHAMMER	1	0	Indica	32	16	106	0	2015	1069	1	0.995322732	0.004677268	0	0.995322732
734	9-pound-hammer	46534	2	9LB Hammer	22.89	22.89	0.15	THE CLONE ZONE	1	Testing Technologies	9/23/15 14:51	Flower Lot	9POUNDHAMMER	1	0	Indica	32	16	106	0	2015	1069	1	0.995322732	0.004677268	0	0.995322732
735	9-pound-hammer	46535	2	9LB Hammer	22.87	22.87	0.16	THE CLONE ZONE	1	Testing Technologies	9/23/15 14:55	Flower Lot	9POUNDHAMMER	1	0	Indica	32	16	106	0	2015	1069	1	0.995322732	0.004677268	0	0.995322732
736	9-pound-hammer	46536	2	9LB Hammer	23.16	23.16	0.16	THE CLONE ZONE	1	Testing Technologies	9/23/15 14:55	Flower Lot	9POUNDHAMMER	1	0	Indica	32	16	106	0	2015	1069	1	0.995322732	0.004677268	0	0.995322732
737	9-pound-hammer	46537	2	9LB Hammer	23.27	23.27	0.16	THE CLONE ZONE	1	Testing Technologies	9/23/15 14:55	Flower Lot	9POUNDHAMMER	1	0	Indica	32	16	106	0	2015	1069	1	0.995322732	0.004677268	0	0.995322732
738	9-pound-hammer	47707	2	9LB Hammer	24.42	24.42	0.11	THE CLONE ZONE	1	Testing Technologies	9/29/15 12:57	Flower Lot	9POUNDHAMMER	1	0	Indica	32	16	106	0	2015	1069	1	0.995322732	0.004677268	0	0.995322732
739	9-pound-hammer	47708	2	9LB Hammer	23.55	23.55	0.1	THE CLONE ZONE	1	Testing Technologies	9/29/15 12:57	Flower Lot	9POUNDHAMMER	1	0	Indica	32	16	106	0	2015	1069	1	0.995322732	0.004677268	0	0.995322732
740	9-pound-hammer	47804	2	9LB Hammer	24.32	24.32	0.15	THE CLONE ZONE	1	Testing Technologies	9/29/15 15:48	Flower Lot	9POUNDHAMMER	1	0	Indica	32	16	106	0	2015	1069	1	0.995322732	0.004677268	0	0.995322732
741	9-pound-hammer	48635	1	9LB Hammer	73.49	73.49	0.32	THE CLONE ZONE	1	Testing Technologies	10/2/15 19:24	Hydrocarbon Wax	9POUNDHAMMER	1	0	Indica	32	16	106	0	2015	1069	1	0.995322732	0.004677268	0	0.995322732
742	9-pound-hammer	49501	1	9LB Hammer	76.35	76.35	0.18	THE CLONE ZONE	1	Testing Technologies	10/7/15 15:52	Hydrocarbon Wax	9POUNDHAMMER	1	0	Indica	32	16	106	0	2015	1069	1	0.995322732	0.004677268	0	0.995322732
743	9-pound-hammer	49756	1	9LB Hammer	75.85	75.85	0.19	THE CLONE ZONE	1	Testing Technologies	10/8/15 14:50	Hydrocarbon Wax	9POUNDHAMMER	1	0	Indica	32	16	106	0	2015	1069	1	0.995322732	0.004677268	0	0.995322732
744	9-pound-hammer	50356	1	9LB Hammer	82.31	82.31	0.2	THE CLONE ZONE	1	Testing Technologies	10/12/15 18:19	Hydrocarbon Wax	9POUNDHAMMER	1	0	Indica	32	16	106	0	2015	1069	1	0.995322732	0.004677268	0	0.995322732
745	9-pound-hammer	50661	1	9LB Hammer	80.02	80.02	0.17	THE CLONE ZONE	1	Testing Technologies	10/13/15 15:27	Hydrocarbon Wax	9POUNDHAMMER	1	0	Indica	32	16	106	0	2015	1069	1	0.995322732	0.004677268	0	0.995322732
746	9-pound-hammer	51428	1	9LB Hammer	81.25	81.25	0.33	THE CLONE ZONE	1	Testing Technologies	10/15/15 14:31	Hydrocarbon Wax	9POUNDHAMMER	1	0	Indica	32	16	106	0	2015	1069	1	0.995322732	0.004677268	0	0.995322732
747	9-pound-hammer	51429	1	9LB Hammer	81.98	81.98	0.31	THE CLONE ZONE	1	Testing Technologies	10/15/15 14:31	Hydrocarbon Wax	9POUNDHAMMER	1	0	Indica	32	16	106	0	2015	1069	1	0.995322732	0.004677268	0	0.995322732
748	9-pound-hammer	52103	1	9LB Hammer	81.25	81.25	0.33	THE CLONE ZONE	1	Testing Technologies	10/19/15 13:33	Marijuana Extract for Inhalation	9POUNDHAMMER	1	0	Indica	32	16	106	0	2015	1069	1	0.995322732	0.004677268	0	0.995322732
749	9-pound-hammer	54144	1	9LB Hammer	79.12	79.12	0.31	THE CLONE ZONE	1	Testing Technologies	10/27/15 12:53	Hydrocarbon Wax	9POUNDHAMMER	1	0	Indica	32	16	106	0	2015	1069	1	0.995322732	0.004677268	0	0.995322732
750	9-pound-hammer	68926	2	9lb Hammer	21.6	21.6	0.02	SUGARLEAF FARM	1	Testing Technologies	12/22/15 16:55	Flower Lot	9POUNDHAMMER	1	0	Indica	32	16	106	0	2015	1069	1	0.995322732	0.004677268	0	0.995322732
751	9-pound-hammer	77775	2	Nine Pound Hammer	23.58	23.58	0.04	HYPOTHESIS GARDENS	1	Testing Technologies	2/1/16 12:32	Flower Lot	9POUNDHAMMER	1	0	Indica	32	16	106	0	2016	1069	1	0.995322732	0.004677268	0	0.995322732
752	9-pound-hammer	79272	2	Nine Pound Hammer	22.08	22.08	0.05	HYPOTHESIS GARDENS	1	Testing Technologies	2/8/16 12:42	Flower Lot	9POUNDHAMMER	1	0	Indica	32	16	106	0	2016	1069	1	0.995322732	0.004677268	0	0.995322732
753	9-pound-hammer	191269	4	9lb Hammer	23.4389	23.4389	0	GOLDEN TREE	1	Testing Technologies	1/26/17 14:33	Flower Lot	9POUNDHAMMER	1	0	Indica	32	16	106	0	2017	1069	1	0.995322732	0.004677268	0	0.995322732
754	9-pound-hammer	193851	4	9lb Hammer	23.9528	23.9528	0	GOLDEN TREE	1	Testing Technologies	2/2/17 14:11	Flower Lot	9POUNDHAMMER	1	0	Indica	32	16	106	0	2017	1069	1	0.995322732	0.004677268	0	0.995322732
755	9-pound-hammer	201349	4	9lb Hammer	21.0833	20.9079	0.1754	GOLDEN TREE	1	Testing Technologies	2/23/17 14:24	Flower Lot	9POUNDHAMMER	1	0	Indica	32	16	106	0	2017	1069	1	0.995322732	0.004677268	0	0.995322732
756	9-pound-hammer	209701	4	9lb Hammer	23.8266	23.125	0.7016	GOLDEN TREE	1	Testing Technologies	3/20/17 14:16	Flower Lot	9POUNDHAMMER	1	0	Indica	32	16	106	0	2017	1069	1	0.995322732	0.004677268	0	0.995322732
757	9-pound-hammer	209703	4	9lb Hammer	22.4742	21.7726	0.7016	GOLDEN TREE	1	Testing Technologies	3/20/17 14:16	Flower Lot	9POUNDHAMMER	1	0	Indica	32	16	106	0	2017	1069	1	0.995322732	0.004677268	0	0.995322732
758	9-pound-hammer	54627	2.1	9lb Hammer	24.79	24.7937	0.84	NORTH COAST GROWERS	1	Testing Technologies	10/28/15 17:51	Flower Lot	9POUNDHAMMER	1	0	Indica	32	16	106	0	2015	1069	1	0.995322732	0.004677268	0	0.995322732
759	9-pound-hammer	67808	2	9lb Hammer	23.57	23.56606	0.04	NORTH COAST GROWERS	1	Testing Technologies	12/17/15 12:22	Flower Lot	9POUNDHAMMER	1	0	Indica	32	16	106	0	2015	1069	1	0.995322732	0.004677268	0	0.995322732
760	9-pound-hammer	78087	2	9lb Hammer	23.69	23.68638	0.06	NORTH COAST GROWERS	1	Testing Technologies	2/2/16 11:54	Flower Lot	9POUNDHAMMER	1	0	Indica	32	16	106	0	2016	1069	1	0.995322732	0.004677268	0	0.995322732
761	9-pound-hammer	202325	4.5	9lb Hammer	17.8769	17.7892	0.0877	AUTREES NURSERY	1	Testing Technologies	2/27/17 13:10	Flower Lot	9POUNDHAMMER	1	0	Indica	32	16	106	0	2017	1069	1	0.995322732	0.004677268	0	0.995322732
762	9-pound-hammer	220192	4.5	9lb Hammer	25.8822	25.7945	0.0877	AUTREES NURSERY	1	Testing Technologies	4/18/17 13:35	Flower Lot	9POUNDHAMMER	1	0	Indica	32	16	106	0	2017	1069	1	0.995322732	0.004677268	0	0.995322732
763	9-pound-hammer	220193	4.5	9lb Hammer	24.1282	24.0405	0.0877	AUTREES NURSERY	1	Testing Technologies	4/18/17 13:35	Flower Lot	9POUNDHAMMER	1	0	Indica	32	16	106	0	2017	1069	1	0.995322732	0.004677268	0	0.995322732
764	9-pound-hammer	220978	4	9# Hammer	23.0373	22.9496	0.0877	HERBAL TECH	1	Testing Technologies	4/20/17 11:10	Flower Lot	9POUNDHAMMER	1	0	Indica	32	16	106	0	2017	1069	1	0.995322732	0.004677268	0	0.995322732
765	9-pound-hammer	61876	2	9lbhammer	22.02	22.02	0.04	PCF MANAGEMENT	1	Testing Technologies	11/23/15 12:45	Flower Lot	9POUNDHAMMER	1	0	Indica	32	16	106	0	2015	1069	1	0.995322732	0.004677268	0	0.995322732
766	9-pound-hammer	62921	2	9lbhammer	21.49	21.49	0.11	PCF MANAGEMENT	1	Testing Technologies	11/27/15 12:45	Flower Lot	9POUNDHAMMER	1	0	Indica	32	16	106	0	2015	1069	1	0.995322732	0.004677268	0	0.995322732
767	9-pound-hammer	69916	0.5	9lbhammer	37.21	37.21	0	PCF MANAGEMENT	1	Testing Technologies	12/29/15 15:41	Hash	9POUNDHAMMER	1	0	Indica	32	16	106	0	2015	1069	1	0.995322732	0.004677268	0	0.995322732
768	9-pound-hammer	72036	2	9lbhammer	22.36	22.36	0.09	PCF MANAGEMENT	1	Testing Technologies	1/9/16 15:38	Flower Lot	9POUNDHAMMER	1	0	Indica	32	16	106	0	2016	1069	1	0.995322732	0.004677268	0	0.995322732
769	9-pound-hammer	209104	4	9lbhammer Indica	20.1817	20.094	0.0877	PCF MANAGEMENT	1	Testing Technologies	3/17/17 13:23	Flower Lot	9POUNDHAMMER	1	0	Indica	32	16	106	0	2017	1069	1	0.995322732	0.004677268	0	0.995322732
770	9-pound-hammer	209120	4	9lbhammer Indica	21.7972	21.7095	0.0877	PCF MANAGEMENT	1	Testing Technologies	3/17/17 13:34	Flower Lot	9POUNDHAMMER	1	0	Indica	32	16	106	0	2017	1069	1	0.995322732	0.004677268	0	0.995322732
771	9-pound-hammer	222878	4	9lbhammer Indica	22.0726	21.9849	0.0877	PCF MANAGEMENT	1	Testing Technologies	4/26/17 13:27	Flower Lot	9POUNDHAMMER	1	0	Indica	32	16	106	0	2017	1069	1	0.995322732	0.004677268	0	0.995322732
772	9-pound-hammer	222880	4	9lbhammer Indica	24.4528	24.3651	0.0877	PCF MANAGEMENT	1	Testing Technologies	4/26/17 13:27	Flower Lot	9POUNDHAMMER	1	0	Indica	32	16	106	0	2017	1069	1	0.995322732	0.004677268	0	0.995322732
773	9-pound-hammer	181044	4	9 lb. Hammer	17.2261	17.1384	0.0877	LEEF	1	Testing Technologies	12/28/16 15:18	Marijuana Mix	9POUNDHAMMER	1	0	Indica	32	16	106	0	2016	1069	1	0.995322732	0.004677268	0	0.995322732
774	9-pound-hammer	196480	4	9# Hammer	21.2095	21.1218	0.0877	FREYA FARM	1	Testing Technologies	2/9/17 17:10	Flower Lot	9POUNDHAMMER	1	0	Indica	32	16	106	0	2017	1069	1	0.995322732	0.004677268	0	0.995322732
775	9-pound-hammer	217913	4	9# Hammer	19.6924	19.6047	0.0877	FREYA FARM	1	Testing Technologies	4/12/17 11:49	Flower Lot	9POUNDHAMMER	1	0	Indica	32	16	106	0	2017	1069	1	0.995322732	0.004677268	0	0.995322732
776	9-pound-hammer	212861	4	9 Pound Hammer	20.5555	20.4678	0.0877	WINDY RIVER RESEARCH	1	Testing Technologies	3/28/17 15:29	Marijuana Mix	9POUNDHAMMER	1	0	Indica	32	16	106	0	2017	1069	1	0.995322732	0.004677268	0	0.995322732
777	9-pound-hammer	217910	2	Nine Pound Hammer	85.27187	85.27187	0	SUSPENDED BRANDS	1	Steep Hill Labs	4/12/17 11:45	Hydrocarbon Wax	9POUNDHAMMER	1	0	Indica	32	16	106	0	2017	1069	1	0.995322732	0.004677268	0	0.995322732
778	9-pound-hammer	27218	2	Nine Pound Hammer	70.44	70.43805	0	SEATTLE'S PRIVATE RESERVE	1	Steep Hill Labs	5/26/15 12:26	Hydrocarbon Wax	9POUNDHAMMER	1	0	Indica	32	16	106	0	2015	1069	1	0.995322732	0.004677268	0	0.995322732
779	9-pound-hammer	29763	1	Nine Pound Hammer	70.44	70.43805	0	SEATTLE'S PRIVATE RESERVE	1	Steep Hill Labs	6/10/15 17:32	Marijuana Extract for Inhalation	9POUNDHAMMER	1	0	Indica	32	16	106	0	2015	1069	1	0.995322732	0.004677268	0	0.995322732
780	9-pound-hammer	29767	1	Nine Pound Hammer	70.44	70.43805	0	SEATTLE'S PRIVATE RESERVE	1	Steep Hill Labs	6/10/15 17:33	Marijuana Extract for Inhalation	9POUNDHAMMER	1	0	Indica	32	16	106	0	2015	1069	1	0.995322732	0.004677268	0	0.995322732
781	9-pound-hammer	30793	1	Nine Pound Hammer	70.44	70.43805	0	SEATTLE'S PRIVATE RESERVE	1	Steep Hill Labs	6/16/15 18:17	Marijuana Extract for Inhalation	9POUNDHAMMER	1	0	Indica	32	16	106	0	2015	1069	1	0.995322732	0.004677268	0	0.995322732
782	9-pound-hammer	30810	1	Nine Pound Hammer	70.44	70.43805	0	SEATTLE'S PRIVATE RESERVE	1	Steep Hill Labs	6/16/15 18:33	Marijuana Extract for Inhalation	9POUNDHAMMER	1	0	Indica	32	16	106	0	2015	1069	1	0.995322732	0.004677268	0	0.995322732
783	9-pound-hammer	31437	2	Nine Pound Hammer	77.09	77.09054	0	SEATTLE'S PRIVATE RESERVE	1	Steep Hill Labs	6/22/15 12:56	Hydrocarbon Wax	9POUNDHAMMER	1	0	Indica	32	16	106	0	2015	1069	1	0.995322732	0.004677268	0	0.995322732
784	9-pound-hammer	140572	2	9lb Hammer	74.066	73.8906	0.1754	XTRACTED LABS	1	Steep Hill Labs	9/26/16 11:56	Hydrocarbon Wax	9POUNDHAMMER	1	0	Indica	32	16	106	0	2016	1069	1	0.995322732	0.004677268	0	0.995322732
785	9-pound-hammer	142918	2	9lb Hammer	76.3054	76.16508	0.14032	XTRACTED LABS	1	Steep Hill Labs	9/30/16 16:26	Hydrocarbon Wax	9POUNDHAMMER	1	0	Indica	32	16	106	0	2016	1069	1	0.995322732	0.004677268	0	0.995322732
786	9-pound-hammer	167489	2	9lb Hammer	66.6512	66.5635	0.0877	XTRACTED LABS	1	Steep Hill Labs	11/22/16 16:55	Hydrocarbon Wax	9POUNDHAMMER	1	0	Indica	32	16	106	0	2016	1069	1	0.995322732	0.004677268	0	0.995322732
787	9-pound-hammer	216255	1	9lb Hammer	84	84	0	CLEO	1	Steep Hill Labs	4/6/17 17:51	Marijuana Extract for Inhalation	9POUNDHAMMER	1	0	Indica	32	16	106	0	2017	1069	1	0.995322732	0.004677268	0	0.995322732
788	9-pound-hammer	30423	1	Nine Pound Hammer	70.44	70.43805	0	HYPOTHESIS GARDENS	1	Steep Hill Labs	6/15/15 14:51	Marijuana Extract for Inhalation	9POUNDHAMMER	1	0	Indica	32	16	106	0	2015	1069	1	0.995322732	0.004677268	0	0.995322732
789	9-pound-hammer	30424	1	Nine Pound Hammer	70.44	70.43805	0	HYPOTHESIS GARDENS	1	Steep Hill Labs	6/15/15 14:52	Marijuana Extract for Inhalation	9POUNDHAMMER	1	0	Indica	32	16	106	0	2015	1069	1	0.995322732	0.004677268	0	0.995322732
790	9-pound-hammer	34650	1	Nine Pound Hammer	77.09	77.09054	0	HYPOTHESIS GARDENS	1	Steep Hill Labs	7/13/15 14:33	Marijuana Extract for Inhalation	9POUNDHAMMER	1	0	Indica	32	16	106	0	2015	1069	1	0.995322732	0.004677268	0	0.995322732
791	9-pound-hammer	34652	1	Nine Pound Hammer	77.09	77.09054	0	HYPOTHESIS GARDENS	1	Steep Hill Labs	7/13/15 14:34	Marijuana Extract for Inhalation	9POUNDHAMMER	1	0	Indica	32	16	106	0	2015	1069	1	0.995322732	0.004677268	0	0.995322732
792	9-pound-hammer	151135	4	9lb Hammer	24.3421	24.1544	0.1877	OBERFELDER HOLDINGS	1	Green Grower Labs	10/21/16 12:31	Flower Lot	9POUNDHAMMER	1	0	Indica	32	16	106	0	2016	1069	1	0.995322732	0.004677268	0	0.995322732
793	9-pound-hammer	91735	2	9lb Hammer	20.7	20.7079	0.3	INFLORESCENCE	1	Green Grower Labs	4/1/16 18:05	Flower Lot	9POUNDHAMMER	1	0	Indica	32	16	106	0	2016	1069	1	0.995322732	0.004677268	0	0.995322732
794	9-pound-hammer	26499	2	Nine Pound Hammer	26.7	26.6961	0.4	HYPOTHESIS GARDENS	1	Green Grower Labs	5/19/15 19:35	Flower Lot	9POUNDHAMMER	1	0	Indica	32	16	106	0	2015	1069	1	0.995322732	0.004677268	0	0.995322732
795	9-pound-hammer	26500	2	Nine Pound Hammer	26.7	26.6715	0.4	HYPOTHESIS GARDENS	1	Green Grower Labs	5/19/15 19:36	Flower Lot	9POUNDHAMMER	1	0	Indica	32	16	106	0	2015	1069	1	0.995322732	0.004677268	0	0.995322732
796	9-pound-hammer	27910	2	Nine Pound Hammer	25.2	25.1806	0.3	HYPOTHESIS GARDENS	1	Green Grower Labs	5/28/15 22:18	Flower Lot	9POUNDHAMMER	1	0	Indica	32	16	106	0	2015	1069	1	0.995322732	0.004677268	0	0.995322732
797	9-pound-hammer	27911	2	Nine Pound Hammer	22.8	22.825	0.4	HYPOTHESIS GARDENS	1	Green Grower Labs	5/28/15 22:22	Flower Lot	9POUNDHAMMER	1	0	Indica	32	16	106	0	2015	1069	1	0.995322732	0.004677268	0	0.995322732
798	9-pound-hammer	27912	2	Nine Pound Hammer	23.4	23.4266	0.3	HYPOTHESIS GARDENS	1	Green Grower Labs	5/28/15 22:28	Flower Lot	9POUNDHAMMER	1	0	Indica	32	16	106	0	2015	1069	1	0.995322732	0.004677268	0	0.995322732
799	9-pound-hammer	45069	3	Nine Pound Hammer	22.3	22.3496	0.2	HYPOTHESIS GARDENS	1	Green Grower Labs	9/15/15 16:47	Flower Lot	9POUNDHAMMER	1	0	Indica	32	16	106	0	2015	1069	1	0.995322732	0.004677268	0	0.995322732
800	9-pound-hammer	45736	2.5	Nine Pound Hammer	21.4	21.4095	0.4	HYPOTHESIS GARDENS	1	Green Grower Labs	9/18/15 17:33	Flower Lot	9POUNDHAMMER	1	0	Indica	32	16	106	0	2015	1069	1	0.995322732	0.004677268	0	0.995322732
801	9-pound-hammer	45739	2.5	Nine Pound Hammer	21.7	21.6849	0.4	HYPOTHESIS GARDENS	1	Green Grower Labs	9/18/15 17:34	Flower Lot	9POUNDHAMMER	1	0	Indica	32	16	106	0	2015	1069	1	0.995322732	0.004677268	0	0.995322732
802	9-pound-hammer	47501	2.5	Nine Pound Hammer	19.4	19.3801	0.2	HYPOTHESIS GARDENS	1	Green Grower Labs	9/28/15 17:35	Flower Lot	9POUNDHAMMER	1	0	Indica	32	16	106	0	2015	1069	1	0.995322732	0.004677268	0	0.995322732
803	9-pound-hammer	49936	3	Nine Pound Hammer	21.8	21.7726	0.2	HYPOTHESIS GARDENS	1	Green Grower Labs	10/9/15 12:24	Flower Lot	9POUNDHAMMER	1	0	Indica	32	16	106	0	2015	1069	1	0.995322732	0.004677268	0	0.995322732
804	9-pound-hammer	49937	3	Nine Pound Hammer	22.8	22.825	0.3	HYPOTHESIS GARDENS	1	Green Grower Labs	10/9/15 12:24	Flower Lot	9POUNDHAMMER	1	0	Indica	32	16	106	0	2015	1069	1	0.995322732	0.004677268	0	0.995322732
805	9-pound-hammer	50290	2.5	Nine Pound Hammer	22.3	22.2988	0.2	HYPOTHESIS GARDENS	1	Green Grower Labs	10/12/15 15:29	Flower Lot	9POUNDHAMMER	1	0	Indica	32	16	106	0	2015	1069	1	0.995322732	0.004677268	0	0.995322732
806	9-pound-hammer	51880	2	Nine Pound Hammer	21.5	21.5218	0.3	HYPOTHESIS GARDENS	1	Green Grower Labs	10/17/15 14:10	Flower Lot	9POUNDHAMMER	1	0	Indica	32	16	106	0	2015	1069	1	0.995322732	0.004677268	0	0.995322732
807	9-pound-hammer	51881	2	Nine Pound Hammer	22.7	22.6865	0.3	HYPOTHESIS GARDENS	1	Green Grower Labs	10/17/15 14:11	Flower Lot	9POUNDHAMMER	1	0	Indica	32	16	106	0	2015	1069	1	0.995322732	0.004677268	0	0.995322732
808	9-pound-hammer	70359	1	Nine Pound Hammer	41.6	41.6463	0.4	HYPOTHESIS GARDENS	1	Green Grower Labs	12/31/15 16:28	Kief	9POUNDHAMMER	1	0	Indica	32	16	106	0	2015	1069	1	0.995322732	0.004677268	0	0.995322732
809	9-pound-hammer	70807	2	Nine Pound Hammer	23.6	23.5528	0.2	HYPOTHESIS GARDENS	1	Green Grower Labs	1/4/16 19:37	Flower Lot	9POUNDHAMMER	1	0	Indica	32	16	106	0	2016	1069	1	0.995322732	0.004677268	0	0.995322732
810	9-pound-hammer	71102	2	Nine Pound Hammer	21.9	21.8865	0.3	HYPOTHESIS GARDENS	1	Green Grower Labs	1/5/16 21:06	Flower Lot	9POUNDHAMMER	1	0	Indica	32	16	106	0	2016	1069	1	0.995322732	0.004677268	0	0.995322732
811	9-pound-hammer	71939	2	Nine Pound Hammer	20	19.9694	0.3	HYPOTHESIS GARDENS	1	Green Grower Labs	1/8/16 17:11	Flower Lot	9POUNDHAMMER	1	0	Indica	32	16	106	0	2016	1069	1	0.995322732	0.004677268	0	0.995322732
812	9-pound-hammer	76048	2	Nine Pound Hammer	23.5	23.4897	0.3	HYPOTHESIS GARDENS	1	Green Grower Labs	1/25/16 18:04	Flower Lot	9POUNDHAMMER	1	0	Indica	32	16	106	0	2016	1069	1	0.995322732	0.004677268	0	0.995322732
813	9-pound-hammer	81107	2	Nine Pound Hammer	19.5	19.4801	0.2	HYPOTHESIS GARDENS	1	Green Grower Labs	2/16/16 17:39	Flower Lot	9POUNDHAMMER	1	0	Indica	32	16	106	0	2016	1069	1	0.995322732	0.004677268	0	0.995322732
814	9-pound-hammer	81108	2	Nine Pound Hammer	18.9	18.9416	0.2	HYPOTHESIS GARDENS	1	Green Grower Labs	2/16/16 17:39	Flower Lot	9POUNDHAMMER	1	0	Indica	32	16	106	0	2016	1069	1	0.995322732	0.004677268	0	0.995322732
815	9-pound-hammer	81109	2	Nine Pound Hammer	19.1	19.1293	0.2	HYPOTHESIS GARDENS	1	Green Grower Labs	2/16/16 17:39	Flower Lot	9POUNDHAMMER	1	0	Indica	32	16	106	0	2016	1069	1	0.995322732	0.004677268	0	0.995322732
816	9-pound-hammer	95649	2	Nine Pound Hammer	21.6	21.5726	0.4	HYPOTHESIS GARDENS	1	Green Grower Labs	4/19/16 19:36	Flower Lot	9POUNDHAMMER	1	0	Indica	32	16	106	0	2016	1069	1	0.995322732	0.004677268	0	0.995322732
817	9-pound-hammer	97675	2	Nine Pound Hammer	19.7	19.6924	0.2	HYPOTHESIS GARDENS	1	Green Grower Labs	4/28/16 3:16	Flower Lot	9POUNDHAMMER	1	0	Indica	32	16	106	0	2016	1069	1	0.995322732	0.004677268	0	0.995322732
818	9-pound-hammer	97676	2	Nine Pound Hammer	19.2	19.2293	0.2	HYPOTHESIS GARDENS	1	Green Grower Labs	4/28/16 3:16	Flower Lot	9POUNDHAMMER	1	0	Indica	32	16	106	0	2016	1069	1	0.995322732	0.004677268	0	0.995322732
819	9-pound-hammer	97677	2	Nine Pound Hammer	19.1	19.1416	0.2	HYPOTHESIS GARDENS	1	Green Grower Labs	4/28/16 3:16	Flower Lot	9POUNDHAMMER	1	0	Indica	32	16	106	0	2016	1069	1	0.995322732	0.004677268	0	0.995322732
820	9-pound-hammer	40042	2	9lb Hammer	17.2	17.186	0.3	NORTHWEST 7 POINT	1	Green Grower Labs	8/17/15 12:42	Flower Lot	9POUNDHAMMER	1	0	Indica	32	16	106	0	2015	1069	1	0.995322732	0.004677268	0	0.995322732
821	9-pound-hammer	50259	2	9lb Hammer	15	14.9951	0.1	NORTHWEST 7 POINT	1	Green Grower Labs	10/12/15 14:29	Flower Lot	9POUNDHAMMER	1	0	Indica	32	16	106	0	2015	1069	1	0.995322732	0.004677268	0	0.995322732
822	9-pound-hammer	75538	2	9lb Hammer	12.9	12.878	0.2	NORTHWEST 7 POINT	1	Green Grower Labs	1/22/16 17:16	Flower Lot	9POUNDHAMMER	1	0	Indica	32	16	106	0	2016	1069	1	0.995322732	0.004677268	0	0.995322732
823	9-pound-hammer	75539	2	9lb Hammer	10.5	10.4978	0.1	NORTHWEST 7 POINT	1	Green Grower Labs	1/22/16 17:17	Flower Lot	9POUNDHAMMER	1	0	Indica	32	16	106	0	2016	1069	1	0.995322732	0.004677268	0	0.995322732
824	9-pound-hammer	98628	2	9lb Hammer	12.9	12.878	0.1	NORTHWEST 7 POINT	1	Green Grower Labs	5/2/16 14:54	Flower Lot	9POUNDHAMMER	1	0	Indica	32	16	106	0	2016	1069	1	0.995322732	0.004677268	0	0.995322732
825	9-pound-hammer	98631	2	9lb Hammer	12.9	12.878	0.1	NORTHWEST 7 POINT	1	Green Grower Labs	5/2/16 14:54	Flower Lot	9POUNDHAMMER	1	0	Indica	32	16	106	0	2016	1069	1	0.995322732	0.004677268	0	0.995322732
826	9-pound-hammer	71954	2	9LB Hammer	18.1	18.0523	0.2	LOPEZ AND ORR CO	1	Green Grower Labs	1/8/16 18:06	Flower Lot	9POUNDHAMMER	1	0	Indica	32	16	106	0	2016	1069	1	0.995322732	0.004677268	0	0.995322732
827	9-pound-hammer	189888	4	Nine Pound Hammer	13.9689	13.7812	0.1877	THE HIGH ROAD	1	Green Grower Labs	1/23/17 16:58	Flower Lot	9POUNDHAMMER	1	0	Indica	32	16	106	0	2017	1069	1	0.995322732	0.004677268	0	0.995322732
828	9-pound-hammer	189889	4	Nine Pound Hammer	15.5598	15.3721	0.1877	THE HIGH ROAD	1	Green Grower Labs	1/23/17 17:00	Flower Lot	9POUNDHAMMER	1	0	Indica	32	16	106	0	2017	1069	1	0.995322732	0.004677268	0	0.995322732
829	9-pound-hammer	44854	4	9 LB Hammer	15.1	15.0905	2.04	HAPPY HILL FARMS	1	Trace Analytics	9/15/15 10:26	Flower Lot	9POUNDHAMMER	1	0	Indica	32	16	106	0	2015	1069	1	0.995322732	0.004677268	0	0.995322732
830	9-pound-hammer	106178	4	9lb. Hammer	15.37	15.36516	0	OKANOGAN NATURAL FARMS	1	Trace Analytics	6/2/16 16:18	Flower Lot	9POUNDHAMMER	1	0	Indica	32	16	106	0	2016	1069	1	0.995322732	0.004677268	0	0.995322732
831	9-pound-hammer	15670	2	9lb Hammer	30.5	30.4672	0.4	INFLORESCENCE	1	Anatek Labs	2/21/15 18:30	Flower Lot	9POUNDHAMMER	1	0	Indica	32	16	106	0	2015	1069	1	0.995322732	0.004677268	0	0.995322732
832	9-pound-hammer	219850	4.5	Nine Pound Hammer	26.71979	26.71979	0	HYPOTHESIS GARDENS	1	Anatek Labs	4/17/17 17:03	Flower Lot	9POUNDHAMMER	1	0	Indica	32	16	106	0	2017	1069	1	0.995322732	0.004677268	0	0.995322732
833	9-pound-hammer	219857	4.1	Nine Pound Hammer	29.86266	29.86266	0	HYPOTHESIS GARDENS	1	Anatek Labs	4/17/17 17:07	Flower Lot	9POUNDHAMMER	1	0	Indica	32	16	106	0	2017	1069	1	0.995322732	0.004677268	0	0.995322732
834	9-pound-hammer	151076	4	9lb Hammer	12.18517	12.15886	0.02631	FORBIDDEN GARDEN	1	The Werc Shop	10/21/16 11:37	Flower Lot	9POUNDHAMMER	1	0	Indica	32	16	106	0	2016	1069	1	0.995322732	0.004677268	0	0.995322732
835	9-pound-hammer	196613	4	9lb Hammer	15.94504	15.59996	0.34508	CASCADIA	1	The Werc Shop	2/9/17 20:38	Flower Lot	9POUNDHAMMER	1	0	Indica	32	16	106	0	2017	1069	1	0.995322732	0.004677268	0	0.995322732
836	9-pound-hammer	196614	4	9lb Hammer	17.64995	17.20487	0.44508	CASCADIA	1	The Werc Shop	2/9/17 20:38	Flower Lot	9POUNDHAMMER	1	0	Indica	32	16	106	0	2017	1069	1	0.995322732	0.004677268	0	0.995322732
837	9-pound-hammer	196615	4	9lb Hammer	15.02788	14.6528	0.37508	CASCADIA	1	The Werc Shop	2/9/17 20:39	Flower Lot	9POUNDHAMMER	1	0	Indica	32	16	106	0	2017	1069	1	0.995322732	0.004677268	0	0.995322732
838	9-pound-hammer	150590	4	9 Pound Hammer	26.6838	26.6838	0	WOW WEED	1	Peak Analytics Laboratory Testing Services	10/20/16 10:51	Flower Lot	9POUNDHAMMER	1	0	Indica	32	16	106	0	2016	1069	1	0.995322732	0.004677268	0	0.995322732
839	9-pound-hammer	150056	4	9lb Hammer	30.2287	30.2287	0	OBERFELDER HOLDINGS	1	Peak Analytics Laboratory Testing Services	10/19/16 13:35	Flower Lot	9POUNDHAMMER	1	0	Indica	32	16	106	0	2016	1069	1	0.995322732	0.004677268	0	0.995322732
840	9-pound-hammer	150057	4	9lb Hammer	29.841	29.841	0	OBERFELDER HOLDINGS	1	Peak Analytics Laboratory Testing Services	10/19/16 13:36	Flower Lot	9POUNDHAMMER	1	0	Indica	32	16	106	0	2016	1069	1	0.995322732	0.004677268	0	0.995322732
841	9-pound-hammer	150058	4	9lb Hammer	29.1517	29.1517	0	OBERFELDER HOLDINGS	1	Peak Analytics Laboratory Testing Services	10/19/16 13:36	Flower Lot	9POUNDHAMMER	1	0	Indica	32	16	106	0	2016	1069	1	0.995322732	0.004677268	0	0.995322732
842	9-pound-hammer	184298	4	9 lb Hammer	22.6587	22.6587	0	BLACK DOG ACRES	1	Peak Analytics Laboratory Testing Services	1/6/17 16:45	Flower Lot	9POUNDHAMMER	1	0	Indica	32	16	106	0	2017	1069	1	0.995322732	0.004677268	0	0.995322732
843	9-pound-hammer	184918	4	9lb Hammer	24.402	24.402	0	PUFFIN FARM	1	Peak Analytics Laboratory Testing Services	1/9/17 18:04	Flower Lot	9POUNDHAMMER	1	0	Indica	32	16	106	0	2017	1069	1	0.995322732	0.004677268	0	0.995322732
844	9-pound-hammer	130067	4	9lb Hammer	22.148	22.148	0	FORBIDDEN GARDEN	1	Peak Analytics Laboratory Testing Services	8/25/16 13:55	Flower Lot	9POUNDHAMMER	1	0	Indica	32	16	106	0	2016	1069	1	0.995322732	0.004677268	0	0.995322732
845	9-pound-hammer	132333	4	9lb Hammer	19.2277	19.2277	0	FORBIDDEN GARDEN	1	Peak Analytics Laboratory Testing Services	9/1/16 14:54	Flower Lot	9POUNDHAMMER	1	0	Indica	32	16	106	0	2016	1069	1	0.995322732	0.004677268	0	0.995322732
846	9-pound-hammer	134384	4	9lb Hammer	16.786	16.786	0	FORBIDDEN GARDEN	1	Peak Analytics Laboratory Testing Services	9/8/16 14:32	Flower Lot	9POUNDHAMMER	1	0	Indica	32	16	106	0	2016	1069	1	0.995322732	0.004677268	0	0.995322732
847	9-pound-hammer	147853	4	9lb Hammer	18.2523	18.2523	0	FORBIDDEN GARDEN	1	Peak Analytics Laboratory Testing Services	10/13/16 18:28	Flower Lot	9POUNDHAMMER	1	0	Indica	32	16	106	0	2016	1069	1	0.995322732	0.004677268	0	0.995322732
848	9-pound-hammer	149814	4	9lb Hammer	17.94	17.94	0	FORBIDDEN GARDEN	1	Peak Analytics Laboratory Testing Services	10/18/16 19:56	Flower Lot	9POUNDHAMMER	1	0	Indica	32	16	106	0	2016	1069	1	0.995322732	0.004677268	0	0.995322732
849	9-pound-hammer	149815	4	9lb Hammer	21.0341	21.0341	0	FORBIDDEN GARDEN	1	Peak Analytics Laboratory Testing Services	10/18/16 19:56	Flower Lot	9POUNDHAMMER	1	0	Indica	32	16	106	0	2016	1069	1	0.995322732	0.004677268	0	0.995322732
850	9-pound-hammer	159947	4	9lb Hammer	19.1245	19.1245	0	FORBIDDEN GARDEN	1	Peak Analytics Laboratory Testing Services	11/8/16 19:12	Flower Lot	9POUNDHAMMER	1	0	Indica	32	16	106	0	2016	1069	1	0.995322732	0.004677268	0	0.995322732
851	9-pound-hammer	162448	4	9lb Hammer	20.3464	20.3464	0	FORBIDDEN GARDEN	1	Peak Analytics Laboratory Testing Services	11/14/16 10:17	Flower Lot	9POUNDHAMMER	1	0	Indica	32	16	106	0	2016	1069	1	0.995322732	0.004677268	0	0.995322732
852	9-pound-hammer	138695	4	9lb Hammer	25.7437	25.7437	0	GREEN FREEDOM	1	Peak Analytics Laboratory Testing Services	9/20/16 14:00	Flower Lot	9POUNDHAMMER	1	0	Indica	32	16	106	0	2016	1069	1	0.995322732	0.004677268	0	0.995322732
853	9-pound-hammer	141004	4	9lb Hammer	31.0592	31.0592	0	GREEN FREEDOM	1	Peak Analytics Laboratory Testing Services	9/26/16 19:14	Flower Lot	9POUNDHAMMER	1	0	Indica	32	16	106	0	2016	1069	1	0.995322732	0.004677268	0	0.995322732
854	9-pound-hammer	190689	4	9 Pound Hammer	21.0202	20.6694	0.3508	ROCK ISLAND FARM	1	Peak Analytics Laboratory Testing Services	1/25/17 14:36	Flower Lot	9POUNDHAMMER	1	0	Indica	32	16	106	0	2017	1069	1	0.995322732	0.004677268	0	0.995322732
855	9-pound-hammer	206075	4	9 Pound Hammer	22.3234	22.3234	0	ROCK ISLAND FARM	1	Peak Analytics Laboratory Testing Services	3/9/17 2:23	Marijuana Mix	9POUNDHAMMER	1	0	Indica	32	16	106	0	2017	1069	1	0.995322732	0.004677268	0	0.995322732
856	9-pound-hammer	223667	4	9 Pound Hammer	22.348	22.348	0	ROCK ISLAND FARM	1	Peak Analytics Laboratory Testing Services	4/28/17 2:08	Flower Lot	9POUNDHAMMER	1	0	Indica	32	16	106	0	2017	1069	1	0.995322732	0.004677268	0	0.995322732
857	9-pound-hammer	195382	4	9# Hammer	25.3191	24.9683	0.3508	AGRO COUTURE	1	Peak Analytics Laboratory Testing Services	2/7/17 14:50	Flower Lot	9POUNDHAMMER	1	0	Indica	32	16	106	0	2017	1069	1	0.995322732	0.004677268	0	0.995322732
858	9-pound-hammer	179922	4	9lb Hammer	13.9443	13.9443	0	NORTH COAST GROWERS	1	Peak Analytics Laboratory Testing Services	12/23/16 15:22	Flower Lot	9POUNDHAMMER	1	0	Indica	32	16	106	0	2016	1069	1	0.995322732	0.004677268	0	0.995322732
859	9-pound-hammer	96685	2.5	9lb Hammer	28.2	27.7731	0.4	AUTREES NURSERY	1	Peak Analytics Laboratory Testing Services	4/25/16 11:54	Flower Lot	9POUNDHAMMER	1	0	Indica	32	16	106	0	2016	1069	1	0.995322732	0.004677268	0	0.995322732
860	9-pound-hammer	120139	4	9lb Hammer	22.6	22.6373	0	AUTREES NURSERY	1	Peak Analytics Laboratory Testing Services	7/25/16 13:53	Flower Lot	9POUNDHAMMER	1	0	Indica	32	16	106	0	2016	1069	1	0.995322732	0.004677268	0	0.995322732
861	9-pound-hammer	124197	4	9lb Hammer	23.5	23.4603	0	QUALITY CANNABIS	1	Peak Analytics Laboratory Testing Services	8/8/16 3:20	Flower Lot	9POUNDHAMMER	1	0	Indica	32	16	106	0	2016	1069	1	0.995322732	0.004677268	0	0.995322732
862	9-pound-hammer	210500	4	9lb Hammer	19.417	19.417	0	QUALITY CANNABIS	1	Peak Analytics Laboratory Testing Services	3/22/17 11:46	Flower Lot	9POUNDHAMMER	1	0	Indica	32	16	106	0	2017	1069	1	0.995322732	0.004677268	0	0.995322732
863	9-pound-hammer	218903	4	9lb Hammer	24.3897	24.3897	0	QUALITY CANNABIS	1	Peak Analytics Laboratory Testing Services	4/14/17 0:38	Flower Lot	9POUNDHAMMER	1	0	Indica	32	16	106	0	2017	1069	1	0.995322732	0.004677268	0	0.995322732
864	9-pound-hammer	182788	4	9 Pound Hammer	18.9662	18.9662	0	SOLSTICE PRO	1	Peak Analytics Laboratory Testing Services	1/3/17 16:17	Flower Lot	9POUNDHAMMER	1	0	Indica	32	16	106	0	2017	1069	1	0.995322732	0.004677268	0	0.995322732
865	9-pound-hammer	160579	1	9# Hammer	81.1824	81.1824	0	PERECAN FARM	1	Peak Analytics Laboratory Testing Services	11/9/16 20:40	CO2 Hash Oil	9POUNDHAMMER	1	0	Indica	32	16	106	0	2016	1069	1	0.995322732	0.004677268	0	0.995322732
866	9-pound-hammer	210201	1	9 Lb Hammer	80.8482	79.3573	1.4909	VIVA CANNABIS	1	Peak Analytics Laboratory Testing Services	3/21/17 14:25	Hydrocarbon Wax	9POUNDHAMMER	1	0	Indica	32	16	106	0	2017	1069	1	0.995322732	0.004677268	0	0.995322732
867	9-pound-hammer	117257	4	9LBS_T19_16.03.14	25.2	24.5742	0.6139	LEAPH	1	Peak Analytics Laboratory Testing Services	7/14/16 14:22	Flower Lot	9POUNDHAMMER	1	0	Indica	32	16	106	0	2016	1069	1	0.995322732	0.004677268	0	0.995322732
868	9-pound-hammer	117406	1.25	9LBS_T19_16.03.14	71.5	70.0601	1.4032	LEAPH	1	Peak Analytics Laboratory Testing Services	7/14/16 17:24	Hash	9POUNDHAMMER	1	0	Indica	32	16	106	0	2016	1069	1	0.995322732	0.004677268	0	0.995322732
869	9-pound-hammer	120909	4	9LBS_T22_16.05.21	26.6	26.6453	0	LEAPH	1	Peak Analytics Laboratory Testing Services	7/26/16 20:53	Flower Lot	9POUNDHAMMER	1	0	Indica	32	16	106	0	2016	1069	1	0.995322732	0.004677268	0	0.995322732
870	9-pound-hammer	120917	4	9LBS_T22_16.05.21	26.3	26.3314	0	LEAPH	1	Peak Analytics Laboratory Testing Services	7/26/16 20:58	Flower Lot	9POUNDHAMMER	1	0	Indica	32	16	106	0	2016	1069	1	0.995322732	0.004677268	0	0.995322732
871	9-pound-hammer	120926	4	9LBS_T22_16.05.21	23.9	23.9266	0	LEAPH	1	Peak Analytics Laboratory Testing Services	7/26/16 21:01	Flower Lot	9POUNDHAMMER	1	0	Indica	32	16	106	0	2016	1069	1	0.995322732	0.004677268	0	0.995322732
872	9-pound-hammer	125771	4	9LBS_T15_16.06.03	23.8	23.7647	0	LEAPH	1	Peak Analytics Laboratory Testing Services	8/11/16 18:06	Flower Lot	9POUNDHAMMER	1	0	Indica	32	16	106	0	2016	1069	1	0.995322732	0.004677268	0	0.995322732
873	9-pound-hammer	125772	4	9LBS_T15_16.06.03	23	23.0373	0	LEAPH	1	Peak Analytics Laboratory Testing Services	8/11/16 18:06	Flower Lot	9POUNDHAMMER	1	0	Indica	32	16	106	0	2016	1069	1	0.995322732	0.004677268	0	0.995322732
874	9-pound-hammer	125775	4	9LBS_T15_16.06.03	22.5	22.5234	0	LEAPH	1	Peak Analytics Laboratory Testing Services	8/11/16 18:08	Flower Lot	9POUNDHAMMER	1	0	Indica	32	16	106	0	2016	1069	1	0.995322732	0.004677268	0	0.995322732
875	9-pound-hammer	112364	4	9 lb. Hammer	22.2	21.6972	0.5262	LEEF	1	Peak Analytics Laboratory Testing Services	6/27/16 12:48	Flower Lot	9POUNDHAMMER	1	0	Indica	32	16	106	0	2016	1069	1	0.995322732	0.004677268	0	0.995322732
876	9-pound-hammer	114976	4	9 lb. Hammer	20.5	20.4817	0	LEEF	1	Peak Analytics Laboratory Testing Services	7/6/16 18:41	Flower Lot	9POUNDHAMMER	1	0	Indica	32	16	106	0	2016	1069	1	0.995322732	0.004677268	0	0.995322732
877	9-pound-hammer	114977	4	9 lb. Hammer	21.4	21.4079	0	LEEF	1	Peak Analytics Laboratory Testing Services	7/6/16 18:45	Marijuana Mix	9POUNDHAMMER	1	0	Indica	32	16	106	0	2016	1069	1	0.995322732	0.004677268	0	0.995322732
878	9-pound-hammer	115974	4	9 lb. Hammer	22	21.448	0.6139	LEEF	1	Peak Analytics Laboratory Testing Services	7/11/16 12:45	Flower Lot	9POUNDHAMMER	1	0	Indica	32	16	106	0	2016	1069	1	0.995322732	0.004677268	0	0.995322732
879	9-pound-hammer	121257	4	9 lb. Hammer	26.9	26.9084	0	LEEF	1	Peak Analytics Laboratory Testing Services	7/27/16 19:24	Marijuana Mix	9POUNDHAMMER	1	0	Indica	32	16	106	0	2016	1069	1	0.995322732	0.004677268	0	0.995322732
880	9-pound-hammer	121258	4.5	9 lb. Hammer	26.5191	26.5191	0	LEEF	1	Peak Analytics Laboratory Testing Services	7/27/16 19:34	Marijuana Mix	9POUNDHAMMER	1	0	Indica	32	16	106	0	2016	1069	1	0.995322732	0.004677268	0	0.995322732
881	9-pound-hammer	121260	4	9 lb. Hammer	23.3619	23.3619	0	LEEF	1	Peak Analytics Laboratory Testing Services	7/27/16 19:51	Marijuana Mix	9POUNDHAMMER	1	0	Indica	32	16	106	0	2016	1069	1	0.995322732	0.004677268	0	0.995322732
882	9-pound-hammer	121261	4	9 lb. Hammer	26.1437	26.1437	0	LEEF	1	Peak Analytics Laboratory Testing Services	7/27/16 20:01	Marijuana Mix	9POUNDHAMMER	1	0	Indica	32	16	106	0	2016	1069	1	0.995322732	0.004677268	0	0.995322732
883	9-pound-hammer	122344	4	9 lb. Hammer	25.4	25.3544	0	LEEF	1	Peak Analytics Laboratory Testing Services	8/1/16 17:27	Flower Lot	9POUNDHAMMER	1	0	Indica	32	16	106	0	2016	1069	1	0.995322732	0.004677268	0	0.995322732
884	9-pound-hammer	122574	4	9 lb. Hammer	20	20.0309	0	LEEF	1	Peak Analytics Laboratory Testing Services	8/2/16 13:10	Flower Lot	9POUNDHAMMER	1	0	Indica	32	16	106	0	2016	1069	1	0.995322732	0.004677268	0	0.995322732
885	9-pound-hammer	122893	4	9 lb. Hammer	23.8	23.8266	0	LEEF	1	Peak Analytics Laboratory Testing Services	8/2/16 19:36	Marijuana Mix	9POUNDHAMMER	1	0	Indica	32	16	106	0	2016	1069	1	0.995322732	0.004677268	0	0.995322732
886	9-pound-hammer	122894	4	9 lb. Hammer	26.3	26.3453	0	LEEF	1	Peak Analytics Laboratory Testing Services	8/2/16 19:38	Marijuana Mix	9POUNDHAMMER	1	0	Indica	32	16	106	0	2016	1069	1	0.995322732	0.004677268	0	0.995322732
887	9-pound-hammer	122905	4	9 lb. Hammer	26.6	26.5945	0	LEEF	1	Peak Analytics Laboratory Testing Services	8/2/16 19:57	Marijuana Mix	9POUNDHAMMER	1	0	Indica	32	16	106	0	2016	1069	1	0.995322732	0.004677268	0	0.995322732
888	9-pound-hammer	123418	4	9 lb. Hammer	25.6	25.5913	0	LEEF	1	Peak Analytics Laboratory Testing Services	8/4/16 14:00	Marijuana Mix	9POUNDHAMMER	1	0	Indica	32	16	106	0	2016	1069	1	0.995322732	0.004677268	0	0.995322732
889	9-pound-hammer	123431	4	9 lb. Hammer	27.1	27.133	0	LEEF	1	Peak Analytics Laboratory Testing Services	8/4/16 14:16	Marijuana Mix	9POUNDHAMMER	1	0	Indica	32	16	106	0	2016	1069	1	0.995322732	0.004677268	0	0.995322732
890	9-pound-hammer	123434	4	9 lb. Hammer	25.1	25.2544	0	LEEF	1	Peak Analytics Laboratory Testing Services	8/4/16 14:20	Marijuana Mix	9POUNDHAMMER	1	0	Indica	32	16	106	0	2016	1069	1	0.995322732	0.004677268	0	0.995322732
891	9-pound-hammer	123445	4	9 lb. Hammer	27.9	27.9223	0	LEEF	1	Peak Analytics Laboratory Testing Services	8/4/16 14:24	Marijuana Mix	9POUNDHAMMER	1	0	Indica	32	16	106	0	2016	1069	1	0.995322732	0.004677268	0	0.995322732
892	9-pound-hammer	124142	4	9 lb. Hammer	26.2	26.2437	0	LEEF	1	Peak Analytics Laboratory Testing Services	8/6/16 18:01	Marijuana Mix	9POUNDHAMMER	1	0	Indica	32	16	106	0	2016	1069	1	0.995322732	0.004677268	0	0.995322732
893	9-pound-hammer	124143	4	9 lb. Hammer	24.7	24.6774	0	LEEF	1	Peak Analytics Laboratory Testing Services	8/6/16 18:02	Marijuana Mix	9POUNDHAMMER	1	0	Indica	32	16	106	0	2016	1069	1	0.995322732	0.004677268	0	0.995322732
894	9-pound-hammer	125832	4	9 lb. Hammer	23.7	23.7004	0	LEEF	1	Peak Analytics Laboratory Testing Services	8/11/16 20:46	Flower Lot	9POUNDHAMMER	1	0	Indica	32	16	106	0	2016	1069	1	0.995322732	0.004677268	0	0.995322732
895	9-pound-hammer	126727	4	9 lb. Hammer	20.171	20.171	0	LEEF	1	Peak Analytics Laboratory Testing Services	8/15/16 17:05	Flower Lot	9POUNDHAMMER	1	0	Indica	32	16	106	0	2016	1069	1	0.995322732	0.004677268	0	0.995322732
896	9-pound-hammer	126729	4	9 lb. Hammer	19.9956	19.9956	0	LEEF	1	Peak Analytics Laboratory Testing Services	8/15/16 17:15	Flower Lot	9POUNDHAMMER	1	0	Indica	32	16	106	0	2016	1069	1	0.995322732	0.004677268	0	0.995322732
897	9-pound-hammer	134531	4	9 lb. Hammer	16.4876	16.4876	0	LEEF	1	Peak Analytics Laboratory Testing Services	9/8/16 17:59	Flower Lot	9POUNDHAMMER	1	0	Indica	32	16	106	0	2016	1069	1	0.995322732	0.004677268	0	0.995322732
898	9-pound-hammer	134721	4	9 lb. Hammer	25.056	25.056	0	LEEF	1	Peak Analytics Laboratory Testing Services	9/9/16 11:43	Flower Lot	9POUNDHAMMER	1	0	Indica	32	16	106	0	2016	1069	1	0.995322732	0.004677268	0	0.995322732
899	9-pound-hammer	134931	4	9 lb. Hammer	23.5913	23.5913	0	LEEF	1	Peak Analytics Laboratory Testing Services	9/9/16 16:36	Flower Lot	9POUNDHAMMER	1	0	Indica	32	16	106	0	2016	1069	1	0.995322732	0.004677268	0	0.995322732
900	9-pound-hammer	134971	4	9 lb. Hammer	20.7079	20.7079	0	LEEF	1	Peak Analytics Laboratory Testing Services	9/9/16 17:05	Flower Lot	9POUNDHAMMER	1	0	Indica	32	16	106	0	2016	1069	1	0.995322732	0.004677268	0	0.995322732
901	9-pound-hammer	137704	5	9 lb. Hammer	17.9015	17.9015	0	LEEF	1	Peak Analytics Laboratory Testing Services	9/16/16 16:01	Flower Lot	9POUNDHAMMER	1	0	Indica	32	16	106	0	2016	1069	1	0.995322732	0.004677268	0	0.995322732
902	9-pound-hammer	137723	5	9 lb. Hammer	22.9004	22.9004	0	LEEF	1	Peak Analytics Laboratory Testing Services	9/16/16 16:15	Flower Lot	9POUNDHAMMER	1	0	Indica	32	16	106	0	2016	1069	1	0.995322732	0.004677268	0	0.995322732
903	9-pound-hammer	137743	5	9 lb. Hammer	16.9122	16.9122	0	LEEF	1	Peak Analytics Laboratory Testing Services	9/16/16 16:28	Flower Lot	9POUNDHAMMER	1	0	Indica	32	16	106	0	2016	1069	1	0.995322732	0.004677268	0	0.995322732
904	9-pound-hammer	139834	5	9 lb. Hammer	21.648	21.648	0	LEEF	1	Peak Analytics Laboratory Testing Services	9/22/16 18:28	Flower Lot	9POUNDHAMMER	1	0	Indica	32	16	106	0	2016	1069	1	0.995322732	0.004677268	0	0.995322732
905	9-pound-hammer	142550	1	9 lb. Hammer	26.1437	26.1437	0	LEEF	1	Peak Analytics Laboratory Testing Services	9/29/16 19:13	Marijuana Mix	9POUNDHAMMER	1	0	Indica	32	16	106	0	2016	1069	1	0.995322732	0.004677268	0	0.995322732
906	9-pound-hammer	142591	4	9 lb. Hammer	19.9956	19.9956	0	LEEF	1	Peak Analytics Laboratory Testing Services	9/29/16 19:29	Flower Lot	9POUNDHAMMER	1	0	Indica	32	16	106	0	2016	1069	1	0.995322732	0.004677268	0	0.995322732
907	9-pound-hammer	142593	4	9 lb. Hammer	20.171	20.171	0	LEEF	1	Peak Analytics Laboratory Testing Services	9/29/16 19:30	Flower Lot	9POUNDHAMMER	1	0	Indica	32	16	106	0	2016	1069	1	0.995322732	0.004677268	0	0.995322732
908	9-pound-hammer	145373	5	9 lb. Hammer	27.3715	26.9715	0.4	LEEF	1	Peak Analytics Laboratory Testing Services	10/7/16 15:24	Flower Lot	9POUNDHAMMER	1	0	Indica	32	16	106	0	2016	1069	1	0.995322732	0.004677268	0	0.995322732
909	9-pound-hammer	145405	5	9 lb. Hammer	20.5448	20.5448	0	LEEF	1	Peak Analytics Laboratory Testing Services	10/7/16 16:24	Flower Lot	9POUNDHAMMER	1	0	Indica	32	16	106	0	2016	1069	1	0.995322732	0.004677268	0	0.995322732
910	9-pound-hammer	149060	5	9 lb. Hammer	18.3293	18.3293	0	LEEF	1	Peak Analytics Laboratory Testing Services	10/17/16 16:40	Flower Lot	9POUNDHAMMER	1	0	Indica	32	16	106	0	2016	1069	1	0.995322732	0.004677268	0	0.995322732
911	9-pound-hammer	149112	5	9 lb. Hammer	26.1346	26.1346	0	LEEF	1	Peak Analytics Laboratory Testing Services	10/17/16 17:29	Flower Lot	9POUNDHAMMER	1	0	Indica	32	16	106	0	2016	1069	1	0.995322732	0.004677268	0	0.995322732
912	9-pound-hammer	149117	5	9 lb. Hammer	19.0309	19.0309	0	LEEF	1	Peak Analytics Laboratory Testing Services	10/17/16 17:32	Flower Lot	9POUNDHAMMER	1	0	Indica	32	16	106	0	2016	1069	1	0.995322732	0.004677268	0	0.995322732
913	9-pound-hammer	153050	2	9 lb. Hammer	68.0365	68.0365	0	LEEF	1	Peak Analytics Laboratory Testing Services	10/25/16 21:05	CO2 Hash Oil	9POUNDHAMMER	1	0	Indica	32	16	106	0	2016	1069	1	0.995322732	0.004677268	0	0.995322732
914	9-pound-hammer	154385	4	9 lb. Hammer	17.7154	17.7154	0	LEEF	1	Peak Analytics Laboratory Testing Services	10/28/16 13:07	Flower Lot	9POUNDHAMMER	1	0	Indica	32	16	106	0	2016	1069	1	0.995322732	0.004677268	0	0.995322732
915	9-pound-hammer	154461	4	9 lb. Hammer	19.0309	19.0309	0	LEEF	1	Peak Analytics Laboratory Testing Services	10/28/16 13:52	Flower Lot	9POUNDHAMMER	1	0	Indica	32	16	106	0	2016	1069	1	0.995322732	0.004677268	0	0.995322732
916	9-pound-hammer	155521	5	9 lb. Hammer	27.0068	27.0068	0	LEEF	1	Peak Analytics Laboratory Testing Services	10/31/16 17:14	Flower Lot	9POUNDHAMMER	1	0	Indica	32	16	106	0	2016	1069	1	0.995322732	0.004677268	0	0.995322732
917	9-pound-hammer	158142	2	9 lb. Hammer	76.2698	76.2698	0	LEEF	1	Peak Analytics Laboratory Testing Services	11/4/16 14:56	CO2 Hash Oil	9POUNDHAMMER	1	0	Indica	32	16	106	0	2016	1069	1	0.995322732	0.004677268	0	0.995322732
918	9-pound-hammer	165013	1	9 lb. Hammer	26.8282	26.8282	0	LEEF	1	Peak Analytics Laboratory Testing Services	11/17/16 13:58	Marijuana Mix Infused	9POUNDHAMMER	1	0	Indica	32	16	106	0	2016	1069	1	0.995322732	0.004677268	0	0.995322732
919	9-pound-hammer	166739	4	9 lb. Hammer	24.6036	24.6036	0	LEEF	1	Peak Analytics Laboratory Testing Services	11/21/16 17:03	Flower Lot	9POUNDHAMMER	1	0	Indica	32	16	106	0	2016	1069	1	0.995322732	0.004677268	0	0.995322732
920	9-pound-hammer	166754	4	9 lb. Hammer	23.3266	23.3266	0	LEEF	1	Peak Analytics Laboratory Testing Services	11/21/16 17:22	Flower Lot	9POUNDHAMMER	1	0	Indica	32	16	106	0	2016	1069	1	0.995322732	0.004677268	0	0.995322732
921	9-pound-hammer	169517	4	9 lb. Hammer	17.5892	17.5892	0	LEEF	1	Peak Analytics Laboratory Testing Services	11/29/16 12:56	Flower Lot	9POUNDHAMMER	1	0	Indica	32	16	106	0	2016	1069	1	0.995322732	0.004677268	0	0.995322732
922	9-pound-hammer	169544	4	9 lb. Hammer	23.2389	23.2389	0	LEEF	1	Peak Analytics Laboratory Testing Services	11/29/16 13:12	Flower Lot	9POUNDHAMMER	1	0	Indica	32	16	106	0	2016	1069	1	0.995322732	0.004677268	0	0.995322732
923	9-pound-hammer	171749	4	9 lb. Hammer	21.2464	21.2464	0	LEEF	1	Peak Analytics Laboratory Testing Services	12/2/16 13:31	Flower Lot	9POUNDHAMMER	1	0	Indica	32	16	106	0	2016	1069	1	0.995322732	0.004677268	0	0.995322732
924	9-pound-hammer	177342	4	9 lb. Hammer	20.6972	20.6972	0	LEEF	1	Peak Analytics Laboratory Testing Services	12/16/16 14:37	Flower Lot	9POUNDHAMMER	1	0	Indica	32	16	106	0	2016	1069	1	0.995322732	0.004677268	0	0.995322732
925	9-pound-hammer	179598	2	9 lb. Hammer	73.526	72.649	0.877	LEEF	1	Peak Analytics Laboratory Testing Services	12/22/16 17:28	CO2 Hash Oil	9POUNDHAMMER	1	0	Indica	32	16	106	0	2016	1069	1	0.995322732	0.004677268	0	0.995322732
926	9-pound-hammer	180995	4	9 lb. Hammer	18.2154	18.2154	0	LEEF	1	Peak Analytics Laboratory Testing Services	12/28/16 13:54	Flower Lot	9POUNDHAMMER	1	0	Indica	32	16	106	0	2016	1069	1	0.995322732	0.004677268	0	0.995322732
927	9-pound-hammer	185863	4	9 lb. Hammer	18.5662	18.5662	0	LEEF	1	Peak Analytics Laboratory Testing Services	1/11/17 15:46	Flower Lot	9POUNDHAMMER	1	0	Indica	32	16	106	0	2017	1069	1	0.995322732	0.004677268	0	0.995322732
928	9-pound-hammer	191716	4	9 lb. Hammer	14.5935	14.5935	0	LEEF	1	Peak Analytics Laboratory Testing Services	1/27/17 14:53	Flower Lot	9POUNDHAMMER	1	0	Indica	32	16	106	0	2017	1069	1	0.995322732	0.004677268	0	0.995322732
929	9-pound-hammer	193089	4	9 lb. Hammer	17.4138	17.4138	0	LEEF	1	Peak Analytics Laboratory Testing Services	2/1/17 11:19	Flower Lot	9POUNDHAMMER	1	0	Indica	32	16	106	0	2017	1069	1	0.995322732	0.004677268	0	0.995322732
930	9-pound-hammer	193188	4	9 lb. Hammer	18.5662	18.5662	0	LEEF	1	Peak Analytics Laboratory Testing Services	2/1/17 13:41	Flower Lot	9POUNDHAMMER	1	0	Indica	32	16	106	0	2017	1069	1	0.995322732	0.004677268	0	0.995322732
931	9-pound-hammer	196767	4	9 lb. Hammer	17.5015	17.5015	0	LEEF	1	Peak Analytics Laboratory Testing Services	2/10/17 13:12	Flower Lot	9POUNDHAMMER	1	0	Indica	32	16	106	0	2017	1069	1	0.995322732	0.004677268	0	0.995322732
932	9-pound-hammer	201682	4	9 lb. Hammer	19.7309	19.7309	0	LEEF	1	Peak Analytics Laboratory Testing Services	2/24/17 11:59	Flower Lot	9POUNDHAMMER	1	0	Indica	32	16	106	0	2017	1069	1	0.995322732	0.004677268	0	0.995322732
933	9-pound-hammer	202812	4	9 lb. Hammer	17.9892	17.9892	0	LEEF	1	Peak Analytics Laboratory Testing Services	2/28/17 11:13	Flower Lot	9POUNDHAMMER	1	0	Indica	32	16	106	0	2017	1069	1	0.995322732	0.004677268	0	0.995322732
934	9-pound-hammer	205865	4	9 lb. Hammer	18.3293	18.3293	0	LEEF	1	Peak Analytics Laboratory Testing Services	3/8/17 16:19	Flower Lot	9POUNDHAMMER	1	0	Indica	32	16	106	0	2017	1069	1	0.995322732	0.004677268	0	0.995322732
935	9-pound-hammer	209080	4	9 lb. Hammer	21.1095	21.1095	0	LEEF	1	Peak Analytics Laboratory Testing Services	3/17/17 13:01	Flower Lot	9POUNDHAMMER	1	0	Indica	32	16	106	0	2017	1069	1	0.995322732	0.004677268	0	0.995322732
936	9-pound-hammer	211955	4	9 lb. Hammer	17.6999	17.6999	0	LEEF	1	Peak Analytics Laboratory Testing Services	3/27/17 10:50	Flower Lot	9POUNDHAMMER	1	0	Indica	32	16	106	0	2017	1069	1	0.995322732	0.004677268	0	0.995322732
937	9-pound-hammer	214193	4	9 lb. Hammer	16.686	16.686	0	LEEF	1	Peak Analytics Laboratory Testing Services	4/1/17 15:12	Flower Lot	9POUNDHAMMER	1	0	Indica	32	16	106	0	2017	1069	1	0.995322732	0.004677268	0	0.995322732
938	9-pound-hammer	217361	4	9 lb. Hammer	14.7566	14.7566	0	LEEF	1	Peak Analytics Laboratory Testing Services	4/11/17 11:06	Flower Lot	9POUNDHAMMER	1	0	Indica	32	16	106	0	2017	1069	1	0.995322732	0.004677268	0	0.995322732
939	9-pound-hammer	217368	4	9 lb. Hammer	19.9063	19.4678	0.4385	LEEF	1	Peak Analytics Laboratory Testing Services	4/11/17 11:19	Flower Lot	9POUNDHAMMER	1	0	Indica	32	16	106	0	2017	1069	1	0.995322732	0.004677268	0	0.995322732
940	9-pound-hammer	223463	4	9 lb. Hammer	72.4616	18.1154	0	LEEF	1	Peak Analytics Laboratory Testing Services	4/27/17 15:29	Flower Lot	9POUNDHAMMER	1	0	Indica	32	16	106	0	2017	1069	1	0.995322732	0.004677268	0	0.995322732
941	9-pound-hammer	104151	3	9 LB Hammer	25.5	25.479	0	RGL INDUSTRIES	1	Peak Analytics Laboratory Testing Services	5/25/16 15:05	Flower Lot	9POUNDHAMMER	1	0	Indica	32	16	106	0	2016	1069	1	0.995322732	0.004677268	0	0.995322732
942	9-pound-hammer	114986	4	9 LB Hammer	22.5	22.5373	0	RGL INDUSTRIES	1	Peak Analytics Laboratory Testing Services	7/6/16 19:03	Flower Lot	9POUNDHAMMER	1	0	Indica	32	16	106	0	2016	1069	1	0.995322732	0.004677268	0	0.995322732
943	9-pound-hammer	116686	4	9lb Hammer	26.5	25.9437	0.6139	SEVEN HILLS	1	Peak Analytics Laboratory Testing Services	7/12/16 19:04	Flower Lot	9POUNDHAMMER	1	0	Indica	32	16	106	0	2016	1069	1	0.995322732	0.004677268	0	0.995322732
944	9-pound-hammer	120918	4	9lb Hammer	25.5	25.4651	0	SEVEN HILLS	1	Peak Analytics Laboratory Testing Services	7/26/16 20:59	Flower Lot	9POUNDHAMMER	1	0	Indica	32	16	106	0	2016	1069	1	0.995322732	0.004677268	0	0.995322732
945	9-pound-hammer	120920	4	9lb Hammer	22.8	22.848	0	SEVEN HILLS	1	Peak Analytics Laboratory Testing Services	7/26/16 20:59	Flower Lot	9POUNDHAMMER	1	0	Indica	32	16	106	0	2016	1069	1	0.995322732	0.004677268	0	0.995322732
946	9-pound-hammer	120922	4	9lb Hammer	24.4	24.4004	0	SEVEN HILLS	1	Peak Analytics Laboratory Testing Services	7/26/16 21:00	Flower Lot	9POUNDHAMMER	1	0	Indica	32	16	106	0	2016	1069	1	0.995322732	0.004677268	0	0.995322732
947	9-pound-hammer	120923	4	9lb Hammer	22	22.0202	0.3508	SEVEN HILLS	1	Peak Analytics Laboratory Testing Services	7/26/16 21:00	Flower Lot	9POUNDHAMMER	1	0	Indica	32	16	106	0	2016	1069	1	0.995322732	0.004677268	0	0.995322732
948	9-pound-hammer	141841	4	9lb Hammer	21.6972	21.6972	0	SEVEN HILLS	1	Peak Analytics Laboratory Testing Services	9/28/16 14:59	Flower Lot	9POUNDHAMMER	1	0	Indica	32	16	106	0	2016	1069	1	0.995322732	0.004677268	0	0.995322732
949	9-pound-hammer	144292	4	9lb Hammer	22.6988	22.6988	0	SEVEN HILLS	1	Peak Analytics Laboratory Testing Services	10/5/16 11:39	Flower Lot	9POUNDHAMMER	1	0	Indica	32	16	106	0	2016	1069	1	0.995322732	0.004677268	0	0.995322732
950	9-pound-hammer	150379	4	9lb Hammer	25.0667	25.0667	0	SEVEN HILLS	1	Peak Analytics Laboratory Testing Services	10/19/16 16:41	Flower Lot	9POUNDHAMMER	1	0	Indica	32	16	106	0	2016	1069	1	0.995322732	0.004677268	0	0.995322732
951	9-pound-hammer	150380	4	9lb Hammer	21.7972	21.7972	0	SEVEN HILLS	1	Peak Analytics Laboratory Testing Services	10/19/16 16:41	Flower Lot	9POUNDHAMMER	1	0	Indica	32	16	106	0	2016	1069	1	0.995322732	0.004677268	0	0.995322732
952	9-pound-hammer	160412	4	9lb Hammer	27.7731	27.7731	0	SEVEN HILLS	1	Peak Analytics Laboratory Testing Services	11/9/16 16:31	Flower Lot	9POUNDHAMMER	1	0	Indica	32	16	106	0	2016	1069	1	0.995322732	0.004677268	0	0.995322732
953	9-pound-hammer	160413	4	9lb Hammer	26.4453	26.4453	0	SEVEN HILLS	1	Peak Analytics Laboratory Testing Services	11/9/16 16:32	Flower Lot	9POUNDHAMMER	1	0	Indica	32	16	106	0	2016	1069	1	0.995322732	0.004677268	0	0.995322732
954	9-pound-hammer	160414	4	9lb Hammer	26.533	26.533	0	SEVEN HILLS	1	Peak Analytics Laboratory Testing Services	11/9/16 16:32	Flower Lot	9POUNDHAMMER	1	0	Indica	32	16	106	0	2016	1069	1	0.995322732	0.004677268	0	0.995322732
955	9-pound-hammer	167781	4	9lb Hammer	25.856	25.856	0	SEVEN HILLS	1	Peak Analytics Laboratory Testing Services	11/23/16 11:35	Flower Lot	9POUNDHAMMER	1	0	Indica	32	16	106	0	2016	1069	1	0.995322732	0.004677268	0	0.995322732
956	9-pound-hammer	185890	4	9lb Hammer	28.4608	28.4608	0	SEVEN HILLS	1	Peak Analytics Laboratory Testing Services	1/11/17 16:09	Flower Lot	9POUNDHAMMER	1	0	Indica	32	16	106	0	2017	1069	1	0.995322732	0.004677268	0	0.995322732
957	9-pound-hammer	185891	4	9lb Hammer	30.7009	30.7009	0	SEVEN HILLS	1	Peak Analytics Laboratory Testing Services	1/11/17 16:09	Flower Lot	9POUNDHAMMER	1	0	Indica	32	16	106	0	2017	1069	1	0.995322732	0.004677268	0	0.995322732
958	9-pound-hammer	196075	4	9lb Hammer	18.917	18.917	0	SEVEN HILLS	1	Peak Analytics Laboratory Testing Services	2/8/17 19:29	Flower Lot	9POUNDHAMMER	1	0	Indica	32	16	106	0	2017	1069	1	0.995322732	0.004677268	0	0.995322732
959	9-pound-hammer	196076	4	9lb Hammer	19.4047	19.4047	0	SEVEN HILLS	1	Peak Analytics Laboratory Testing Services	2/8/17 19:29	Flower Lot	9POUNDHAMMER	1	0	Indica	32	16	106	0	2017	1069	1	0.995322732	0.004677268	0	0.995322732
960	9-pound-hammer	196077	4	9lb Hammer	21.5603	21.5603	0	SEVEN HILLS	1	Peak Analytics Laboratory Testing Services	2/8/17 19:29	Flower Lot	9POUNDHAMMER	1	0	Indica	32	16	106	0	2017	1069	1	0.995322732	0.004677268	0	0.995322732
961	9-pound-hammer	196078	4	9lb Hammer	19.2924	19.2924	0	SEVEN HILLS	1	Peak Analytics Laboratory Testing Services	2/8/17 19:30	Flower Lot	9POUNDHAMMER	1	0	Indica	32	16	106	0	2017	1069	1	0.995322732	0.004677268	0	0.995322732
962	9-pound-hammer	210628	4	9lb Hammer	18.6785	18.6785	0	SEVEN HILLS	1	Peak Analytics Laboratory Testing Services	3/22/17 14:18	Flower Lot	9POUNDHAMMER	1	0	Indica	32	16	106	0	2017	1069	1	0.995322732	0.004677268	0	0.995322732
963	9-pound-hammer	210630	4	9lb Hammer	19.7309	19.7309	0	SEVEN HILLS	1	Peak Analytics Laboratory Testing Services	3/22/17 14:19	Flower Lot	9POUNDHAMMER	1	0	Indica	32	16	106	0	2017	1069	1	0.995322732	0.004677268	0	0.995322732
964	9-pound-hammer	210631	4	9lb Hammer	21.748	21.748	0	SEVEN HILLS	1	Peak Analytics Laboratory Testing Services	3/22/17 14:19	Flower Lot	9POUNDHAMMER	1	0	Indica	32	16	106	0	2017	1069	1	0.995322732	0.004677268	0	0.995322732
965	9-pound-hammer	210633	4	9lb Hammer	20.6833	20.6833	0	SEVEN HILLS	1	Peak Analytics Laboratory Testing Services	3/22/17 14:19	Flower Lot	9POUNDHAMMER	1	0	Indica	32	16	106	0	2017	1069	1	0.995322732	0.004677268	0	0.995322732
966	9-pound-hammer	182740	4	9lb Hammer	28.6362	28.6362	0	GREEN ENVY	1	Peak Analytics Laboratory Testing Services	1/3/17 15:23	Flower Lot	9POUNDHAMMER	1	0	Indica	32	16	106	0	2017	1069	1	0.995322732	0.004677268	0	0.995322732
967	9-pound-hammer	192460	4	9lb Hammer	28.0993	27.6608	0.4385	GREEN ENVY	1	Peak Analytics Laboratory Testing Services	1/30/17 17:52	Flower Lot	9POUNDHAMMER	1	0	Indica	32	16	106	0	2017	1069	1	0.995322732	0.004677268	0	0.995322732
968	9-pound-hammer	207784	4	9lb Hammer	21.9587	21.5202	0.4385	GREEN ENVY	1	Peak Analytics Laboratory Testing Services	3/14/17 15:31	Flower Lot	9POUNDHAMMER	1	0	Indica	32	16	106	0	2017	1069	1	0.995322732	0.004677268	0	0.995322732
969	9-pound-hammer	210792	4	9lb Hammer	26.356	26.356	0	GREEN ENVY	1	Peak Analytics Laboratory Testing Services	3/22/17 17:07	Flower Lot	9POUNDHAMMER	1	0	Indica	32	16	106	0	2017	1069	1	0.995322732	0.004677268	0	0.995322732
970	9-pound-hammer	222432	4	9lb Hammer	26.2437	26.2437	0	GREEN ENVY	1	Peak Analytics Laboratory Testing Services	4/25/17 12:41	Flower Lot	9POUNDHAMMER	1	0	Indica	32	16	106	0	2017	1069	1	0.995322732	0.004677268	0	0.995322732
971	9-pound-hammer	222433	4	9lb Hammer	25.6421	25.6421	0	GREEN ENVY	1	Peak Analytics Laboratory Testing Services	4/25/17 12:42	Flower Lot	9POUNDHAMMER	1	0	Indica	32	16	106	0	2017	1069	1	0.995322732	0.004677268	0	0.995322732
972	9-pound-hammer	193633	4	9 Pound Hammer	28.2255	28.2255	0	NORTH WEST ROOTS	1	Peak Analytics Laboratory Testing Services	2/2/17 10:37	Flower Lot	9POUNDHAMMER	1	0	Indica	32	16	106	0	2017	1069	1	0.995322732	0.004677268	0	0.995322732
973	9-pound-hammer	205222	4	9 Pound Hammer	21.7726	21.7726	0	NORTH WEST ROOTS	1	Peak Analytics Laboratory Testing Services	3/7/17 9:03	Flower Lot	9POUNDHAMMER	1	0	Indica	32	16	106	0	2017	1069	1	0.995322732	0.004677268	0	0.995322732
974	9-pound-hammer	135893	4	9# Hammer	25.0544	25.0544	0	TREEDOM	1	Peak Analytics Laboratory Testing Services	9/13/16 10:30	Flower Lot	9POUNDHAMMER	1	0	Indica	32	16	106	0	2016	1069	1	0.995322732	0.004677268	0	0.995322732
975	9-pound-hammer	137945	4.5	9# Hammer	25.4175	25.4175	0	TREEDOM	1	Peak Analytics Laboratory Testing Services	9/18/16 20:54	Flower Lot	9POUNDHAMMER	1	0	Indica	32	16	106	0	2016	1069	1	0.995322732	0.004677268	0	0.995322732
976	9-pound-hammer	145401	4.5	9# Hammer	28.3485	28.3485	0	TREEDOM	1	Peak Analytics Laboratory Testing Services	10/7/16 16:19	Flower Lot	9POUNDHAMMER	1	0	Indica	32	16	106	0	2016	1069	1	0.995322732	0.004677268	0	0.995322732
977	9-pound-hammer	152375	4.5	9# Hammer	24.7929	24.7929	0	TREEDOM	1	Peak Analytics Laboratory Testing Services	10/25/16 0:46	Flower Lot	9POUNDHAMMER	1	0	Indica	32	16	106	0	2016	1069	1	0.995322732	0.004677268	0	0.995322732
978	9-pound-hammer	155033	4.5	9# Hammer	24.7929	24.7929	0	TREEDOM	1	Peak Analytics Laboratory Testing Services	10/30/16 19:42	Flower Lot	9POUNDHAMMER	1	0	Indica	32	16	106	0	2016	1069	1	0.995322732	0.004677268	0	0.995322732
979	9-pound-hammer	177698	4.5	9# Hammer	27.7993	27.7993	0	TREEDOM	1	Peak Analytics Laboratory Testing Services	12/19/16 11:14	Flower Lot	9POUNDHAMMER	1	0	Indica	32	16	106	0	2016	1069	1	0.995322732	0.004677268	0	0.995322732
980	9-pound-hammer	187999	4.5	9# Hammer	27.7608	27.7608	0	TREEDOM	1	Peak Analytics Laboratory Testing Services	1/17/17 22:56	Flower Lot	9POUNDHAMMER	1	0	Indica	32	16	106	0	2017	1069	1	0.995322732	0.004677268	0	0.995322732
981	9-pound-hammer	195053	4.5	9# Hammer	27.81	27.81	0	TREEDOM	1	Peak Analytics Laboratory Testing Services	2/6/17 21:43	Flower Lot	9POUNDHAMMER	1	0	Indica	32	16	106	0	2017	1069	1	0.995322732	0.004677268	0	0.995322732
982	9-pound-hammer	199062	4	9# Hammer	23.8774	23.8774	0	TREEDOM	1	Peak Analytics Laboratory Testing Services	2/16/17 23:28	Flower Lot	9POUNDHAMMER	1	0	Indica	32	16	106	0	2017	1069	1	0.995322732	0.004677268	0	0.995322732
983	9-pound-hammer	204523	4	9# Hammer	27.5977	27.5977	0	TREEDOM	1	Peak Analytics Laboratory Testing Services	3/3/17 23:11	Flower Lot	9POUNDHAMMER	1	0	Indica	32	16	106	0	2017	1069	1	0.995322732	0.004677268	0	0.995322732
984	9-pound-hammer	208982	4	9# Hammer	27.7223	27.7223	0	TREEDOM	1	Peak Analytics Laboratory Testing Services	3/16/17 23:07	Flower Lot	9POUNDHAMMER	1	0	Indica	32	16	106	0	2017	1069	1	0.995322732	0.004677268	0	0.995322732
985	9-pound-hammer	215381	4	9# Hammer	27.1084	27.1084	0	TREEDOM	1	Peak Analytics Laboratory Testing Services	4/5/17 11:32	Flower Lot	9POUNDHAMMER	1	0	Indica	32	16	106	0	2017	1069	1	0.995322732	0.004677268	0	0.995322732
986	9-pound-hammer	217863	4	9# Hammer	28.5993	28.5993	0	TREEDOM	1	Peak Analytics Laboratory Testing Services	4/11/17 23:07	Flower Lot	9POUNDHAMMER	1	0	Indica	32	16	106	0	2017	1069	1	0.995322732	0.004677268	0	0.995322732
987	9-pound-hammer	149615	5	9 lb Hammer	22.8881	22.8881	0	CMJ GROWERS	1	Peak Analytics Laboratory Testing Services	10/18/16 15:49	Flower Lot	9POUNDHAMMER	1	0	Indica	32	16	106	0	2016	1069	1	0.995322732	0.004677268	0	0.995322732
988	9-pound-hammer	198512	4	9lb Hammer	20.1063	20.1063	0	CASCADIA	1	Peak Analytics Laboratory Testing Services	2/15/17 17:41	Flower Lot	9POUNDHAMMER	1	0	Indica	32	16	106	0	2017	1069	1	0.995322732	0.004677268	0	0.995322732
989	9-pound-hammer	198516	4	9lb Hammer	22.825	22.825	0	CASCADIA	1	Peak Analytics Laboratory Testing Services	2/15/17 17:43	Flower Lot	9POUNDHAMMER	1	0	Indica	32	16	106	0	2017	1069	1	0.995322732	0.004677268	0	0.995322732
990	9-pound-hammer	204670	4	9lb Hammer	26.3314	26.3314	0	CASCADIA	1	Peak Analytics Laboratory Testing Services	3/5/17 18:50	Flower Lot	9POUNDHAMMER	1	0	Indica	32	16	106	0	2017	1069	1	0.995322732	0.004677268	0	0.995322732
991	9-pound-hammer	204672	4	9lb Hammer	22.448	22.0095	0.4385	CASCADIA	1	Peak Analytics Laboratory Testing Services	3/5/17 18:51	Flower Lot	9POUNDHAMMER	1	0	Indica	32	16	106	0	2017	1069	1	0.995322732	0.004677268	0	0.995322732
992	9-pound-hammer	205422	4	9lb Hammer	27.4592	26.933	0.5262	CASCADIA	1	Peak Analytics Laboratory Testing Services	3/7/17 14:43	Flower Lot	9POUNDHAMMER	1	0	Indica	32	16	106	0	2017	1069	1	0.995322732	0.004677268	0	0.995322732
993	9-pound-hammer	205425	4	9lb Hammer	28.387	28.387	0	CASCADIA	1	Peak Analytics Laboratory Testing Services	3/7/17 14:44	Flower Lot	9POUNDHAMMER	1	0	Indica	32	16	106	0	2017	1069	1	0.995322732	0.004677268	0	0.995322732
994	9-pound-hammer	207207	4	9lb Hammer	26.8822	26.8822	0	CASCADIA	1	Peak Analytics Laboratory Testing Services	3/13/17 13:41	Flower Lot	9POUNDHAMMER	1	0	Indica	32	16	106	0	2017	1069	1	0.995322732	0.004677268	0	0.995322732
995	9-pound-hammer	207219	4	9lb Hammer	28.8485	28.8485	0	CASCADIA	1	Peak Analytics Laboratory Testing Services	3/13/17 13:52	Flower Lot	9POUNDHAMMER	1	0	Indica	32	16	106	0	2017	1069	1	0.995322732	0.004677268	0	0.995322732
996	9-pound-hammer	207255	4	9lb Hammer	25.856	25.856	0	CASCADIA	1	Peak Analytics Laboratory Testing Services	3/13/17 14:32	Flower Lot	9POUNDHAMMER	1	0	Indica	32	16	106	0	2017	1069	1	0.995322732	0.004677268	0	0.995322732
997	9-pound-hammer	207257	4	9lb Hammer	27.633	27.633	0	CASCADIA	1	Peak Analytics Laboratory Testing Services	3/13/17 14:38	Flower Lot	9POUNDHAMMER	1	0	Indica	32	16	106	0	2017	1069	1	0.995322732	0.004677268	0	0.995322732
998	9-pound-hammer	207281	4	9lb Hammer	27.9854	27.9854	0	CASCADIA	1	Peak Analytics Laboratory Testing Services	3/13/17 15:45	Flower Lot	9POUNDHAMMER	1	0	Indica	32	16	106	0	2017	1069	1	0.995322732	0.004677268	0	0.995322732
999	9-pound-hammer	207287	4	9lb Hammer	29.9239	29.9239	0	CASCADIA	1	Peak Analytics Laboratory Testing Services	3/13/17 15:52	Flower Lot	9POUNDHAMMER	1	0	Indica	32	16	106	0	2017	1069	1	0.995322732	0.004677268	0	0.995322732
1000	9-pound-hammer	207297	4	9lb Hammer	29.2116	29.2116	0	CASCADIA	1	Peak Analytics Laboratory Testing Services	3/13/17 16:00	Flower Lot	9POUNDHAMMER	1	0	Indica	32	16	106	0	2017	1069	1	0.995322732	0.004677268	0	0.995322732
1001	9-pound-hammer	210170	4	9lb Hammer	26.7084	26.7084	0	CASCADIA	1	Peak Analytics Laboratory Testing Services	3/21/17 13:35	Flower Lot	9POUNDHAMMER	1	0	Indica	32	16	106	0	2017	1069	1	0.995322732	0.004677268	0	0.995322732
1002	9-pound-hammer	210171	4	9lb Hammer	28.0747	28.0747	0	CASCADIA	1	Peak Analytics Laboratory Testing Services	3/21/17 13:37	Flower Lot	9POUNDHAMMER	1	0	Indica	32	16	106	0	2017	1069	1	0.995322732	0.004677268	0	0.995322732
1003	9-pound-hammer	167748	4.5	9# Hammer	11.5176	11.3176	0.2	TREEDOM	1	HD Analytics	11/23/16 10:33	Flower Lot	9POUNDHAMMER	1	0	Indica	32	16	106	0	2016	1069	1	0.995322732	0.004677268	0	0.995322732
1004	9-pound-hammer	169281	4.5	9# Hammer	20.0908	19.8908	0.2	TREEDOM	1	HD Analytics	11/28/16 20:10	Flower Lot	9POUNDHAMMER	1	0	Indica	32	16	106	0	2016	1069	1	0.995322732	0.004677268	0	0.995322732
1005	9-pound-hammer	169282	4.5	9# Hammer	11.7176	11.3176	0.4	TREEDOM	1	HD Analytics	11/28/16 20:10	Flower Lot	9POUNDHAMMER	1	0	Indica	32	16	106	0	2016	1069	1	0.995322732	0.004677268	0	0.995322732
1006	9-pound-hammer	169283	4.5	9# Hammer	14.1625	13.7625	0.4	TREEDOM	1	HD Analytics	11/28/16 20:10	Flower Lot	9POUNDHAMMER	1	0	Indica	32	16	106	0	2016	1069	1	0.995322732	0.004677268	0	0.995322732
1007	9-pound-hammer	222332	4	9 Pound Hammer	25.6	25.18	0.42	ROOTWORX	1	True Northwest, Inc.	4/25/17 9:39	Flower Lot	9POUNDHAMMER	1	0	Indica	32	16	106	0	2017	1069	1	0.995322732	0.004677268	0	0.995322732
1008	9-pound-hammer	218175	4	9 lb Hammer	20.42	20.42	0	MEII	1	True Northwest, Inc.	4/12/17 17:08	Flower Lot	9POUNDHAMMER	1	0	Indica	32	16	106	0	2017	1069	1	0.995322732	0.004677268	0	0.995322732
1009	9-pound-hammer	172297	4	9lb Hammer	21.39	21.39	0	NINJA GARDENS	1	True Northwest, Inc.	12/5/16 10:21	Flower Lot	9POUNDHAMMER	1	0	Indica	32	16	106	0	2016	1069	1	0.995322732	0.004677268	0	0.995322732
1010	9-pound-hammer	172298	4	9lb Hammer	21.24	21.24	0	NINJA GARDENS	1	True Northwest, Inc.	12/5/16 10:22	Flower Lot	9POUNDHAMMER	1	0	Indica	32	16	106	0	2016	1069	1	0.995322732	0.004677268	0	0.995322732
1011	9-pound-hammer	192760	4	9lb Hammer	22.05	22.05	0	NINJA GARDENS	1	True Northwest, Inc.	1/31/17 13:59	Flower Lot	9POUNDHAMMER	1	0	Indica	32	16	106	0	2017	1069	1	0.995322732	0.004677268	0	0.995322732
1012	9-pound-hammer	6797	3.2	9lb Hammer	16.434	14.506959	0	HYDRO LIGHT	1	G.O.A.T. Labs	11/17/14 18:11	Flower Lot	9POUNDHAMMER	1	0	Indica	32	16	106	0	2014	1069	1	0.995322732	0.004677268	0	0.995322732
1013	9-pound-hammer	8487	1	9lb Hammer	19.868	17.487335	0	HYDRO LIGHT	1	G.O.A.T. Labs	12/3/14 12:21	Flower Lot	9POUNDHAMMER	1	0	Indica	32	16	106	0	2014	1069	1	0.995322732	0.004677268	0	0.995322732
1014	9-pound-hammer	5177	3.7	9lb. Hammer	19.584	17.284515	0	RJL	1	G.O.A.T. Labs	11/5/14 13:14	Flower Lot	9POUNDHAMMER	1	0	Indica	32	16	106	0	2014	1069	1	0.995322732	0.004677268	0	0.995322732
1015	9-pound-hammer	147644	4	9 Pound Hammer	13.2427	13.2427	0	THE HIGH POINT	1	G.O.A.T. Labs	10/13/16 14:28	Flower Lot	9POUNDHAMMER	1	0	Indica	32	16	106	0	2016	1069	1	0.995322732	0.004677268	0	0.995322732
1016	9-pound-hammer	201433	4	9 Pound Hammer	18.23952	18.23952	0	THE HIGH POINT	1	G.O.A.T. Labs	2/23/17 15:44	Flower Lot	9POUNDHAMMER	1	0	Indica	32	16	106	0	2017	1069	1	0.995322732	0.004677268	0	0.995322732
1017	9-pound-hammer	206659	4	9 Pound Hammer	26.84797	26.24284	0.60513	SOUND CANNABIS	1	G.O.A.T. Labs	3/10/17 14:33	Flower Lot	9POUNDHAMMER	1	0	Indica	32	16	106	0	2017	1069	1	0.995322732	0.004677268	0	0.995322732
1018	9-pound-hammer	210759	4	9 Pound Hammer	25.90225	22.2627	3.63955	WINDY RIVER RESEARCH	1	G.O.A.T. Labs	3/22/17 15:43	Marijuana Mix	9POUNDHAMMER	1	0	Indica	32	16	106	0	2017	1069	1	0.995322732	0.004677268	0	0.995322732
1019	9-pound-hammer	222604	4	9 Pound Hammer	24.94403	24.78617	0.15786	WINDY RIVER RESEARCH	1	G.O.A.T. Labs	4/25/17 15:38	Flower Lot	9POUNDHAMMER	1	0	Indica	32	16	106	0	2017	1069	1	0.995322732	0.004677268	0	0.995322732
1020	9-pound-hammer	222615	4	9 Pound Hammer	25.18039	25.04884	0.13155	WINDY RIVER RESEARCH	1	G.O.A.T. Labs	4/25/17 15:42	Flower Lot	9POUNDHAMMER	1	0	Indica	32	16	106	0	2017	1069	1	0.995322732	0.004677268	0	0.995322732
1021	9-pound-hammer	185703	4	9 Pound Hammer	21.86041	21.79902	0.06139	GREEN HAVEN	1	CAPITOL ANALYSIS	1/11/17 12:40	Flower Lot	9POUNDHAMMER	1	0	Indica	32	16	106	0	2017	1069	1	0.995322732	0.004677268	0	0.995322732
1022	9-pound-hammer	195321	4	9 Pound Hammer	18.6669	18.60551	0.06139	GREEN HAVEN	1	CAPITOL ANALYSIS	2/7/17 14:14	Flower Lot	9POUNDHAMMER	1	0	Indica	32	16	106	0	2017	1069	1	0.995322732	0.004677268	0	0.995322732
1023	9-pound-hammer	195322	4	9 Pound Hammer	20.65411	20.58395	0.07016	GREEN HAVEN	1	CAPITOL ANALYSIS	2/7/17 14:14	Flower Lot	9POUNDHAMMER	1	0	Indica	32	16	106	0	2017	1069	1	0.995322732	0.004677268	0	0.995322732
1024	9-pound-hammer	195323	4	9 Pound Hammer	20.42951	20.36812	0.06139	GREEN HAVEN	1	CAPITOL ANALYSIS	2/7/17 14:15	Flower Lot	9POUNDHAMMER	1	0	Indica	32	16	106	0	2017	1069	1	0.995322732	0.004677268	0	0.995322732
1025	9-pound-hammer	201639	4	9 Pound Hammer	27.21911	27.21911	0	GREEN HAVEN	1	CAPITOL ANALYSIS	2/24/17 7:47	Flower Lot	9POUNDHAMMER	1	0	Indica	32	16	106	0	2017	1069	1	0.995322732	0.004677268	0	0.995322732
1026	9-pound-hammer	217328	4	9 Pound Hammer	25.80696	25.74557	0.06139	GREEN HAVEN	1	CAPITOL ANALYSIS	4/11/17 8:57	Flower Lot	9POUNDHAMMER	1	0	Indica	32	16	106	0	2017	1069	1	0.995322732	0.004677268	0	0.995322732
1027	9-pound-hammer	217329	4	9 Pound Hammer	25.40969	25.3483	0.06139	GREEN HAVEN	1	CAPITOL ANALYSIS	4/11/17 8:57	Flower Lot	9POUNDHAMMER	1	0	Indica	32	16	106	0	2017	1069	1	0.995322732	0.004677268	0	0.995322732
1028	9-pound-hammer	217330	4	9 Pound Hammer	25.35985	25.29846	0.06139	GREEN HAVEN	1	CAPITOL ANALYSIS	4/11/17 8:57	Flower Lot	9POUNDHAMMER	1	0	Indica	32	16	106	0	2017	1069	1	0.995322732	0.004677268	0	0.995322732
1029	9-pound-hammer	217331	4	9 Pound Hammer	26.33434	26.25541	0.07893	GREEN HAVEN	1	CAPITOL ANALYSIS	4/11/17 8:57	Flower Lot	9POUNDHAMMER	1	0	Indica	32	16	106	0	2017	1069	1	0.995322732	0.004677268	0	0.995322732
1030	9-pound-hammer	201902	4	9lb Hammer	16.02456	15.93686	0.0877	GREEN FREEDOM	1	CAPITOL ANALYSIS	2/24/17 16:07	Flower Lot	9POUNDHAMMER	1	0	Indica	32	16	106	0	2017	1069	1	0.995322732	0.004677268	0	0.995322732
1031	9-pound-hammer	201904	4	9lb Hammer	17.69824	17.64562	0.05262	GREEN FREEDOM	1	CAPITOL ANALYSIS	2/24/17 16:08	Flower Lot	9POUNDHAMMER	1	0	Indica	32	16	106	0	2017	1069	1	0.995322732	0.004677268	0	0.995322732
1032	9-pound-hammer	201905	4	9lb Hammer	17.33129	17.27867	0.05262	GREEN FREEDOM	1	CAPITOL ANALYSIS	2/24/17 16:08	Flower Lot	9POUNDHAMMER	1	0	Indica	32	16	106	0	2017	1069	1	0.995322732	0.004677268	0	0.995322732
1033	9-pound-hammer	201906	4	9lb Hammer	16.56493	16.51231	0.05262	GREEN FREEDOM	1	CAPITOL ANALYSIS	2/24/17 16:08	Flower Lot	9POUNDHAMMER	1	0	Indica	32	16	106	0	2017	1069	1	0.995322732	0.004677268	0	0.995322732
1034	9-pound-hammer	48609	2.5	Nine Pound Hammer	20.1	20.1186	0	HYPOTHESIS GARDENS	1	CannaSafe Analytics	10/2/15 17:58	Flower Lot	9POUNDHAMMER	1	0	Indica	32	16	106	0	2015	1069	1	0.995322732	0.004677268	0	0.995322732
1059	9-pound-hammer	235166	2	9lb Hammer	136.580386	67.49193	0.798263	AGRO COUTURE	1	Confidence Analytics	5/31/17 15:57	Hydrocarbon Wax	9POUNDHAMMER	1	0	Indica	32	16	106	0	2017	1069	1	0.995322732	0.004677268	0	0.995322732
1065	9-pound-hammer	228483	4	9 Lb Hammer	44.68	21.7	0.64	BELLA JANE'S	1	True Northwest, Inc.	5/12/17 9:38	Flower Lot	9POUNDHAMMER	1	0	Indica	32	16	106	0	2017	1069	1	0.995322732	0.004677268	0	0.995322732
1070	9-pound-hammer	227237	4	9 lb Hammer	22.72	22.11	0.61	MEII	1	True Northwest, Inc.	5/9/17 13:26	Flower Lot	9POUNDHAMMER	1	0	Indica	32	16	106	0	2017	1069	1	0.995322732	0.004677268	0	0.995322732
1087	9-pound-hammer	235171	4	9 Pound Hammer	41.02	20.05	0.46	ROOTWORX	1	True Northwest, Inc.	5/31/17 16:10	Flower Lot	9POUNDHAMMER	1	0	Indica	32	16	106	0	2017	1069	1	0.995322732	0.004677268	0	0.995322732
1101	9-pound-hammer	229276	1.5	9 LB Hammer	136.71612	67.95464	0.40342	W.O.W. INDUSTRIES	1	Analytical 360, LLC.	5/15/17 14:18	Hydrocarbon Wax	9POUNDHAMMER	1	0	Indica	32	16	106	0	2017	1069	1	0.995322732	0.004677268	0	0.995322732
1134	9-pound-hammer	230705	2	9# Hammer	67.83	67.61	0.22	COWLITZ COUNTY CANNABIS CULTIVATION	1	Integrity Labs	5/18/17 13:59	Hydrocarbon Wax	9POUNDHAMMER	1	0	Indica	32	16	106	0	2017	1069	1	0.995322732	0.004677268	0	0.995322732
1168	9-pound-hammer	226852	4	9# Hammer	17.59733	17.43717	0.16016	ECC	1	Analytical 360, LLC.	5/8/17 17:19	Flower Lot	9POUNDHAMMER	1	0	Indica	32	16	106	0	2017	1069	1	0.995322732	0.004677268	0	0.995322732
1189	9-pound-hammer	232798	1.5	9lb Hammer	74.24061	74.09152	0.14909	AMERIKAN WEED	1	Analytical 360, LLC.	5/24/17 13:47	Hydrocarbon Wax	9POUNDHAMMER	1	0	Indica	32	16	106	0	2017	1069	1	0.995322732	0.004677268	0	0.995322732
1241	9-pound-hammer	228032	6.14	9# Hammer	37.722576	18.74277	0.118518	TRAIL BLAZIN PRODUCTIONS	1	Confidence Analytics	5/10/17 18:46	Flower Lot	9POUNDHAMMER	1	0	Indica	32	16	106	0	2017	1069	1	0.995322732	0.004677268	0	0.995322732
1245	9-pound-hammer	233124	5.94	9# Hammer	39.430418	19.60283	0.112379	TRAIL BLAZIN PRODUCTIONS	1	Confidence Analytics	5/24/17 20:05	Flower Lot	9POUNDHAMMER	1	0	Indica	32	16	106	0	2017	1069	1	0.995322732	0.004677268	0	0.995322732
1247	9-pound-hammer	224306	4	9 lb Hammer	52.020856	25.90068	0.109748	EVERGREEN FOREST	1	Confidence Analytics	5/1/17 10:57	Flower Lot	9POUNDHAMMER	1	0	Indica	32	16	106	0	2017	1069	1	0.995322732	0.004677268	0	0.995322732
1248	9-pound-hammer	233123	5.93	9# Hammer	56.194752	18.62359	0.107994	TRAIL BLAZIN PRODUCTIONS	1	Confidence Analytics	5/24/17 20:05	Flower Lot	9POUNDHAMMER	1	0	Indica	32	16	106	0	2017	1069	1	0.995322732	0.004677268	0	0.995322732
1271	9-pound-hammer	235147	1	9lb Hammer	25.886694	12.85377	0.089577	FRESH PRODUCTIONS	1	Confidence Analytics	5/31/17 15:28	Marijuana Mix	9POUNDHAMMER	1	0	Indica	32	16	106	0	2017	1069	1	0.995322732	0.004677268	0	0.995322732
1272	9-pound-hammer	231006	4	9# Hammer #1	31.106326	15.46534	0.087823	PIONEER FARM	1	Confidence Analytics	5/19/17 12:25	Flower Lot	9POUNDHAMMER	1	0	Indica	32	16	106	0	2017	1069	1	0.995322732	0.004677268	0	0.995322732
1308	9-pound-hammer	235148	1	9lb Hammer	21.952188	10.90318	0.072914	FRESH PRODUCTIONS	1	Confidence Analytics	5/31/17 15:28	Marijuana Mix	9POUNDHAMMER	1	0	Indica	32	16	106	0	2017	1069	1	0.995322732	0.004677268	0	0.995322732
1348	9-pound-hammer	224566	4	9lb Hammer	19.13	19.08	0.05	ARTIZEN CANNABIS COMPANY	1	Integrity Labs	5/1/17 16:00	Flower Lot	9POUNDHAMMER	1	0	Indica	32	16	106	0	2017	1069	1	0.995322732	0.004677268	0	0.995322732
1352	9-pound-hammer	234580	5	9lb Hammer	53.27151	17.71332	0.04385	PACIFIC NORTHWEST PRODUCER	1	Analytical 360, LLC.	5/30/17 15:55	Flower Lot	9POUNDHAMMER	1	0	Indica	32	16	106	0	2017	1069	1	0.995322732	0.004677268	0	0.995322732
1368	9-pound-hammer	124478	4	9 Pound Hammer #6	20.8	20.8032	0.08385	SAN JUAN SUN GROWN	1	Analytical 360, LLC.	8/8/16 15:31	Flower Lot	9POUNDHAMMER6	1	0	Indica	32	16	106	0	2016	1069	1	0.995322732	0.004677268	0	0.995322732
1369	9-pound-hammer	127187	4	9 Pound Hammer #6	17.81723	17.6506	0.16663	SAN JUAN SUN GROWN	1	Confidence Analytics	8/16/16 15:31	Flower Lot	9POUNDHAMMER6	1	0	Indica	32	16	106	0	2016	1069	1	0.995322732	0.004677268	0	0.995322732
1370	9-pound-hammer	127641	4	9 Pound Hammer #6	23.7	23.6742	0	SAN JUAN SUN GROWN	1	Peak Analytics Laboratory Testing Services	8/17/16 18:28	Flower Lot	9POUNDHAMMER6	1	0	Indica	32	16	106	0	2016	1069	1	0.995322732	0.004677268	0	0.995322732
1371	9-pound-hammer	129717	4	9 Pound Hammer #6	24.0726	24.0726	0	SAN JUAN SUN GROWN	1	Peak Analytics Laboratory Testing Services	8/24/16 16:24	Flower Lot	9POUNDHAMMER6	1	0	Indica	32	16	106	0	2016	1069	1	0.995322732	0.004677268	0	0.995322732
1372	9-pound-hammer	131982	4	9 Pound Hammer #6	26.479	26.479	0	SAN JUAN SUN GROWN	1	Peak Analytics Laboratory Testing Services	8/31/16 16:46	Flower Lot	9POUNDHAMMER6	1	0	Indica	32	16	106	0	2016	1069	1	0.995322732	0.004677268	0	0.995322732
1373	9-pound-hammer	131983	4	9 Pound Hammer #6	25.1881	25.1881	0	SAN JUAN SUN GROWN	1	Peak Analytics Laboratory Testing Services	8/31/16 16:46	Flower Lot	9POUNDHAMMER6	1	0	Indica	32	16	106	0	2016	1069	1	0.995322732	0.004677268	0	0.995322732
1374	9-pound-hammer	134007	4	9 Pound Hammer #6	23.8234	23.8234	0	SAN JUAN SUN GROWN	1	Peak Analytics Laboratory Testing Services	9/7/16 18:35	Flower Lot	9POUNDHAMMER6	1	0	Indica	32	16	106	0	2016	1069	1	0.995322732	0.004677268	0	0.995322732
1375	9-pound-hammer	134008	4	9 Pound Hammer #6	23.3603	23.3603	0	SAN JUAN SUN GROWN	1	Peak Analytics Laboratory Testing Services	9/7/16 18:35	Flower Lot	9POUNDHAMMER6	1	0	Indica	32	16	106	0	2016	1069	1	0.995322732	0.004677268	0	0.995322732
1376	9-pound-hammer	138961	2	9 Pound Hammer #6	95	95	0	SAN JUAN SUN GROWN	1	Peak Analytics Laboratory Testing Services	9/20/16 19:23	CO2 Hash Oil	9POUNDHAMMER6	1	0	Indica	32	16	106	0	2016	1069	1	0.995322732	0.004677268	0	0.995322732
1377	9-pound-hammer	139302	4	9 Pound Hammer #6	25.4881	25.4881	0	SAN JUAN SUN GROWN	1	Peak Analytics Laboratory Testing Services	9/21/16 16:04	Flower Lot	9POUNDHAMMER6	1	0	Indica	32	16	106	0	2016	1069	1	0.995322732	0.004677268	0	0.995322732
1378	9-pound-hammer	146793	4	9 Pound Hammer #6	27.1373	27.1373	0	SAN JUAN SUN GROWN	1	Peak Analytics Laboratory Testing Services	10/11/16 23:28	Flower Lot	9POUNDHAMMER6	1	0	Indica	32	16	106	0	2016	1069	1	0.995322732	0.004677268	0	0.995322732
1379	9-pound-hammer	146794	4	9 Pound Hammer #6	26.2988	26.2988	0	SAN JUAN SUN GROWN	1	Peak Analytics Laboratory Testing Services	10/11/16 23:28	Flower Lot	9POUNDHAMMER6	1	0	Indica	32	16	106	0	2016	1069	1	0.995322732	0.004677268	0	0.995322732
1380	9-pound-hammer	146795	4	9 Pound Hammer #6	25.3095	25.3095	0	SAN JUAN SUN GROWN	1	Peak Analytics Laboratory Testing Services	10/11/16 23:29	Flower Lot	9POUNDHAMMER6	1	0	Indica	32	16	106	0	2016	1069	1	0.995322732	0.004677268	0	0.995322732
1381	9-pound-hammer	146796	4	9 Pound Hammer #6	26.7496	26.7496	0	SAN JUAN SUN GROWN	1	Peak Analytics Laboratory Testing Services	10/11/16 23:29	Flower Lot	9POUNDHAMMER6	1	0	Indica	32	16	106	0	2016	1069	1	0.995322732	0.004677268	0	0.995322732
1382	9-pound-hammer	146797	4	9 Pound Hammer #6	26.7496	26.7496	0	SAN JUAN SUN GROWN	1	Peak Analytics Laboratory Testing Services	10/11/16 23:29	Flower Lot	9POUNDHAMMER6	1	0	Indica	32	16	106	0	2016	1069	1	0.995322732	0.004677268	0	0.995322732
1383	9-pound-hammer	146798	4	9 Pound Hammer #6	26.6988	26.6988	0	SAN JUAN SUN GROWN	1	Peak Analytics Laboratory Testing Services	10/11/16 23:29	Flower Lot	9POUNDHAMMER6	1	0	Indica	32	16	106	0	2016	1069	1	0.995322732	0.004677268	0	0.995322732
1384	9-pound-hammer	146799	4	9 Pound Hammer #6	27.7389	27.7389	0	SAN JUAN SUN GROWN	1	Peak Analytics Laboratory Testing Services	10/11/16 23:29	Flower Lot	9POUNDHAMMER6	1	0	Indica	32	16	106	0	2016	1069	1	0.995322732	0.004677268	0	0.995322732
1385	9-pound-hammer	146800	4	9 Pound Hammer #6	31.5576	31.5576	0	SAN JUAN SUN GROWN	1	Peak Analytics Laboratory Testing Services	10/11/16 23:30	Flower Lot	9POUNDHAMMER6	1	0	Indica	32	16	106	0	2016	1069	1	0.995322732	0.004677268	0	0.995322732
1386	9-pound-hammer	150244	2	9 Pound Hammer #6	85.9475	85.9475	0	SAN JUAN SUN GROWN	1	Peak Analytics Laboratory Testing Services	10/19/16 15:26	CO2 Hash Oil	9POUNDHAMMER6	1	0	Indica	32	16	106	0	2016	1069	1	0.995322732	0.004677268	0	0.995322732
1387	9-pound-hammer	167966	2	9 Pound Hammer #6	73.9501	68.8501	5.1	SAN JUAN SUN GROWN	1	Peak Analytics Laboratory Testing Services	11/23/16 15:19	CO2 Hash Oil	9POUNDHAMMER6	1	0	Indica	32	16	106	0	2016	1069	1	0.995322732	0.004677268	0	0.995322732
1388	9-pound-hammer	178812	4	9 Pound Hammer #6	21.0202	21.0202	0	SAN JUAN SUN GROWN	1	Peak Analytics Laboratory Testing Services	12/21/16 11:00	Flower Lot	9POUNDHAMMER6	1	0	Indica	32	16	106	0	2016	1069	1	0.995322732	0.004677268	0	0.995322732
1389	9-pound-hammer	178813	4	9 Pound Hammer #6	23.2004	23.2004	0	SAN JUAN SUN GROWN	1	Peak Analytics Laboratory Testing Services	12/21/16 11:01	Flower Lot	9POUNDHAMMER6	1	0	Indica	32	16	106	0	2016	1069	1	0.995322732	0.004677268	0	0.995322732
1390	9-pound-hammer	178814	4	9 Pound Hammer #6	23.8266	23.8266	0	SAN JUAN SUN GROWN	1	Peak Analytics Laboratory Testing Services	12/21/16 11:01	Flower Lot	9POUNDHAMMER6	1	0	Indica	32	16	106	0	2016	1069	1	0.995322732	0.004677268	0	0.995322732
1391	9-pound-hammer	184301	2	9 Pound Hammer #6	83.2917	80.4853	2.8064	SAN JUAN SUN GROWN	1	Peak Analytics Laboratory Testing Services	1/6/17 16:55	CO2 Hash Oil	9POUNDHAMMER6	1	0	Indica	32	16	106	0	2017	1069	1	0.995322732	0.004677268	0	0.995322732
1392	9-pound-hammer	190798	2	9 Pound Hammer #6	74.1265	71.0725	3.054	SAN JUAN SUN GROWN	1	Peak Analytics Laboratory Testing Services	1/25/17 15:45	CO2 Hash Oil	9POUNDHAMMER6	1	0	Indica	32	16	106	0	2017	1069	1	0.995322732	0.004677268	0	0.995322732
1393	9-pound-hammer	193110	4	9 Pound Hammer #6	23.8801	23.4416	0.4385	SAN JUAN SUN GROWN	1	Peak Analytics Laboratory Testing Services	2/1/17 11:55	Flower Lot	9POUNDHAMMER6	1	0	Indica	32	16	106	0	2017	1069	1	0.995322732	0.004677268	0	0.995322732
1394	9-pound-hammer	193111	4	9 Pound Hammer #6	23.1309	23.1309	0	SAN JUAN SUN GROWN	1	Peak Analytics Laboratory Testing Services	2/1/17 11:55	Flower Lot	9POUNDHAMMER6	1	0	Indica	32	16	106	0	2017	1069	1	0.995322732	0.004677268	0	0.995322732
1395	9-pound-hammer	193113	4	9 Pound Hammer #6	22.3694	22.3694	0	SAN JUAN SUN GROWN	1	Peak Analytics Laboratory Testing Services	2/1/17 11:56	Flower Lot	9POUNDHAMMER6	1	0	Indica	32	16	106	0	2017	1069	1	0.995322732	0.004677268	0	0.995322732
1396	9-pound-hammer	193114	4	9 Pound Hammer #6	21.948	21.948	0	SAN JUAN SUN GROWN	1	Peak Analytics Laboratory Testing Services	2/1/17 11:56	Flower Lot	9POUNDHAMMER6	1	0	Indica	32	16	106	0	2017	1069	1	0.995322732	0.004677268	0	0.995322732
1397	9-pound-hammer	193115	4	9 Pound Hammer #6	21.4785	21.4785	0	SAN JUAN SUN GROWN	1	Peak Analytics Laboratory Testing Services	2/1/17 11:56	Flower Lot	9POUNDHAMMER6	1	0	Indica	32	16	106	0	2017	1069	1	0.995322732	0.004677268	0	0.995322732
1398	9-pound-hammer	200889	2	9 Pound Hammer #6	70.6923	70.6923	0	SAN JUAN SUN GROWN	1	Peak Analytics Laboratory Testing Services	2/22/17 14:18	CO2 Hash Oil	9POUNDHAMMER6	1	0	Indica	32	16	106	0	2017	1069	1	0.995322732	0.004677268	0	0.995322732
1399	9-pound-hammer	210777	2	9 Pound Hammer #6	79.0556	79.0556	0	SAN JUAN SUN GROWN	1	Peak Analytics Laboratory Testing Services	3/22/17 16:08	CO2 Hash Oil	9POUNDHAMMER6	1	0	Indica	32	16	106	0	2017	1069	1	0.995322732	0.004677268	0	0.995322732
1400	9-pound-hammer	210780	2	9 Pound Hammer #6	83.7294	83.7294	0	SAN JUAN SUN GROWN	1	Peak Analytics Laboratory Testing Services	3/22/17 16:19	CO2 Hash Oil	9POUNDHAMMER6	1	0	Indica	32	16	106	0	2017	1069	1	0.995322732	0.004677268	0	0.995322732
1401	9-pound-hammer	218074	2	9 Pound Hammer #6	82.6294	81.3294	1.3	SAN JUAN SUN GROWN	1	Peak Analytics Laboratory Testing Services	4/12/17 15:13	CO2 Hash Oil	9POUNDHAMMER6	1	0	Indica	32	16	106	0	2017	1069	1	0.995322732	0.004677268	0	0.995322732
1405	9-pound-hammer	235144	1	9 Pound Hammer #6	175.8	85.1	2.8	SAN JUAN SUN GROWN	1	Peak Analytics Laboratory Testing Services	5/31/17 15:22	Marijuana Extract for Inhalation	9POUNDHAMMER6	1	0	Indica	32	16	106	0	2017	1069	1	0.995322732	0.004677268	0	0.995322732
1410	9-pound-hammer	200248	4	9 Pound Hammer #4	23.4266	23.4266	0	SAN JUAN SUN GROWN	1	Peak Analytics Laboratory Testing Services	2/21/17 11:55	Flower Lot	9POUNDHAMMER4	1	0	Indica	32	16	106	0	2017	1069	1	0.995322732	0.004677268	0	0.995322732
1411	9-pound-hammer	200249	4	9 Pound Hammer #4	24.679	24.679	0	SAN JUAN SUN GROWN	1	Peak Analytics Laboratory Testing Services	2/21/17 11:56	Flower Lot	9POUNDHAMMER4	1	0	Indica	32	16	106	0	2017	1069	1	0.995322732	0.004677268	0	0.995322732
1412	9-pound-hammer	200250	4	9 Pound Hammer #4	20.9464	20.9464	0	SAN JUAN SUN GROWN	1	Peak Analytics Laboratory Testing Services	2/21/17 11:56	Flower Lot	9POUNDHAMMER4	1	0	Indica	32	16	106	0	2017	1069	1	0.995322732	0.004677268	0	0.995322732
1413	9-pound-hammer	200251	4	9 Pound Hammer #4	25.4929	25.4929	0	SAN JUAN SUN GROWN	1	Peak Analytics Laboratory Testing Services	2/21/17 11:57	Flower Lot	9POUNDHAMMER4	1	0	Indica	32	16	106	0	2017	1069	1	0.995322732	0.004677268	0	0.995322732
1414	9-pound-hammer	200252	4	9 Pound Hammer #4	23.4143	23.4143	0	SAN JUAN SUN GROWN	1	Peak Analytics Laboratory Testing Services	2/21/17 11:57	Flower Lot	9POUNDHAMMER4	1	0	Indica	32	16	106	0	2017	1069	1	0.995322732	0.004677268	0	0.995322732
1415	9-pound-hammer	200253	4	9 Pound Hammer #4	23.4143	23.4143	0	SAN JUAN SUN GROWN	1	Peak Analytics Laboratory Testing Services	2/21/17 11:57	Flower Lot	9POUNDHAMMER4	1	0	Indica	32	16	106	0	2017	1069	1	0.995322732	0.004677268	0	0.995322732
1416	9-pound-hammer	200254	4	9 Pound Hammer #4	21.9095	21.9095	0	SAN JUAN SUN GROWN	1	Peak Analytics Laboratory Testing Services	2/21/17 11:57	Flower Lot	9POUNDHAMMER4	1	0	Indica	32	16	106	0	2017	1069	1	0.995322732	0.004677268	0	0.995322732
1417	9-pound-hammer	200255	4	9 Pound Hammer #4	24.7036	24.7036	0	SAN JUAN SUN GROWN	1	Peak Analytics Laboratory Testing Services	2/21/17 11:57	Flower Lot	9POUNDHAMMER4	1	0	Indica	32	16	106	0	2017	1069	1	0.995322732	0.004677268	0	0.995322732
1418	9-pound-hammer	200257	4	9 Pound Hammer #4	23.3758	23.3758	0	SAN JUAN SUN GROWN	1	Peak Analytics Laboratory Testing Services	2/21/17 11:57	Flower Lot	9POUNDHAMMER4	1	0	Indica	32	16	106	0	2017	1069	1	0.995322732	0.004677268	0	0.995322732
1419	9-pound-hammer	200258	4	9 Pound Hammer #4	23.9512	23.9512	0	SAN JUAN SUN GROWN	1	Peak Analytics Laboratory Testing Services	2/21/17 11:57	Flower Lot	9POUNDHAMMER4	1	0	Indica	32	16	106	0	2017	1069	1	0.995322732	0.004677268	0	0.995322732
1420	9-pound-hammer	200259	4	9 Pound Hammer #4	27.9116	27.9116	0	SAN JUAN SUN GROWN	1	Peak Analytics Laboratory Testing Services	2/21/17 11:58	Flower Lot	9POUNDHAMMER4	1	0	Indica	32	16	106	0	2017	1069	1	0.995322732	0.004677268	0	0.995322732
1421	9-pound-hammer	200260	4	9 Pound Hammer #4	23.5512	23.5512	0	SAN JUAN SUN GROWN	1	Peak Analytics Laboratory Testing Services	2/21/17 11:58	Flower Lot	9POUNDHAMMER4	1	0	Indica	32	16	106	0	2017	1069	1	0.995322732	0.004677268	0	0.995322732
1422	9-pound-hammer	200261	4	9 Pound Hammer #4	24.1282	24.1282	0	SAN JUAN SUN GROWN	1	Peak Analytics Laboratory Testing Services	2/21/17 11:58	Flower Lot	9POUNDHAMMER4	1	0	Indica	32	16	106	0	2017	1069	1	0.995322732	0.004677268	0	0.995322732
1423	9-pound-hammer	200262	4	9 Pound Hammer #4	25.2175	25.2175	0	SAN JUAN SUN GROWN	1	Peak Analytics Laboratory Testing Services	2/21/17 11:58	Flower Lot	9POUNDHAMMER4	1	0	Indica	32	16	106	0	2017	1069	1	0.995322732	0.004677268	0	0.995322732
1424	9-pound-hammer	200267	4	9 Pound Hammer #4	21.7726	21.7726	0	SAN JUAN SUN GROWN	1	Peak Analytics Laboratory Testing Services	2/21/17 12:03	Flower Lot	9POUNDHAMMER4	1	0	Indica	32	16	106	0	2017	1069	1	0.995322732	0.004677268	0	0.995322732
1425	9-pound-hammer	200269	4	9 Pound Hammer #4	22.9496	22.9496	0	SAN JUAN SUN GROWN	1	Peak Analytics Laboratory Testing Services	2/21/17 12:03	Flower Lot	9POUNDHAMMER4	1	0	Indica	32	16	106	0	2017	1069	1	0.995322732	0.004677268	0	0.995322732
1426	9-pound-hammer	205578	2	9 Pound Hammer #4	87.7454	87.7454	0	SAN JUAN SUN GROWN	1	Peak Analytics Laboratory Testing Services	3/7/17 18:37	CO2 Hash Oil	9POUNDHAMMER4	1	0	Indica	32	16	106	0	2017	1069	1	0.995322732	0.004677268	0	0.995322732
1427	91-krypt	68396	3	91 Krypt	12.4	12.40383	0.16	NORTHWEST HARVESTING CO	1	Analytical 360, LLC.	12/21/15 14:26	Flower Lot	91KRYPT	1	0	Indica	378	82	1216	0	2015	55	1	1	0	0	1
1428	91-krypt	55767	2	91 Krypt	14.7	14.6574	0.26	WOW WEED	1	Confidence Analytics	11/2/15 15:12	Flower Lot	91KRYPT	1	0	Indica	378	82	1216	0	2015	55	1	1	0	0	1
1429	91-krypt	112642	4	91 Krypt	14.6	14.6512	0.26524	RL FARMS	1	Confidence Analytics	6/27/16 19:07	Flower Lot	91KRYPT	1	0	Indica	378	82	1216	0	2016	55	1	1	0	0	1
1430	91-krypt	52949	4	91 Krypt	14.4	14.3897	0.15	METHOW GROWERS	1	Confidence Analytics	10/22/15 9:45	Flower Lot	91KRYPT	1	0	Indica	378	82	1216	0	2015	55	1	1	0	0	1
1431	91-krypt	86549	2	91 Krypt	14.1	14.0473	0.13	PACIFIC LAND AND CATTLE	1	Confidence Analytics	3/11/16 15:27	Flower Lot	91KRYPT	1	0	Indica	378	82	1216	0	2016	55	1	1	0	0	1
1432	91-krypt	106377	2	91 Krypt	22.8	22.8495	0.13	PACIFIC LAND AND CATTLE	1	Confidence Analytics	6/3/16 12:22	Flower Lot	91KRYPT	1	0	Indica	378	82	1216	0	2016	55	1	1	0	0	1
1433	91-krypt	81247	4	91 Krypt	13	12.9842	0.09	NORTHWEST GROWN PRODUCTS	1	Confidence Analytics	2/17/16 12:41	Flower Lot	91KRYPT	1	0	Indica	378	82	1216	0	2016	55	1	1	0	0	1
1434	91-krypt	81248	4	91 Krypt	16.9	16.9707	0.12	NORTHWEST GROWN PRODUCTS	1	Confidence Analytics	2/17/16 12:43	Flower Lot	91KRYPT	1	0	Indica	378	82	1216	0	2016	55	1	1	0	0	1
1435	91-krypt	81250	4	91 Krypt	12.8	12.7788	0.1	NORTHWEST GROWN PRODUCTS	1	Confidence Analytics	2/17/16 12:45	Flower Lot	91KRYPT	1	0	Indica	378	82	1216	0	2016	55	1	1	0	0	1
1436	91-krypt	81252	4	91 Krypt	14.3	14.3197	0.09	NORTHWEST GROWN PRODUCTS	1	Confidence Analytics	2/17/16 12:47	Flower Lot	91KRYPT	1	0	Indica	378	82	1216	0	2016	55	1	1	0	0	1
1437	91-krypt	81261	4	91 Krypt	17.2	17.1284	0.12	NORTHWEST GROWN PRODUCTS	1	Confidence Analytics	2/17/16 12:54	Flower Lot	91KRYPT	1	0	Indica	378	82	1216	0	2016	55	1	1	0	0	1
1438	91-krypt	106847	2	91 Krypt	16.9	16.8698	0.13	GOLDEN TREE	1	Confidence Analytics	6/6/16 13:36	Flower Lot	91KRYPT	1	0	Indica	378	82	1216	0	2016	55	1	1	0	0	1
1439	91-krypt	130233	1	91 Krypt	50.70167	50.5175	0.18417	MOUNTAIN HI	1	Confidence Analytics	8/25/16 15:56	Hydrocarbon Wax	91KRYPT	1	0	Indica	378	82	1216	0	2016	55	1	1	0	0	1
1440	91-krypt	106944	2	91 Krypt	19.1	19.0269	0.13	SUN GROWN ORGANIX	1	Confidence Analytics	6/6/16 15:21	Flower Lot	91KRYPT	1	0	Indica	378	82	1216	0	2016	55	1	1	0	0	1
1441	91-krypt	76462	1	91 Krypt	80.5	80.5	0.3	MY WEED BUNNY	1	Integrity Labs	1/26/16 18:47	Hydrocarbon Wax	91KRYPT	1	0	Indica	378	82	1216	0	2016	55	1	1	0	0	1
1442	91-krypt	80810	1	91 Krypt	75	75	0.2	MY WEED BUNNY	1	Integrity Labs	2/15/16 17:53	Hydrocarbon Wax	91KRYPT	1	0	Indica	378	82	1216	0	2016	55	1	1	0	0	1
1443	91-krypt	53823	3	91 Krypt	12.6	12.6	0.1	NORTHWEST HARVESTING CO	1	Integrity Labs	10/26/15 13:43	Flower Lot	91KRYPT	1	0	Indica	378	82	1216	0	2015	55	1	1	0	0	1
1444	91-krypt	53825	3	91 Krypt	12.9	12.9	0	NORTHWEST HARVESTING CO	1	Integrity Labs	10/26/15 13:49	Flower Lot	91KRYPT	1	0	Indica	378	82	1216	0	2015	55	1	1	0	0	1
1445	91-krypt	53826	3	91 Krypt	12.1	12.1	0	NORTHWEST HARVESTING CO	1	Integrity Labs	10/26/15 13:53	Flower Lot	91KRYPT	1	0	Indica	378	82	1216	0	2015	55	1	1	0	0	1
1446	91-krypt	87372	2	91 Krypt	56.4	56.4	0.2	NORTHWEST HARVESTING CO	1	Integrity Labs	3/15/16 16:52	Kief	91KRYPT	1	0	Indica	378	82	1216	0	2016	55	1	1	0	0	1
1447	91-krypt	87396	2	91 Krypt	42.8	42.8	0.1	NORTHWEST HARVESTING CO	1	Integrity Labs	3/15/16 17:55	Kief	91KRYPT	1	0	Indica	378	82	1216	0	2016	55	1	1	0	0	1
1448	91-krypt	38586	2	91 Krypt	20.3	20.3	0.07	THE CLONE ZONE	1	Testing Technologies	8/6/15 13:29	Flower Lot	91KRYPT	1	0	Indica	378	82	1216	0	2015	55	1	1	0	0	1
1449	91-krypt	48881	2	91 Krypt	22.44	22.44	0.08	THE CLONE ZONE	1	Testing Technologies	10/5/15 13:48	Flower Lot	91KRYPT	1	0	Indica	378	82	1216	0	2015	55	1	1	0	0	1
1450	91-krypt	47877	4.48	91 Krypt	22.54	22.54	0.19	NORTHWEST GROWN PRODUCTS	1	Testing Technologies	9/29/15 18:49	Flower Lot	91KRYPT	1	0	Indica	378	82	1216	0	2015	55	1	1	0	0	1
1451	91-krypt	74933	2.5	91 Krypt	22.27	22.27	0.02	AUTREES NURSERY	1	Testing Technologies	1/20/16 19:44	Flower Lot	91KRYPT	1	0	Indica	378	82	1216	0	2016	55	1	1	0	0	1
1452	91-krypt	58859	2	91 Krypt	19.55	19.55	0.03	HIGGS & BOSON	1	Testing Technologies	11/12/15 11:56	Flower Lot	91KRYPT	1	0	Indica	378	82	1216	0	2015	55	1	1	0	0	1
1453	91-krypt	34612	2	91 Krypt	12.2	12.1641	0.2	NORTHWEST GREENERY	1	Green Grower Labs	7/13/15 11:30	Flower Lot	91KRYPT	1	0	Indica	378	82	1216	0	2015	55	1	1	0	0	1
1454	91-krypt	84485	3	91 Krypt	18.9	18.8924	0	NORTHWEST GROWN PRODUCTS	1	Peak Analytics Laboratory Testing Services	3/3/16 19:37	Flower Lot	91KRYPT	1	0	Indica	378	82	1216	0	2016	55	1	1	0	0	1
1455	91-krypt	84510	3	91 Krypt	17.2	17.2138	0	NORTHWEST GROWN PRODUCTS	1	Peak Analytics Laboratory Testing Services	3/3/16 20:00	Flower Lot	91KRYPT	1	0	Indica	378	82	1216	0	2016	55	1	1	0	0	1
1456	91-krypt	192258	4	91-Krypt	24.202	23.7635	0.4385	WEST COAST CANNABIS COMPANY	1	Peak Analytics Laboratory Testing Services	1/30/17 14:07	Flower Lot	91KRYPT	1	0	Indica	378	82	1216	0	2017	55	1	1	0	0	1
1457	91-krypt	223535	4	91-Krypt	24.7667	24.7667	0	WEST COAST CANNABIS COMPANY	1	Peak Analytics Laboratory Testing Services	4/27/17 17:22	Flower Lot	91KRYPT	1	0	Indica	378	82	1216	0	2017	55	1	1	0	0	1
1458	91-krypt	48320	3.98	91 Krypt	16.49	16.4876	0	KUSH FARMS	1	G.O.A.T. Labs	10/1/15 17:51	Flower Lot	91KRYPT	1	0	Indica	378	82	1216	0	2015	55	1	1	0	0	1
1459	91-krypt	48321	3.41	91 Krypt	16.12	16.12124	0	KUSH FARMS	1	G.O.A.T. Labs	10/1/15 17:55	Flower Lot	91KRYPT	1	0	Indica	378	82	1216	0	2015	55	1	1	0	0	1
1460	91-krypt	48324	3.54	91 Krypt	14.33	14.33018	0	KUSH FARMS	1	G.O.A.T. Labs	10/1/15 17:58	Flower Lot	91KRYPT	1	0	Indica	378	82	1216	0	2015	55	1	1	0	0	1
1461	91-krypt	48329	3.51	91 Krypt	14.94	14.94408	0	KUSH FARMS	1	G.O.A.T. Labs	10/1/15 18:00	Flower Lot	91KRYPT	1	0	Indica	378	82	1216	0	2015	55	1	1	0	0	1
1468	91-krypt	55347	1	91' KRYPT	13.4	13.3896	0.12	SOMA FARMS	1	Confidence Analytics	10/30/15 18:59	Flower Lot	91'KRYPT	1	0	Indica	378	82	1216	0	2015	55	1	1	0	0	1
1469	91-krypt	55348	1	91' KRYPT	13.2	13.1842	0.16	SOMA FARMS	1	Confidence Analytics	10/30/15 19:00	Flower Lot	91'KRYPT	1	0	Indica	378	82	1216	0	2015	55	1	1	0	0	1
1470	91-krypt	55349	1	91' KRYPT	12.3	12.2195	0.11	SOMA FARMS	1	Confidence Analytics	10/30/15 19:01	Flower Lot	91'KRYPT	1	0	Indica	378	82	1216	0	2015	55	1	1	0	0	1
1471	91-krypt	55350	1	91' KRYPT	12.6	12.6057	0.14	SOMA FARMS	1	Confidence Analytics	10/30/15 19:02	Flower Lot	91'KRYPT	1	0	Indica	378	82	1216	0	2015	55	1	1	0	0	1
1472	91-krypt	55351	1	91' KRYPT	13.2	13.2019	0.14	SOMA FARMS	1	Confidence Analytics	10/30/15 19:03	Flower Lot	91'KRYPT	1	0	Indica	378	82	1216	0	2015	55	1	1	0	0	1
1473	91-krypt	115980	4	91' KRYPT	14.1	14.0841	0.14909	SUN GROWN ORGANIX	1	Confidence Analytics	7/11/16 13:04	Flower Lot	91'KRYPT	1	0	Indica	378	82	1216	0	2016	55	1	1	0	0	1
1474	91-krypt	115982	4	91' KRYPT	15.2	15.2211	0.11401	SUN GROWN ORGANIX	1	Confidence Analytics	7/11/16 13:06	Flower Lot	91'KRYPT	1	0	Indica	378	82	1216	0	2016	55	1	1	0	0	1
1475	91-krypt	126377	1	91' KRYPT	58.7	58.6859	0.97299	SUN GROWN ORGANIX	1	Confidence Analytics	8/14/16 3:22	Hash	91'KRYPT	1	0	Indica	378	82	1216	0	2016	55	1	1	0	0	1
1479	91-krypt	29910	2	916 Krypt B	78.9	76.7	2.2	BMF WASHINGTON	1	Integrity Labs	6/11/15 14:21	CO2 Hash Oil	916KRYPTB	1	0	Indica	378	82	1216	0	2015	55	1	1	0	0	1
1480	91-krypt	32275	1	916 Krypt B	63.3	61.7	1.6	BMF WASHINGTON	1	Integrity Labs	6/25/15 17:47	Marijuana Extract for Inhalation	916KRYPTB	1	0	Indica	378	82	1216	0	2015	55	1	1	0	0	1
1481	91-krypt	56779	2	91 Krpyt	21.67	21.67	0.05	THE CASCADE GNOME	1	Testing Technologies	11/5/15 11:17	Flower Lot	91KRPYT	1	0	Indica	378	82	1216	0	2015	55	1	1	0	0	1
1482	a-10	216689	4	A-1	19.9261	19.9261	0	KALI PRODUCTS	1	Peak Analytics Laboratory Testing Services	4/7/17 20:39	Flower Lot	A1	1	0	Indica	381	80	1231	0	2017	7	1	1	0	0	1
1483	a-10	202572	4	A-1	20.23	19.85	0.38	EVERGREEN NIRVANA	1	True Northwest, Inc.	2/27/17 17:17	Flower Lot	A1	1	0	Indica	381	80	1231	0	2017	7	1	1	0	0	1
1484	a-10	202573	4	A-1	18.52	18.08	0.44	EVERGREEN NIRVANA	1	True Northwest, Inc.	2/27/17 17:18	Flower Lot	A1	1	0	Indica	381	80	1231	0	2017	7	1	1	0	0	1
1485	a-10	202672	4	A-1	18.03	17.73	0.3	GREEN VOLCANO HEMP PRODUCTS	1	True Northwest, Inc.	2/27/17 18:56	Flower Lot	A1	1	0	Indica	381	80	1231	0	2017	7	1	1	0	0	1
1489	a-dub	203809	2	A-Dub	72.6905	72.4274	0.2631	M & R DISTRIBUTING	1	Testing Technologies	3/2/17 14:02	Hydrocarbon Wax	ADUB	1	0	Hybrid	352	105	710	0	2017	2	1	1	0	0	1
1491	a-train	165516	1.5	A-Train	71.20216	70.93077	0.27139	W.O.W. INDUSTRIES	1	Analytical 360, LLC.	11/18/16 11:59	Hydrocarbon Wax	ATRAIN	1	0	Hybrid	471	108	947	0	2016	156	1	1	0	0	1
1492	a-train	170788	1.5	A-Train	73.66989	73.18155	0.48834	W.O.W. INDUSTRIES	1	Analytical 360, LLC.	11/30/16 18:36	Hydrocarbon Wax	ATRAIN	1	0	Hybrid	471	108	947	0	2016	156	1	1	0	0	1
1493	a-train	175220	1.5	A-Train	69.27805	69.03773	0.24032	W.O.W. INDUSTRIES	1	Analytical 360, LLC.	12/12/16 13:16	Hydrocarbon Wax	ATRAIN	1	0	Hybrid	471	108	947	0	2016	156	1	1	0	0	1
1494	a-train	217417	1.5	A Train	68.63312	67.59152	1.0416	W.O.W. INDUSTRIES	1	Analytical 360, LLC.	4/11/17 12:03	Hydrocarbon Wax	ATRAIN	1	0	Hybrid	471	108	947	0	2017	156	1	1	0	0	1
1495	a-train	77935	3.62	A-Train	19.31	19.31042	0.02	BLISSFUL CHOICE	1	Analytical 360, LLC.	2/1/16 15:13	Flower Lot	ATRAIN	1	0	Hybrid	471	108	947	0	2016	156	1	1	0	0	1
1496	a-train	87826	4	A Train	15.2	15.1959	0.52	LIFE GARDENS 1	1	Confidence Analytics	3/17/16 13:47	Flower Lot	ATRAIN	1	0	Hybrid	471	108	947	0	2016	156	1	1	0	0	1
1497	a-train	168218	4	A Train	20.54624	19.6517	0.89454	LIFE GARDENS 1	1	Confidence Analytics	11/25/16 13:05	Flower Lot	ATRAIN	1	0	Hybrid	471	108	947	0	2016	156	1	1	0	0	1
1498	a-train	168219	4	A Train	19.61416	18.8424	0.77176	LIFE GARDENS 1	1	Confidence Analytics	11/25/16 13:05	Flower Lot	ATRAIN	1	0	Hybrid	471	108	947	0	2016	156	1	1	0	0	1
1499	a-train	168220	4	A Train	20.27314	19.4663	0.80684	LIFE GARDENS 1	1	Confidence Analytics	11/25/16 13:05	Flower Lot	ATRAIN	1	0	Hybrid	471	108	947	0	2016	156	1	1	0	0	1
1500	a-train	180876	4	A Train	20.43747	19.464	0.97347	LIFE GARDENS 1	1	Confidence Analytics	12/28/16 11:44	Flower Lot	ATRAIN	1	0	Hybrid	471	108	947	0	2016	156	1	1	0	0	1
1501	a-train	195966	4	A Train	21.21046	20.351	0.85946	LIFE GARDENS 1	1	Confidence Analytics	2/8/17 18:07	Flower Lot	ATRAIN	1	0	Hybrid	471	108	947	0	2017	156	1	1	0	0	1
1502	a-train	195968	4	A Train	19.79849	19.0355	0.76299	LIFE GARDENS 1	1	Confidence Analytics	2/8/17 18:08	Flower Lot	ATRAIN	1	0	Hybrid	471	108	947	0	2017	156	1	1	0	0	1
1503	a-train	217470	4	A Train	16.139309	15.57966	0.559649	LIFE GARDENS 1	1	Confidence Analytics	4/11/17 12:31	Flower Lot	ATRAIN	1	0	Hybrid	471	108	947	0	2017	156	1	1	0	0	1
1504	a-train	217478	4	A Train	16.606349	16.02039	0.585959	LIFE GARDENS 1	1	Confidence Analytics	4/11/17 12:31	Flower Lot	ATRAIN	1	0	Hybrid	471	108	947	0	2017	156	1	1	0	0	1
1505	a-train	217487	4	A Train	17.074068	16.48197	0.592098	LIFE GARDENS 1	1	Confidence Analytics	4/11/17 12:31	Flower Lot	ATRAIN	1	0	Hybrid	471	108	947	0	2017	156	1	1	0	0	1
1506	a-train	209826	6	A-TRAIN	17.488065	17.33359	0.154475	EASTERN GATE	1	Confidence Analytics	3/20/17 16:36	Flower Lot	ATRAIN	1	0	Hybrid	471	108	947	0	2017	156	1	1	0	0	1
1507	a-train	137350	9	A-Train	14.4197	14.1197	0.3	AG GROW	1	Green Grower Labs	9/15/16 17:57	Flower Lot	ATRAIN	1	0	Hybrid	471	108	947	0	2016	156	1	1	0	0	1
1508	a-train	181195	5.06	A Train	21.9865	21.5988	0.3877	AG GROW	1	Green Grower Labs	12/28/16 21:44	Flower Lot	ATRAIN	1	0	Hybrid	471	108	947	0	2016	156	1	1	0	0	1
1509	a-train	187707	5.61	A Train	21.1341	20.8464	0.2877	AG GROW	1	Green Grower Labs	1/17/17 13:40	Flower Lot	ATRAIN	1	0	Hybrid	471	108	947	0	2017	156	1	1	0	0	1
1510	a-train	191728	5.35	A Train	20.9341	20.4464	0.4877	AG GROW	1	Green Grower Labs	1/27/17 15:01	Flower Lot	ATRAIN	1	0	Hybrid	471	108	947	0	2017	156	1	1	0	0	1
1511	a-train	203197	5.02	A Train	19.894	19.5063	0.3877	AG GROW	1	Green Grower Labs	2/28/17 18:59	Flower Lot	ATRAIN	1	0	Hybrid	471	108	947	0	2017	156	1	1	0	0	1
1512	a-train	203346	4.45	A Train	22.0865	21.6988	0.3877	AG GROW	1	Green Grower Labs	3/1/17 12:37	Flower Lot	ATRAIN	1	0	Hybrid	471	108	947	0	2017	156	1	1	0	0	1
1513	a-train	203359	4.4	A Train	20.4202	20.0325	0.3877	AG GROW	1	Green Grower Labs	3/1/17 13:05	Flower Lot	ATRAIN	1	0	Hybrid	471	108	947	0	2017	156	1	1	0	0	1
1514	a-train	203371	4.36	A Train	21.4726	21.0849	0.3877	AG GROW	1	Green Grower Labs	3/1/17 13:12	Flower Lot	ATRAIN	1	0	Hybrid	471	108	947	0	2017	156	1	1	0	0	1
1515	a-train	203419	5.06	A Train	21.5603	21.1726	0.3877	AG GROW	1	Green Grower Labs	3/1/17 14:34	Flower Lot	ATRAIN	1	0	Hybrid	471	108	947	0	2017	156	1	1	0	0	1
1516	a-train	203426	5.02	A Train	19.7063	19.3186	0.3877	AG GROW	1	Green Grower Labs	3/1/17 14:42	Flower Lot	ATRAIN	1	0	Hybrid	471	108	947	0	2017	156	1	1	0	0	1
1517	a-train	134421	4	A-Train	20.5218	20.5218	0	BLISSFUL CHOICE	1	Peak Analytics Laboratory Testing Services	9/8/16 14:56	Flower Lot	ATRAIN	1	0	Hybrid	471	108	947	0	2016	156	1	1	0	0	1
1518	a-train	182361	4	A-Train	21.2464	21.2464	0	BLISSFUL CHOICE	1	Peak Analytics Laboratory Testing Services	1/2/17 16:25	Flower Lot	ATRAIN	1	0	Hybrid	471	108	947	0	2017	156	1	1	0	0	1
1519	a-train	182362	4	A-Train	21.4218	21.4218	0	BLISSFUL CHOICE	1	Peak Analytics Laboratory Testing Services	1/2/17 16:26	Flower Lot	ATRAIN	1	0	Hybrid	471	108	947	0	2017	156	1	1	0	0	1
1520	a-train	129858	4	A-Train	18.4	18.4	0	MEDICINE WOMAN	1	HD Analytics	8/24/16 18:29	Flower Lot	ATRAIN	1	0	Hybrid	471	108	947	0	2016	156	1	1	0	0	1
1545	a-train	177024	1	A Train #1	9.48281	9.48281	0	THE GREENERY EXTRACTS	1	Analytical 360, LLC.	12/15/16 18:11	Solid Marijuana Infused Edible	ATRAIN1	1	0	Hybrid	471	108	947	0	2016	156	1	1	0	0	1
1546	a-train	183957	1	A Train #1	10.29	10.29	0	THE GREENERY EXTRACTS	1	Analytical 360, LLC.	1/5/17 21:29	Solid Marijuana Infused Edible	ATRAIN1	1	0	Hybrid	471	108	947	0	2017	156	1	1	0	0	1
1547	a-train	217771	1	A Train #1	9.8142	9.8142	0	ROYALE LEISURE INDUSTRIES	1	Analytical 360, LLC.	4/11/17 17:23	Solid Marijuana Infused Edible	ATRAIN1	1	0	Hybrid	471	108	947	0	2017	156	1	1	0	0	1
1548	a-train	137051	4	A Train #1	20.3933	19.5163	0.877	LIFE GARDENS 1	1	Confidence Analytics	9/15/16 12:18	Flower Lot	ATRAIN1	1	0	Hybrid	471	108	947	0	2016	156	1	1	0	0	1
1549	a-train	137054	4	A Train #1	20.28405	19.4509	0.83315	LIFE GARDENS 1	1	Confidence Analytics	9/15/16 12:20	Flower Lot	ATRAIN1	1	0	Hybrid	471	108	947	0	2016	156	1	1	0	0	1
1550	a-train	137056	4	A Train #1	20.60977	19.724	0.88577	LIFE GARDENS 1	1	Confidence Analytics	9/15/16 12:21	Flower Lot	ATRAIN1	1	0	Hybrid	471	108	947	0	2016	156	1	1	0	0	1
1551	a-train	137060	4	A Train #1	19.31598	18.4916	0.82438	LIFE GARDENS 1	1	Confidence Analytics	9/15/16 12:21	Flower Lot	ATRAIN1	1	0	Hybrid	471	108	947	0	2016	156	1	1	0	0	1
1552	a-train	137063	4	A Train #1	20.84057	19.9548	0.88577	LIFE GARDENS 1	1	Confidence Analytics	9/15/16 12:22	Flower Lot	ATRAIN1	1	0	Hybrid	471	108	947	0	2016	156	1	1	0	0	1
1553	a-train	137065	4	A Train #1	20.25822	19.4163	0.84192	LIFE GARDENS 1	1	Confidence Analytics	9/15/16 12:23	Flower Lot	ATRAIN1	1	0	Hybrid	471	108	947	0	2016	156	1	1	0	0	1
1554	a-train	137068	4	A Train #1	20.24683	19.3786	0.86823	LIFE GARDENS 1	1	Confidence Analytics	9/15/16 12:23	Flower Lot	ATRAIN1	1	0	Hybrid	471	108	947	0	2016	156	1	1	0	0	1
1555	a-train	144879	4	A Train #1	19.71432	18.8724	0.84192	LIFE GARDENS 1	1	Confidence Analytics	10/6/16 15:42	Flower Lot	ATRAIN1	1	0	Hybrid	471	108	947	0	2016	156	1	1	0	0	1
1556	a-train	144880	4	A Train #1	19.14673	18.3662	0.78053	LIFE GARDENS 1	1	Confidence Analytics	10/6/16 15:42	Flower Lot	ATRAIN1	1	0	Hybrid	471	108	947	0	2016	156	1	1	0	0	1
1557	a-train	144881	4	A Train #1	18.01048	17.2738	0.73668	LIFE GARDENS 1	1	Confidence Analytics	10/6/16 15:43	Flower Lot	ATRAIN1	1	0	Hybrid	471	108	947	0	2016	156	1	1	0	0	1
1558	a-train	144882	4	A Train #1	19.00903	18.2285	0.78053	LIFE GARDENS 1	1	Confidence Analytics	10/6/16 15:43	Flower Lot	ATRAIN1	1	0	Hybrid	471	108	947	0	2016	156	1	1	0	0	1
1559	a-train	144883	4	A Train #1	17.58321	16.8553	0.72791	LIFE GARDENS 1	1	Confidence Analytics	10/6/16 15:43	Flower Lot	ATRAIN1	1	0	Hybrid	471	108	947	0	2016	156	1	1	0	0	1
1560	a-train	157052	4	A Train #1	15.19729	15.0482	0.14909	LIFE GARDENS 1	1	Confidence Analytics	11/3/16 13:08	Flower Lot	ATRAIN1	1	0	Hybrid	471	108	947	0	2016	156	1	1	0	0	1
1561	a-train	157053	4	A Train #1	14.23275	14.1012	0.13155	LIFE GARDENS 1	1	Confidence Analytics	11/3/16 13:08	Flower Lot	ATRAIN1	1	0	Hybrid	471	108	947	0	2016	156	1	1	0	0	1
1562	a-train	157055	4	A Train #1	17.66599	16.903	0.76299	LIFE GARDENS 1	1	Confidence Analytics	11/3/16 13:09	Flower Lot	ATRAIN1	1	0	Hybrid	471	108	947	0	2016	156	1	1	0	0	1
1563	a-train	163743	4	A Train #1	20.81196	19.9525	0.85946	LIFE GARDENS 1	1	Confidence Analytics	11/15/16 16:06	Flower Lot	ATRAIN1	1	0	Hybrid	471	108	947	0	2016	156	1	1	0	0	1
1564	a-train	163744	4	A Train #1	20.67164	19.8648	0.80684	LIFE GARDENS 1	1	Confidence Analytics	11/15/16 16:07	Flower Lot	ATRAIN1	1	0	Hybrid	471	108	947	0	2016	156	1	1	0	0	1
1565	a-train	163745	4	A Train #1	19.0078	18.2185	0.7893	LIFE GARDENS 1	1	Confidence Analytics	11/15/16 16:07	Flower Lot	ATRAIN1	1	0	Hybrid	471	108	947	0	2016	156	1	1	0	0	1
1566	a-train	180607	4	A Train #1	16.18509	15.5975	0.58759	LIFE GARDENS 1	1	Confidence Analytics	12/27/16 14:25	Flower Lot	ATRAIN1	1	0	Hybrid	471	108	947	0	2016	156	1	1	0	0	1
1567	a-train	165831	4	A Train #1	19.03887	18.2408	0.79807	FC PRODUCER-1	1	Confidence Analytics	11/18/16 16:45	Flower Lot	ATRAIN1	1	0	Hybrid	471	108	947	0	2016	156	1	1	0	0	1
1568	a-train	173070	4	A Train #1	17.33519	16.6599	0.67529	FC PRODUCER-1	1	Confidence Analytics	12/6/16 13:28	Flower Lot	ATRAIN1	1	0	Hybrid	471	108	947	0	2016	156	1	1	0	0	1
1569	a-train	183010	4	A Train #1	16.57589	15.9006	0.67529	FC PRODUCER-1	1	Confidence Analytics	1/4/17 12:33	Flower Lot	ATRAIN1	1	0	Hybrid	471	108	947	0	2017	156	1	1	0	0	1
1570	a-train	198208	4	A Train #1	15.4667	14.8528	0.6139	FC PRODUCER-1	1	Confidence Analytics	2/14/17 18:57	Flower Lot	ATRAIN1	1	0	Hybrid	471	108	947	0	2017	156	1	1	0	0	1
1571	a-train	198209	4	A Train #1	17.12899	16.4537	0.67529	FC PRODUCER-1	1	Confidence Analytics	2/14/17 18:58	Flower Lot	ATRAIN1	1	0	Hybrid	471	108	947	0	2017	156	1	1	0	0	1
1572	a-train	198360	4	A Train #1	17.54626	16.8622	0.68406	FC PRODUCER-1	1	Confidence Analytics	2/15/17 14:03	Flower Lot	ATRAIN1	1	0	Hybrid	471	108	947	0	2017	156	1	1	0	0	1
1573	a-train	198426	4	A Train #1	16.90359	16.2283	0.67529	FC PRODUCER-1	1	Confidence Analytics	2/15/17 15:15	Flower Lot	ATRAIN1	1	0	Hybrid	471	108	947	0	2017	156	1	1	0	0	1
1574	a-train	198433	4	A Train #1	17.52963	16.8368	0.69283	FC PRODUCER-1	1	Confidence Analytics	2/15/17 15:35	Flower Lot	ATRAIN1	1	0	Hybrid	471	108	947	0	2017	156	1	1	0	0	1
1575	a-train	198434	4	A Train #1	16.52402	15.8575	0.66652	FC PRODUCER-1	1	Confidence Analytics	2/15/17 15:36	Flower Lot	ATRAIN1	1	0	Hybrid	471	108	947	0	2017	156	1	1	0	0	1
1576	a-train	189535	1	A Train #1	82.44	82.1	0.34	MILLENNIUM MARIJUANA	1	Integrity Labs	1/22/17 16:22	Hydrocarbon Wax	ATRAIN1	1	0	Hybrid	471	108	947	0	2017	156	1	1	0	0	1
1577	a-train	167357	1	A Train #1	70.55	70.33	0.22	DOSE OIL	1	Integrity Labs	11/22/16 15:14	CO2 Hash Oil	ATRAIN1	1	0	Hybrid	471	108	947	0	2016	156	1	1	0	0	1
1608	a-train	24686	2	Jazz Train	19.4	15.7159	0.08	EMERALD TWIST	1	Confidence Analytics	5/7/15 15:04	Flower Lot	JAZZTRAIN	1	0	Hybrid	471	108	947	0	2015	156	1	1	0	0	1
1609	a-train	195732	4	Jazz Train	13.0411	13.0411	0	EMERALD TWIST	1	Peak Analytics Laboratory Testing Services	2/8/17 13:04	Flower Lot	JAZZTRAIN	1	0	Hybrid	471	108	947	0	2017	156	1	1	0	0	1
1610	a-train	195748	4	Jazz Train	14.9566	14.9566	0	EMERALD TWIST	1	Peak Analytics Laboratory Testing Services	2/8/17 13:11	Flower Lot	JAZZTRAIN	1	0	Hybrid	471	108	947	0	2017	156	1	1	0	0	1
1611	a-train	159073	4	A-Train #8	15.83333	14.7897	1.04363	SEATTLE'S PRIVATE RESERVE	1	Confidence Analytics	11/7/16 16:40	Flower Lot	ATRAIN8	1	0	Hybrid	471	108	947	0	2016	156	1	1	0	0	1
1612	a-train	122129	4	A-Train #8	14.5	14.49831	0.03508	SEATTLE'S PRIVATE RESERVE	1	Steep Hill Labs	8/1/16 13:31	Flower Lot	ATRAIN8	1	0	Hybrid	471	108	947	0	2016	156	1	1	0	0	1
1613	a-train	122130	4	A-Train #8	13.2	13.2442	0.03508	SEATTLE'S PRIVATE RESERVE	1	Steep Hill Labs	8/1/16 13:31	Flower Lot	ATRAIN8	1	0	Hybrid	471	108	947	0	2016	156	1	1	0	0	1
1614	a-train	126145	4	A-Train #8	12.7	12.74661	0.03508	SEATTLE'S PRIVATE RESERVE	1	Steep Hill Labs	8/12/16 16:40	Flower Lot	ATRAIN8	1	0	Hybrid	471	108	947	0	2016	156	1	1	0	0	1
1615	a-train	129251	2	A-Train #8	63.90457	63.77302	0.13155	SEATTLE'S PRIVATE RESERVE	1	Steep Hill Labs	8/23/16 13:57	Hydrocarbon Wax	ATRAIN8	1	0	Hybrid	471	108	947	0	2016	156	1	1	0	0	1
1616	a-train	132709	4.23	A-Train #8	18.94855	18.91347	0.03508	SEATTLE'S PRIVATE RESERVE	1	Steep Hill Labs	9/2/16 13:45	Flower Lot	ATRAIN8	1	0	Hybrid	471	108	947	0	2016	156	1	1	0	0	1
1617	a-train	155283	4	A-Train #8	15.28178	15.2467	0.03508	SEATTLE'S PRIVATE RESERVE	1	Steep Hill Labs	10/31/16 14:18	Flower Lot	ATRAIN8	1	0	Hybrid	471	108	947	0	2016	156	1	1	0	0	1
1618	a-train	155284	4	A-Train #8	14.73435	14.68173	0.05262	SEATTLE'S PRIVATE RESERVE	1	Steep Hill Labs	10/31/16 14:18	Flower Lot	ATRAIN8	1	0	Hybrid	471	108	947	0	2016	156	1	1	0	0	1
1619	a-train	166343	2	A-Train #8	55.72043	55.59765	0.12278	SEATTLE'S PRIVATE RESERVE	1	Steep Hill Labs	11/21/16 12:19	Hydrocarbon Wax	ATRAIN8	1	0	Hybrid	471	108	947	0	2016	156	1	1	0	0	1
1620	a-train	192265	4	A-Train #8	10.45705	10.43951	0.01754	SEATTLE'S PRIVATE RESERVE	1	Steep Hill Labs	1/30/17 14:11	Flower Lot	ATRAIN8	1	0	Hybrid	471	108	947	0	2017	156	1	1	0	0	1
1621	a-train	202437	2	A-Train #8	65.34582	65.21427	0.13155	SEATTLE'S PRIVATE RESERVE	1	Steep Hill Labs	2/27/17 14:57	Hydrocarbon Wax	ATRAIN8	1	0	Hybrid	471	108	947	0	2017	156	1	1	0	0	1
1633	a-train	159074	4	A-Train #10	20.36945	20.1502	0.21925	SEATTLE'S PRIVATE RESERVE	1	Confidence Analytics	11/7/16 16:40	Flower Lot	ATRAIN10	1	0	Hybrid	471	108	947	0	2016	156	1	1	0	0	1
1634	a-train	159075	4	A-Train #10	15.85488	14.7674	1.08748	SEATTLE'S PRIVATE RESERVE	1	Confidence Analytics	11/7/16 16:40	Flower Lot	ATRAIN10	1	0	Hybrid	471	108	947	0	2016	156	1	1	0	0	1
1635	a-train	155279	4	A-Train #10	19.09149	19.05641	0.03508	SEATTLE'S PRIVATE RESERVE	1	Steep Hill Labs	10/31/16 14:17	Flower Lot	ATRAIN10	1	0	Hybrid	471	108	947	0	2016	156	1	1	0	0	1
1636	a-train	155280	4	A-Train #10	18.66315	18.62807	0.03508	SEATTLE'S PRIVATE RESERVE	1	Steep Hill Labs	10/31/16 14:18	Flower Lot	ATRAIN10	1	0	Hybrid	471	108	947	0	2016	156	1	1	0	0	1
1637	a-train	155308	2	A-Train #10	70.22535	70.0938	0.13155	SEATTLE'S PRIVATE RESERVE	1	Steep Hill Labs	10/31/16 14:24	Hydrocarbon Wax	ATRAIN10	1	0	Hybrid	471	108	947	0	2016	156	1	1	0	0	1
1638	a-train	174638	2	A-Train #10	62.98888	60.7613	2.22758	SEATTLE'S PRIVATE RESERVE	1	Steep Hill Labs	12/9/16 14:00	Hydrocarbon Wax	ATRAIN10	1	0	Hybrid	471	108	947	0	2016	156	1	1	0	0	1
1639	a-train	192654	2	A-Train #10 (SSH)	68.12943	65.91939	2.21004	SEATTLE'S PRIVATE RESERVE	1	Steep Hill Labs	1/31/17 12:05	Hydrocarbon Wax	ATRAIN10	1	0	Hybrid	471	108	947	0	2017	156	1	1	0	0	1
1647	abusive-og	149738	4	Abusive OG	13.2296	13.15329	0.07631	THUNDER GARDEN	1	Analytical 360, LLC.	10/18/16 18:02	Flower Lot	ABUSIVEOG	1	0	Indica	134	71	419	0	2016	60	1	1	0	0	1
1648	abusive-og	164214	4	Abusive OG	13.22281	13.17281	0.05	THUNDER GARDEN	1	Analytical 360, LLC.	11/16/16 14:00	Flower Lot	ABUSIVEOG	1	0	Indica	134	71	419	0	2016	60	1	1	0	0	1
1649	abusive-og	164215	4	Abusive OG	12.80677	12.74677	0.06	THUNDER GARDEN	1	Analytical 360, LLC.	11/16/16 14:01	Flower Lot	ABUSIVEOG	1	0	Indica	134	71	419	0	2016	60	1	1	0	0	1
1650	abusive-og	95666	2.1	Abusive OG	17.6	17.6084	1.33	SATURN GROUP	1	Confidence Analytics	4/20/16 9:45	Flower Lot	ABUSIVEOG	1	0	Indica	134	71	419	0	2016	60	1	1	0	0	1
1651	abusive-og	101570	1	Abusive OG	58.5	58.45	2.13	SATURN GROUP	1	Confidence Analytics	5/16/16 12:34	CO2 Hash Oil	ABUSIVEOG	1	0	Indica	134	71	419	0	2016	60	1	1	0	0	1
1652	abusive-og	105320	1	Abusive OG	60.5	60.4639	1.6	SATURN GROUP	1	Confidence Analytics	5/31/16 13:26	CO2 Hash Oil	ABUSIVEOG	1	0	Indica	134	71	419	0	2016	60	1	1	0	0	1
1653	abusive-og	113750	5.53	Abusive OG	13.1	13.0803	0.11401	SATURN GROUP	1	Confidence Analytics	7/1/16 12:14	Flower Lot	ABUSIVEOG	1	0	Indica	134	71	419	0	2016	60	1	1	0	0	1
1654	abusive-og	122437	1	Abusive OG	55.5	55.4372	0.95577	SATURN GROUP	1	Confidence Analytics	8/1/16 22:55	CO2 Hash Oil	ABUSIVEOG	1	0	Indica	134	71	419	0	2016	60	1	1	0	0	1
1655	abusive-og	145859	4.97	Abusive OG	19.29899	19.1499	0.14909	SATURN GROUP	1	Confidence Analytics	10/10/16 13:05	Flower Lot	ABUSIVEOG	1	0	Indica	134	71	419	0	2016	60	1	1	0	0	1
1656	abusive-og	109658	4	Abusive OG	13	12.9771	0.06	POT OF GOLD ORGANICS	1	Confidence Analytics	6/15/16 15:08	Flower Lot	ABUSIVEOG	1	0	Indica	134	71	419	0	2016	60	1	1	0	0	1
1657	abusive-og	73189	4	Abusive O.G.	17	16.9537	0.18	THE LAZY BEE GARDENS	1	Confidence Analytics	1/14/16 11:41	Flower Lot	ABUSIVEOG	1	0	Indica	134	71	419	0	2016	60	1	1	0	0	1
1658	abusive-og	89682	1	Abusive O.G.	21.9	21.9048	0.21	THE LAZY BEE GARDENS	1	Confidence Analytics	3/24/16 15:08	Flower Lot	ABUSIVEOG	1	0	Indica	134	71	419	0	2016	60	1	1	0	0	1
1659	abusive-og	57090	2	Abusive OG	8.4	8.4007	0.04	PINGSTON CREEK BOTANICAL	1	Confidence Analytics	11/5/15 16:59	Flower Lot	ABUSIVEOG	1	0	Indica	134	71	419	0	2015	60	1	1	0	0	1
1660	abusive-og	164444	4	Abusive OG	14.26767	14.0835	0.18417	DOGTOWN PIONEERS	1	Confidence Analytics	11/16/16 16:13	Flower Lot	ABUSIVEOG	1	0	Indica	134	71	419	0	2016	60	1	1	0	0	1
1661	abusive-og	83368	2	Abusive OG	16.7	16.7283	0.17	PREMIER CANNABIS	1	Confidence Analytics	2/26/16 18:20	Flower Lot	ABUSIVEOG	1	0	Indica	134	71	419	0	2016	60	1	1	0	0	1
1662	abusive-og	183028	4	Abusive OG	18.6422	18.4668	0.1754	THUNDER GARDEN	1	Confidence Analytics	1/4/17 13:00	Flower Lot	ABUSIVEOG	1	0	Indica	134	71	419	0	2017	60	1	1	0	0	1
1663	abusive-og	183118	4	Abusive OG	17.78519	17.5484	0.23679	THUNDER GARDEN	1	Confidence Analytics	1/4/17 13:41	Flower Lot	ABUSIVEOG	1	0	Indica	134	71	419	0	2017	60	1	1	0	0	1
1664	abusive-og	194166	4	Abusive OG	14.34799	14.1989	0.14909	THUNDER GARDEN	1	Confidence Analytics	2/3/17 13:25	Flower Lot	ABUSIVEOG	1	0	Indica	134	71	419	0	2017	60	1	1	0	0	1
1665	abusive-og	194170	4	Abusive OG	12.79185	12.6603	0.13155	THUNDER GARDEN	1	Confidence Analytics	2/3/17 13:26	Flower Lot	ABUSIVEOG	1	0	Indica	134	71	419	0	2017	60	1	1	0	0	1
1666	abusive-og	5220	3.5	Abusive OG	17.6	17.4	0.2	FORBIDDEN FARMS	1	Integrity Labs	11/5/14 14:52	Flower Lot	ABUSIVEOG	1	0	Indica	134	71	419	0	2014	60	1	1	0	0	1
1667	abusive-og	95479	2	Bang's Abusive OG	14.9	14.8705	0.1	BANG'S CANNABIS COMPANY	1	Green Grower Labs	4/19/16 14:14	Flower Lot	ABUSIVEOG	1	0	Indica	134	71	419	0	2016	60	1	1	0	0	1
1668	abusive-og	66699	2	Abusive OG	12.1	12.1395	0.1	WALDEN	1	Green Grower Labs	12/13/15 21:27	Flower Lot	ABUSIVEOG	1	0	Indica	134	71	419	0	2015	60	1	1	0	0	1
1669	abusive-og	84877	2	Abusive OG	16.5	16.5491	0.2	WALDEN	1	Green Grower Labs	3/6/16 16:19	Flower Lot	ABUSIVEOG	1	0	Indica	134	71	419	0	2016	60	1	1	0	0	1
1670	abusive-og	87243	2	Abusive OG	16.5	16.5491	0.2	WALDEN	1	Green Grower Labs	3/15/16 13:40	Flower Lot	ABUSIVEOG	1	0	Indica	134	71	419	0	2016	60	1	1	0	0	1
1671	abusive-og	172529	4	Abusive OG	20.6309	20.6309	0	SATURN GROUP	1	Peak Analytics Laboratory Testing Services	12/5/16 13:58	Flower Lot	ABUSIVEOG	1	0	Indica	134	71	419	0	2016	60	1	1	0	0	1
1672	abusive-og	165594	4	Abusive OG	18.7646	18.7646	0	A-ACTION GROUP UTILITIES	1	Peak Analytics Laboratory Testing Services	11/18/16 13:58	Flower Lot	ABUSIVEOG	1	0	Indica	134	71	419	0	2016	60	1	1	0	0	1
1673	abusive-og	68706	2.9	Abusive OG	20.2	17.3945	0.56	AGRILAB	1	True Northwest, Inc.	12/22/15 13:21	Flower Lot	ABUSIVEOG	1	0	Indica	134	71	419	0	2015	60	1	1	0	0	1
1674	abusive-og	219267	4	Abusive OG	26.688835	26.099996	0.588839	LOCALS INDOOR GARDEN	1	Dragon Analyitcal Laboratory	4/14/17 19:20	Flower Lot	ABUSIVEOG	1	0	Indica	134	71	419	0	2017	60	1	1	0	0	1
1679	abusive-og	226937	4	Abusive OG	24.34	23.62	0.72	LOCALS INDOOR GARDEN	1	Integrity Labs	5/8/17 18:55	Flower Lot	ABUSIVEOG	1	0	Indica	134	71	419	0	2017	60	1	1	0	0	1
1692	abusive-og	17703	3	Abusive	16.3	13.9733	0.09	CLARITY FARMS	1	Confidence Analytics	3/12/15 18:16	Flower Lot	ABUSIVE	1	0	Indica	134	71	419	0	2015	60	1	1	0	0	1
1693	abusive-og	159422	4	Abusive	11.43999	11.3786	0.06139	POT OF GOLD ORGANICS	1	Confidence Analytics	11/8/16 12:36	Flower Lot	ABUSIVE	1	0	Indica	134	71	419	0	2016	60	1	1	0	0	1
1694	abusive-og	79561	4.5	Abusive	16	16.079	0.07	RAINBOW HAZE	1	Confidence Analytics	2/8/16 20:25	Flower Lot	ABUSIVE	1	0	Indica	134	71	419	0	2016	60	1	1	0	0	1
1695	abusive-og	53766	2	abusive	18.35	18.35	0.08	QUALITY CANNABIS	1	Testing Technologies	10/26/15 12:49	Flower Lot	ABUSIVE	1	0	Indica	134	71	419	0	2015	60	1	1	0	0	1
1696	abusive-og	68653	2	abusive	18.09	18.09	0	QUALITY CANNABIS	1	Testing Technologies	12/22/15 2:11	Flower Lot	ABUSIVE	1	0	Indica	134	71	419	0	2015	60	1	1	0	0	1
1697	abusive-og	76483	1.25	Abusive	41.83	41.82852	0.12	LEAPH	1	Steep Hill Labs	1/26/16 19:47	Bubble Hash	ABUSIVE	1	0	Indica	134	71	419	0	2016	60	1	1	0	0	1
1698	abusive-og	196632	4	Abusive	16.8229	16.5352	0.2877	LEGANJAFAIRY	1	Green Grower Labs	2/9/17 23:15	Flower Lot	ABUSIVE	1	0	Indica	134	71	419	0	2017	60	1	1	0	0	1
1701	abusive-og	56848	2	Abusive OG Kush	16.6	16.6822	0.16	KEEP IT GREEN PRODUCTIONS	1	Confidence Analytics	11/5/15 13:00	Flower Lot	ABUSIVEOGKUSH	1	0	Indica	134	71	419	0	2015	60	1	1	0	0	1
1702	abusive-og	94428	4	Abusive OG Kush	14.4	14.3527	0.11	KEEP IT GREEN PRODUCTIONS	1	Confidence Analytics	4/14/16 5:12	Flower Lot	ABUSIVEOGKUSH	1	0	Indica	134	71	419	0	2016	60	1	1	0	0	1
1703	abusive-og	68435	0.5	Abusive OG Kush	24.47	24.47	0	DOGTOWN PIONEERS	1	Testing Technologies	12/21/15 15:42	Flower Lot	ABUSIVEOGKUSH	1	0	Indica	134	71	419	0	2015	60	1	1	0	0	1
1704	abusive-og	76645	2	Abusive OG Kush	25.91	25.91	0.03	DOGTOWN PIONEERS	1	Testing Technologies	1/27/16 14:07	Flower Lot	ABUSIVEOGKUSH	1	0	Indica	134	71	419	0	2016	60	1	1	0	0	1
1705	abusive-og	76713	2	Abusive OG Kush	22.54	22.54	0.06	DOGTOWN PIONEERS	1	Testing Technologies	1/27/16 15:28	Flower Lot	ABUSIVEOGKUSH	1	0	Indica	134	71	419	0	2016	60	1	1	0	0	1
1707	acapulco-gold	185127	4	Acapulco Gold	22.03821	21.95436	0.08385	SPINNING HEADS	1	Analytical 360, LLC.	1/10/17 12:47	Flower Lot	ACAPULCOGOLD	1	0	Sativa	23	23	108	0	2017	656	1	0.995426829	0.004573171	0	0.995426829
1708	acapulco-gold	185130	4	Acapulco Gold	22.30377	22.20115	0.10262	SPINNING HEADS	1	Analytical 360, LLC.	1/10/17 12:48	Flower Lot	ACAPULCOGOLD	1	0	Sativa	23	23	108	0	2017	656	1	0.995426829	0.004573171	0	0.995426829
1709	acapulco-gold	104076	3	Acapulco Gold	20.47	20.46887	0.1	MERRYECHO PRODUCTIONS	1	Analytical 360, LLC.	5/25/16 13:53	Flower Lot	ACAPULCOGOLD	1	0	Sativa	23	23	108	0	2016	656	1	0.995426829	0.004573171	0	0.995426829
1710	acapulco-gold	172845	4	Acapulco Gold	25.25819	25.1468	0.11139	HAPPY HILL FARMS	1	Analytical 360, LLC.	12/5/16 18:22	Flower Lot	ACAPULCOGOLD	1	0	Sativa	23	23	108	0	2016	656	1	0.995426829	0.004573171	0	0.995426829
1711	acapulco-gold	204399	4	Acapulco Gold	25.53252	25.31728	0.21524	HAPPY HILL FARMS	1	Analytical 360, LLC.	3/3/17 16:13	Flower Lot	ACAPULCOGOLD	1	0	Sativa	23	23	108	0	2017	656	1	0.995426829	0.004573171	0	0.995426829
1712	acapulco-gold	147502	4	Acapulco Gold	17.27257	17.27257	0	BLUE ROCK ACRES	1	Analytical 360, LLC.	10/13/16 12:01	Flower Lot	ACAPULCOGOLD	1	0	Sativa	23	23	108	0	2016	656	1	0.995426829	0.004573171	0	0.995426829
1713	acapulco-gold	151372	4	Acapulco Gold	19.70523	19.70523	0	CANNA HERB FARMS	1	Analytical 360, LLC.	10/21/16 16:13	Flower Lot	ACAPULCOGOLD	1	0	Sativa	23	23	108	0	2016	656	1	0.995426829	0.004573171	0	0.995426829
1714	acapulco-gold	168301	4	Acapulco Gold	21.97821	21.85682	0.12139	TOPNUGGS	1	Analytical 360, LLC.	11/25/16 14:55	Flower Lot	ACAPULCOGOLD	1	0	Sativa	23	23	108	0	2016	656	1	0.995426829	0.004573171	0	0.995426829
1715	acapulco-gold	184144	4	Acapulco Gold	22.7158	22.60195	0.11385	TOPNUGGS	1	Analytical 360, LLC.	1/6/17 13:58	Flower Lot	ACAPULCOGOLD	1	0	Sativa	23	23	108	0	2017	656	1	0.995426829	0.004573171	0	0.995426829
1716	acapulco-gold	96486	1.5	Acapulco Gold	77.38	77.37747	0.92	AMERIKAN WEED	1	Analytical 360, LLC.	4/22/16 21:08	Hydrocarbon Wax	ACAPULCOGOLD	1	0	Sativa	23	23	108	0	2016	656	1	0.995426829	0.004573171	0	0.995426829
1717	acapulco-gold	103340	1.5	Acapulco Gold	74.1	74.10393	2.85	AMERIKAN WEED	1	Analytical 360, LLC.	5/23/16 13:20	Hydrocarbon Wax	ACAPULCOGOLD	1	0	Sativa	23	23	108	0	2016	656	1	0.995426829	0.004573171	0	0.995426829
1718	acapulco-gold	111444	1.5	Acapulco Gold	72.92	72.92493	0.13	AMERIKAN WEED	1	Analytical 360, LLC.	6/22/16 14:16	Hydrocarbon Wax	ACAPULCOGOLD	1	0	Sativa	23	23	108	0	2016	656	1	0.995426829	0.004573171	0	0.995426829
1719	acapulco-gold	181967	4	Acapulco Gold	19.81924	19.7517	0.06754	C BLOCK GROUP	1	Analytical 360, LLC.	12/30/16 17:59	Flower Lot	ACAPULCOGOLD	1	0	Sativa	23	23	108	0	2016	656	1	0.995426829	0.004573171	0	0.995426829
1720	acapulco-gold	213913	4	Acapulco Gold	17.20915	17.04899	0.16016	C BLOCK GROUP	1	Analytical 360, LLC.	3/31/17 11:45	Flower Lot	ACAPULCOGOLD	1	0	Sativa	23	23	108	0	2017	656	1	0.995426829	0.004573171	0	0.995426829
1721	acapulco-gold	207373	1	Acapulco Gold	67.71962	67.43898	0.28064	ECC	1	Analytical 360, LLC.	3/13/17 18:18	Hydrocarbon Wax	ACAPULCOGOLD	1	0	Sativa	23	23	108	0	2017	656	1	0.995426829	0.004573171	0	0.995426829
1722	acapulco-gold	126840	4	Acapulco Gold	18.3	18.3154	0.12278	BUDDY BOY FARMS	1	Confidence Analytics	8/16/16 10:13	Flower Lot	ACAPULCOGOLD	1	0	Sativa	23	23	108	0	2016	656	1	0.995426829	0.004573171	0	0.995426829
1723	acapulco-gold	126841	4	Acapulco Gold	19	18.907	0.13155	BUDDY BOY FARMS	1	Confidence Analytics	8/16/16 10:14	Flower Lot	ACAPULCOGOLD	1	0	Sativa	23	23	108	0	2016	656	1	0.995426829	0.004573171	0	0.995426829
1724	acapulco-gold	127988	4	Acapulco Gold	20.09785	19.9663	0.13155	BUDDY BOY FARMS	1	Confidence Analytics	8/18/16 16:09	Flower Lot	ACAPULCOGOLD	1	0	Sativa	23	23	108	0	2016	656	1	0.995426829	0.004573171	0	0.995426829
1725	acapulco-gold	127989	4	Acapulco Gold	19.43625	19.3047	0.13155	BUDDY BOY FARMS	1	Confidence Analytics	8/18/16 16:10	Flower Lot	ACAPULCOGOLD	1	0	Sativa	23	23	108	0	2016	656	1	0.995426829	0.004573171	0	0.995426829
1726	acapulco-gold	131041	4	Acapulco Gold	21.60742	21.4671	0.14032	BUDDY BOY FARMS	1	Confidence Analytics	8/29/16 11:23	Flower Lot	ACAPULCOGOLD	1	0	Sativa	23	23	108	0	2016	656	1	0.995426829	0.004573171	0	0.995426829
1727	acapulco-gold	12183	1.5	Acapulco Gold	22.1	19.6329	0.13	PENINSULA ORGANICS	0	Confidence Analytics	1/15/15 12:41	Flower Lot	ACAPULCOGOLD	1	0	Sativa	23	23	108	0	2015	656	1	0.995426829	0.004573171	0	0.995426829
1728	acapulco-gold	18118	1.5	Acapulco Gold	24.1	20.5056	0.19	PENINSULA ORGANICS	0	Confidence Analytics	3/16/15 20:27	Flower Lot	ACAPULCOGOLD	1	0	Sativa	23	23	108	0	2015	656	1	0.995426829	0.004573171	0	0.995426829
1729	acapulco-gold	26910	1.5	Acapulco Gold	22.1	19.6329	0.13	PENINSULA ORGANICS	0	Confidence Analytics	5/22/15 13:52	Flower Lot	ACAPULCOGOLD	1	0	Sativa	23	23	108	0	2015	656	1	0.995426829	0.004573171	0	0.995426829
1730	acapulco-gold	33128	1.5	Acapulco Gold	18.4	18.4069	0.11	PENINSULA ORGANICS	0	Confidence Analytics	7/1/15 19:21	Flower Lot	ACAPULCOGOLD	1	0	Sativa	23	23	108	0	2015	656	1	0.995426829	0.004573171	0	0.995426829
1731	acapulco-gold	41066	1.5	Acapulco Gold	17.2	17.1876	0.11	PENINSULA ORGANICS	0	Confidence Analytics	8/21/15 17:28	Flower Lot	ACAPULCOGOLD	1	0	Sativa	23	23	108	0	2015	656	1	0.995426829	0.004573171	0	0.995426829
1732	acapulco-gold	2629	2	Acapulco Gold	18.493	16.133369	0.283	WOW WEED	1	Confidence Analytics	10/9/14 19:41	Flower Lot	ACAPULCOGOLD	1	0	Sativa	23	23	108	0	2014	656	1	0.995426829	0.004573171	0	0.995426829
1733	acapulco-gold	14376	2	Acapulco Gold	19.6	16.9436	0.1	WOW WEED	1	Confidence Analytics	2/9/15 17:27	Flower Lot	ACAPULCOGOLD	1	0	Sativa	23	23	108	0	2015	656	1	0.995426829	0.004573171	0	0.995426829
1734	acapulco-gold	25247	2	Acapulco Gold	20.2	16.9491	0.14	WOW WEED	1	Confidence Analytics	5/12/15 2:24	Flower Lot	ACAPULCOGOLD	1	0	Sativa	23	23	108	0	2015	656	1	0.995426829	0.004573171	0	0.995426829
1735	acapulco-gold	39800	2	Acapulco Gold	28.7	28.66	1.76	WOW WEED	1	Confidence Analytics	8/14/15 13:47	Kief	ACAPULCOGOLD	1	0	Sativa	23	23	108	0	2015	656	1	0.995426829	0.004573171	0	0.995426829
1736	acapulco-gold	40290	1	Acapulco Gold	17	16.9491	0.12	WOW WEED	1	Confidence Analytics	8/18/15 13:05	Marijuana Mix	ACAPULCOGOLD	1	0	Sativa	23	23	108	0	2015	656	1	0.995426829	0.004573171	0	0.995426829
1737	acapulco-gold	50585	2	Acapulco Gold	20.6	20.581	0.26	WOW WEED	1	Confidence Analytics	10/13/15 14:09	Flower Lot	ACAPULCOGOLD	1	0	Sativa	23	23	108	0	2015	656	1	0.995426829	0.004573171	0	0.995426829
1738	acapulco-gold	53371	2	Acapulco Gold	23.2	23.1266	0.16	WOW WEED	1	Confidence Analytics	10/23/15 17:11	Flower Lot	ACAPULCOGOLD	1	0	Sativa	23	23	108	0	2015	656	1	0.995426829	0.004573171	0	0.995426829
1739	acapulco-gold	56925	2	Acapulco Gold	20.8	20.8064	0.15	WOW WEED	1	Confidence Analytics	11/5/15 14:27	Flower Lot	ACAPULCOGOLD	1	0	Sativa	23	23	108	0	2015	656	1	0.995426829	0.004573171	0	0.995426829
1740	acapulco-gold	59666	1	Acapulco Gold	31.1	31.1157	0.25	WOW WEED	1	Confidence Analytics	11/14/15 1:25	Kief	ACAPULCOGOLD	1	0	Sativa	23	23	108	0	2015	656	1	0.995426829	0.004573171	0	0.995426829
1741	acapulco-gold	66501	2	Acapulco Gold	19.4	19.377	0.13	WOW WEED	1	Confidence Analytics	12/11/15 14:27	Flower Lot	ACAPULCOGOLD	1	0	Sativa	23	23	108	0	2015	656	1	0.995426829	0.004573171	0	0.995426829
1742	acapulco-gold	121627	4	Acapulco Gold	23.4	23.3989	0.12278	WOW WEED	1	Confidence Analytics	7/29/16 12:08	Flower Lot	ACAPULCOGOLD	1	0	Sativa	23	23	108	0	2016	656	1	0.995426829	0.004573171	0	0.995426829
1743	acapulco-gold	121629	4	Acapulco Gold	23.2	23.2312	0.12278	WOW WEED	1	Confidence Analytics	7/29/16 12:09	Flower Lot	ACAPULCOGOLD	1	0	Sativa	23	23	108	0	2016	656	1	0.995426829	0.004573171	0	0.995426829
1744	acapulco-gold	204182	4	Acapulco Gold	20.885689	20.73823	0.147459	WOW WEED	1	Confidence Analytics	3/3/17 13:10	Flower Lot	ACAPULCOGOLD	1	0	Sativa	23	23	108	0	2017	656	1	0.995426829	0.004573171	0	0.995426829
1745	acapulco-gold	33407	2	Acapulco Gold	22.8	22.8258	0.12	GREEN LABS	1	Confidence Analytics	7/3/15 21:12	Flower Lot	ACAPULCOGOLD	1	0	Sativa	23	23	108	0	2015	656	1	0.995426829	0.004573171	0	0.995426829
1746	acapulco-gold	122872	4	Acapulco Gold	19.8	19.794	0.0877	GREEN LABS	1	Confidence Analytics	8/2/16 19:03	Flower Lot	ACAPULCOGOLD	1	0	Sativa	23	23	108	0	2016	656	1	0.995426829	0.004573171	0	0.995426829
1747	acapulco-gold	151675	1.5	Acapulco Gold	65.11283	63.77	1.34283	GREEN LABS	1	Confidence Analytics	10/22/16 20:00	Food Grade Solvent Extract	ACAPULCOGOLD	1	0	Sativa	23	23	108	0	2016	656	1	0.995426829	0.004573171	0	0.995426829
1748	acapulco-gold	161862	1	Acapulco Gold	0.77401	0.76524	0.00877	GREEN LABS	1	Confidence Analytics	11/11/16 15:37	Solid Marijuana Infused Edible	ACAPULCOGOLD	1	0	Sativa	23	23	108	0	2016	656	1	0.995426829	0.004573171	0	0.995426829
1749	acapulco-gold	161863	1	Acapulco Gold	0.81278	0.80401	0.00877	GREEN LABS	1	Confidence Analytics	11/11/16 15:38	Solid Marijuana Infused Edible	ACAPULCOGOLD	1	0	Sativa	23	23	108	0	2016	656	1	0.995426829	0.004573171	0	0.995426829
1750	acapulco-gold	163769	1	Acapulco Gold	0.70524	0.68647	0.01877	GREEN LABS	1	Confidence Analytics	11/15/16 16:24	Solid Marijuana Infused Edible	ACAPULCOGOLD	1	0	Sativa	23	23	108	0	2016	656	1	0.995426829	0.004573171	0	0.995426829
1751	acapulco-gold	165004	1	Acapulco Gold	1.89556	1.85802	0.03754	GREEN LABS	1	Confidence Analytics	11/17/16 13:47	Solid Marijuana Infused Edible	ACAPULCOGOLD	1	0	Sativa	23	23	108	0	2016	656	1	0.995426829	0.004573171	0	0.995426829
1752	acapulco-gold	165006	1	Acapulco Gold	0.87155	0.86278	0.00877	GREEN LABS	1	Confidence Analytics	11/17/16 13:48	Solid Marijuana Infused Edible	ACAPULCOGOLD	1	0	Sativa	23	23	108	0	2016	656	1	0.995426829	0.004573171	0	0.995426829
1753	acapulco-gold	171806	1	Acapulco Gold	0.93155	0.92278	0.00877	GREEN LABS	1	Confidence Analytics	12/2/16 14:09	Solid Marijuana Infused Edible	ACAPULCOGOLD	1	0	Sativa	23	23	108	0	2016	656	1	0.995426829	0.004573171	0	0.995426829
1754	acapulco-gold	171812	1	Acapulco Gold	1.00866	0.73695	0.27171	GREEN LABS	1	Confidence Analytics	12/2/16 14:11	Solid Marijuana Infused Edible	ACAPULCOGOLD	2	0	Sativa	23	23	108	0	2016	656	1	0.995426829	0.004573171	0	0.995426829
1755	acapulco-gold	161835	4	Acapulco Gold	17.93754	17.8323	0.10524	HORSE HEAVEN HILLS HIGH	1	Confidence Analytics	11/11/16 14:49	Flower Lot	ACAPULCOGOLD	1	0	Sativa	23	23	108	0	2016	656	1	0.995426829	0.004573171	0	0.995426829
1756	acapulco-gold	147765	4	Acapulco Gold	20.42731	20.2256	0.20171	TUMBLEWEED FARM	1	Confidence Analytics	10/13/16 17:00	Flower Lot	ACAPULCOGOLD	1	0	Sativa	23	23	108	0	2016	656	1	0.995426829	0.004573171	0	0.995426829
1757	acapulco-gold	157156	4	Acapulco Gold	18.29203	18.1254	0.16663	TUMBLEWEED FARM	1	Confidence Analytics	11/3/16 14:07	Flower Lot	ACAPULCOGOLD	1	0	Sativa	23	23	108	0	2016	656	1	0.995426829	0.004573171	0	0.995426829
1758	acapulco-gold	157163	4	Acapulco Gold	20.04833	19.8817	0.16663	TUMBLEWEED FARM	1	Confidence Analytics	11/3/16 14:10	Flower Lot	ACAPULCOGOLD	1	0	Sativa	23	23	108	0	2016	656	1	0.995426829	0.004573171	0	0.995426829
1759	acapulco-gold	3873	2	Acapulco Gold	9.916	6.19625	2.734	ALPHAPHENO	1	Confidence Analytics	10/25/14 13:01	Flower Lot	ACAPULCOGOLD	2	0	Sativa	23	23	108	0	2014	656	1	0.995426829	0.004573171	0	0.995426829
1760	acapulco-gold	122276	2	Acapulco Gold	24.2	24.1936	0.15786	OBERFELDER HOLDINGS	1	Confidence Analytics	8/1/16 15:20	Hash	ACAPULCOGOLD	1	0	Sativa	23	23	108	0	2016	656	1	0.995426829	0.004573171	0	0.995426829
1761	acapulco-gold	128643	4	Acapulco Gold	19.2632	19.0878	0.1754	OBERFELDER HOLDINGS	1	Confidence Analytics	8/22/16 0:09	Flower Lot	ACAPULCOGOLD	1	0	Sativa	23	23	108	0	2016	656	1	0.995426829	0.004573171	0	0.995426829
1762	acapulco-gold	67124	3	Acapulco Gold	12.9	12.8965	0.11	AGRIJUANA	1	Confidence Analytics	12/15/15 12:13	Flower Lot	ACAPULCOGOLD	1	0	Sativa	23	23	108	0	2015	656	1	0.995426829	0.004573171	0	0.995426829
1763	acapulco-gold	67125	3	Acapulco Gold	16.7	16.7622	0.16	AGRIJUANA	1	Confidence Analytics	12/15/15 12:13	Flower Lot	ACAPULCOGOLD	1	0	Sativa	23	23	108	0	2015	656	1	0.995426829	0.004573171	0	0.995426829
1764	acapulco-gold	113790	4	Acapulco Gold	18.4	18.3623	0.19294	AGRIJUANA	1	Confidence Analytics	7/1/16 12:58	Flower Lot	ACAPULCOGOLD	1	0	Sativa	23	23	108	0	2016	656	1	0.995426829	0.004573171	0	0.995426829
1765	acapulco-gold	113792	4	Acapulco Gold	18.7	18.6408	0.20171	AGRIJUANA	1	Confidence Analytics	7/1/16 12:59	Flower Lot	ACAPULCOGOLD	1	0	Sativa	23	23	108	0	2016	656	1	0.995426829	0.004573171	0	0.995426829
1766	acapulco-gold	132111	4	Acapulco Gold	10.74138	10.6186	0.12278	AGRIJUANA	1	Confidence Analytics	9/1/16 10:45	Flower Lot	ACAPULCOGOLD	1	0	Sativa	23	23	108	0	2016	656	1	0.995426829	0.004573171	0	0.995426829
1767	acapulco-gold	153773	4	Acapulco Gold	14.64537	14.4612	0.18417	AGRIJUANA	1	Confidence Analytics	10/27/16 13:29	Flower Lot	ACAPULCOGOLD	1	0	Sativa	23	23	108	0	2016	656	1	0.995426829	0.004573171	0	0.995426829
1768	acapulco-gold	171688	4	Acapulco Gold	12.08159	11.8125	0.26909	AGRIJUANA	1	Confidence Analytics	12/2/16 13:03	Flower Lot	ACAPULCOGOLD	1	0	Sativa	23	23	108	0	2016	656	1	0.995426829	0.004573171	0	0.995426829
1769	acapulco-gold	185202	4	Acapulco Gold	16.23477	16.0506	0.18417	AGRIJUANA	1	Confidence Analytics	1/10/17 13:33	Flower Lot	ACAPULCOGOLD	1	0	Sativa	23	23	108	0	2017	656	1	0.995426829	0.004573171	0	0.995426829
1770	acapulco-gold	185205	4	Acapulco Gold	14.65216	14.4943	0.15786	AGRIJUANA	1	Confidence Analytics	1/10/17 13:35	Flower Lot	ACAPULCOGOLD	1	0	Sativa	23	23	108	0	2017	656	1	0.995426829	0.004573171	0	0.995426829
1771	acapulco-gold	194088	4	Acapulco Gold	15.43964	15.2467	0.19294	AGRIJUANA	1	Confidence Analytics	2/3/17 12:11	Flower Lot	ACAPULCOGOLD	1	0	Sativa	23	23	108	0	2017	656	1	0.995426829	0.004573171	0	0.995426829
1772	acapulco-gold	209004	4	Acapulco Gold	9.849156	9.72713	0.122026	AGRIJUANA	1	Confidence Analytics	3/17/17 10:10	Flower Lot	ACAPULCOGOLD	1	0	Sativa	23	23	108	0	2017	656	1	0.995426829	0.004573171	0	0.995426829
1773	acapulco-gold	209005	4	Acapulco Gold	10.1737	10.05869	0.11501	AGRIJUANA	1	Confidence Analytics	3/17/17 10:10	Flower Lot	ACAPULCOGOLD	1	0	Sativa	23	23	108	0	2017	656	1	0.995426829	0.004573171	0	0.995426829
1774	acapulco-gold	221328	4	Acapulco Gold	15.258576	15.10147	0.157106	AGRIJUANA	1	Confidence Analytics	4/20/17 18:57	Flower Lot	ACAPULCOGOLD	1	0	Sativa	23	23	108	0	2017	656	1	0.995426829	0.004573171	0	0.995426829
1775	acapulco-gold	189172	1	Acapulco Gold	64.60306	64.0944	0.50866	ORGROW	1	Confidence Analytics	1/20/17 14:44	Food Grade Solvent Extract	ACAPULCOGOLD	1	0	Sativa	23	23	108	0	2017	656	1	0.995426829	0.004573171	0	0.995426829
1776	acapulco-gold	89602	4.2	Acapulco Gold	24.4	24.3998	0.22	PIONEER PRODUCTION & PROCESSING	1	Confidence Analytics	3/24/16 12:17	Flower Lot	ACAPULCOGOLD	1	0	Sativa	23	23	108	0	2016	656	1	0.995426829	0.004573171	0	0.995426829
1777	acapulco-gold	161091	1	Acapulco Gold	59.60313	58.3841	1.21903	BLUE SKY GROWERS	1	Confidence Analytics	11/10/16 15:14	Hydrocarbon Wax	ACAPULCOGOLD	1	0	Sativa	23	23	108	0	2016	656	1	0.995426829	0.004573171	0	0.995426829
1778	acapulco-gold	162287	4	Acapulco Gold	18.25032	18.11	0.14032	FANTASY FARMS LLC	1	Confidence Analytics	11/13/16 14:11	Flower Lot	ACAPULCOGOLD	1	0	Sativa	23	23	108	0	2016	656	1	0.995426829	0.004573171	0	0.995426829
1779	acapulco-gold	220506	4	Acapulco Gold	16.844019	16.72287	0.121149	FANTASY FARMS LLC	1	Confidence Analytics	4/19/17 11:08	Flower Lot	ACAPULCOGOLD	1	0	Sativa	23	23	108	0	2017	656	1	0.995426829	0.004573171	0	0.995426829
1780	acapulco-gold	34226	2	ACAPULCO GOLD	11.97	11.9087	0.07	RAVEN	1	Confidence Analytics	7/9/15 12:29	Flower Lot	ACAPULCOGOLD	1	0	Sativa	23	23	108	0	2015	656	1	0.995426829	0.004573171	0	0.995426829
1781	acapulco-gold	114040	4	Acapulco Gold	18.1	18.11	0.14909	THE HOLLINGSWORTH CANNABIS COMPANY	1	Confidence Analytics	7/2/16 12:59	Flower Lot	ACAPULCOGOLD	1	0	Sativa	23	23	108	0	2016	656	1	0.995426829	0.004573171	0	0.995426829
1782	acapulco-gold	24237	3.5	Acapulco Gold	20.7	17.0352	0.25	MERRYECHO PRODUCTIONS	1	Confidence Analytics	5/5/15 12:25	Flower Lot	ACAPULCOGOLD	1	0	Sativa	23	23	108	0	2015	656	1	0.995426829	0.004573171	0	0.995426829
1783	acapulco-gold	26754	3	Acapulco Gold	20.2	17.0698	0.19	MERRYECHO PRODUCTIONS	1	Confidence Analytics	5/21/15 12:54	Flower Lot	ACAPULCOGOLD	1	0	Sativa	23	23	108	0	2015	656	1	0.995426829	0.004573171	0	0.995426829
1784	acapulco-gold	34211	3	Acapulco Gold	20.4	20.3515	0.2	MERRYECHO PRODUCTIONS	1	Confidence Analytics	7/9/15 12:01	Flower Lot	ACAPULCOGOLD	1	0	Sativa	23	23	108	0	2015	656	1	0.995426829	0.004573171	0	0.995426829
1785	acapulco-gold	43228	2.5	Acapulco Gold	14.1	14.075	0.13	MERRYECHO PRODUCTIONS	1	Confidence Analytics	9/4/15 13:55	Flower Lot	ACAPULCOGOLD	1	0	Sativa	23	23	108	0	2015	656	1	0.995426829	0.004573171	0	0.995426829
1786	acapulco-gold	46217	3	Acapulco Gold	15.3	15.3312	0.15	MERRYECHO PRODUCTIONS	1	Confidence Analytics	9/22/15 12:57	Flower Lot	ACAPULCOGOLD	1	0	Sativa	23	23	108	0	2015	656	1	0.995426829	0.004573171	0	0.995426829
1787	acapulco-gold	56493	3	Acapulco Gold	14	14.0081	0.56	MERRYECHO PRODUCTIONS	1	Confidence Analytics	11/4/15 12:20	Flower Lot	ACAPULCOGOLD	1	0	Sativa	23	23	108	0	2015	656	1	0.995426829	0.004573171	0	0.995426829
1788	acapulco-gold	64735	3	Acapulco Gold	16.2	16.1906	0.18	MERRYECHO PRODUCTIONS	1	Confidence Analytics	12/4/15 12:45	Flower Lot	ACAPULCOGOLD	1	0	Sativa	23	23	108	0	2015	656	1	0.995426829	0.004573171	0	0.995426829
1789	acapulco-gold	72237	3	Acapulco Gold	17.5	17.5176	0.18	MERRYECHO PRODUCTIONS	1	Confidence Analytics	1/11/16 14:10	Flower Lot	ACAPULCOGOLD	1	0	Sativa	23	23	108	0	2016	656	1	0.995426829	0.004573171	0	0.995426829
1790	acapulco-gold	94782	3	Acapulco Gold	16.1	16.1621	0.15	MERRYECHO PRODUCTIONS	1	Confidence Analytics	4/15/16 12:47	Flower Lot	ACAPULCOGOLD	1	0	Sativa	23	23	108	0	2016	656	1	0.995426829	0.004573171	0	0.995426829
1791	acapulco-gold	221842	4.63	Acapulco Gold	21.203847	21.0178	0.186047	PACIFIC NORTHWEST GROWERS	1	Confidence Analytics	4/24/17 11:36	Flower Lot	ACAPULCOGOLD	1	0	Sativa	23	23	108	0	2017	656	1	0.995426829	0.004573171	0	0.995426829
1792	acapulco-gold	222698	4.89	Acapulco Gold	21.367476	21.17529	0.192186	PACIFIC NORTHWEST GROWERS	1	Confidence Analytics	4/25/17 17:31	Flower Lot	ACAPULCOGOLD	1	0	Sativa	23	23	108	0	2017	656	1	0.995426829	0.004573171	0	0.995426829
1793	acapulco-gold	201191	4	Acapulco Gold	16.985478	16.89327	0.092208	MARIJUANA FARM	1	Confidence Analytics	2/23/17 0:16	Flower Lot	ACAPULCOGOLD	1	0	Sativa	23	23	108	0	2017	656	1	0.995426829	0.004573171	0	0.995426829
1794	acapulco-gold	201192	4	Acapulco Gold	17.199747	17.1014	0.098347	MARIJUANA FARM	1	Confidence Analytics	2/23/17 0:17	Flower Lot	ACAPULCOGOLD	1	0	Sativa	23	23	108	0	2017	656	1	0.995426829	0.004573171	0	0.995426829
1795	acapulco-gold	201193	4	Acapulco Gold	16.272791	16.18146	0.091331	MARIJUANA FARM	1	Confidence Analytics	2/23/17 0:18	Flower Lot	ACAPULCOGOLD	1	0	Sativa	23	23	108	0	2017	656	1	0.995426829	0.004573171	0	0.995426829
1796	acapulco-gold	201194	4	Acapulco Gold	16.996442	16.90248	0.093962	MARIJUANA FARM	1	Confidence Analytics	2/23/17 0:19	Flower Lot	ACAPULCOGOLD	1	0	Sativa	23	23	108	0	2017	656	1	0.995426829	0.004573171	0	0.995426829
1797	acapulco-gold	202029	4	Acapulco Gold	15.577047	15.48747	0.089577	MARIJUANA FARM	1	Confidence Analytics	2/25/17 6:09	Flower Lot	ACAPULCOGOLD	1	0	Sativa	23	23	108	0	2017	656	1	0.995426829	0.004573171	0	0.995426829
1798	acapulco-gold	164681	4	Acapulco Gold	20.21298	20.0902	0.12278	METHOW GROWERS	1	Confidence Analytics	11/17/16 10:21	Flower Lot	ACAPULCOGOLD	1	0	Sativa	23	23	108	0	2016	656	1	0.995426829	0.004573171	0	0.995426829
1799	acapulco-gold	123813	4	Acapulco Gold	16.8	16.7614	0.10524	PACIFIC LAND AND CATTLE	1	Confidence Analytics	8/5/16 13:05	Flower Lot	ACAPULCOGOLD	1	0	Sativa	23	23	108	0	2016	656	1	0.995426829	0.004573171	0	0.995426829
1800	acapulco-gold	187420	4	Acapulco Gold	15.06638	14.8559	0.21048	MOUNTAIN HIGH ORGANICS	1	Confidence Analytics	1/16/17 17:43	Flower Lot	ACAPULCOGOLD	1	0	Sativa	23	23	108	0	2017	656	1	0.995426829	0.004573171	0	0.995426829
1801	acapulco-gold	123009	4	Acapulco Gold	15.7	15.7197	0.15786	ORIGENS	1	Confidence Analytics	8/3/16 13:44	Flower Lot	ACAPULCOGOLD	1	0	Sativa	23	23	108	0	2016	656	1	0.995426829	0.004573171	0	0.995426829
1802	acapulco-gold	123032	4	Acapulco Gold	15	14.9827	0.14909	ORIGENS	1	Confidence Analytics	8/3/16 14:03	Flower Lot	ACAPULCOGOLD	1	0	Sativa	23	23	108	0	2016	656	1	0.995426829	0.004573171	0	0.995426829
1803	acapulco-gold	130494	4	Acapulco Gold	16.35253	16.1859	0.16663	ORIGENS	1	Confidence Analytics	8/26/16 11:36	Flower Lot	ACAPULCOGOLD	1	0	Sativa	23	23	108	0	2016	656	1	0.995426829	0.004573171	0	0.995426829
1804	acapulco-gold	130496	4	Acapulco Gold	16.54253	16.3759	0.16663	ORIGENS	1	Confidence Analytics	8/26/16 11:38	Flower Lot	ACAPULCOGOLD	1	0	Sativa	23	23	108	0	2016	656	1	0.995426829	0.004573171	0	0.995426829
1805	acapulco-gold	130497	4	Acapulco Gold	15.08719	14.9381	0.14909	ORIGENS	1	Confidence Analytics	8/26/16 11:39	Flower Lot	ACAPULCOGOLD	1	0	Sativa	23	23	108	0	2016	656	1	0.995426829	0.004573171	0	0.995426829
1806	acapulco-gold	140797	4	Acapulco Gold	15.2812	15.1058	0.1754	ORIGENS	1	Confidence Analytics	9/26/16 15:23	Flower Lot	ACAPULCOGOLD	1	0	Sativa	23	23	108	0	2016	656	1	0.995426829	0.004573171	0	0.995426829
1807	acapulco-gold	97708	4	Acapulco Gold	28.4	28.3863	0.19	NORTH COAST GROWERS	1	Confidence Analytics	4/28/16 12:25	Flower Lot	ACAPULCOGOLD	1	0	Sativa	23	23	108	0	2016	656	1	0.995426829	0.004573171	0	0.995426829
1808	acapulco-gold	97719	4	Acapulco Gold	28.6	28.624	0.19	NORTH COAST GROWERS	1	Confidence Analytics	4/28/16 12:45	Flower Lot	ACAPULCOGOLD	1	0	Sativa	23	23	108	0	2016	656	1	0.995426829	0.004573171	0	0.995426829
1809	acapulco-gold	107872	4	Acapulco Gold	26.4	26.4092	0.2	NORTH COAST GROWERS	1	Confidence Analytics	6/9/16 12:27	Flower Lot	ACAPULCOGOLD	1	0	Sativa	23	23	108	0	2016	656	1	0.995426829	0.004573171	0	0.995426829
1810	acapulco-gold	147582	4	Acapulco Gold	23.69467	23.5105	0.18417	NORTH COAST GROWERS	1	Confidence Analytics	10/13/16 13:13	Flower Lot	ACAPULCOGOLD	1	0	Sativa	23	23	108	0	2016	656	1	0.995426829	0.004573171	0	0.995426829
1811	acapulco-gold	166377	4	Acapulco Gold	25.52022	25.2922	0.22802	NORTH COAST GROWERS	1	Confidence Analytics	11/21/16 12:39	Flower Lot	ACAPULCOGOLD	1	0	Sativa	23	23	108	0	2016	656	1	0.995426829	0.004573171	0	0.995426829
1812	acapulco-gold	166378	4	Acapulco Gold	25.40375	25.1845	0.21925	NORTH COAST GROWERS	1	Confidence Analytics	11/21/16 12:39	Flower Lot	ACAPULCOGOLD	1	0	Sativa	23	23	108	0	2016	656	1	0.995426829	0.004573171	0	0.995426829
1813	acapulco-gold	168725	4	Acapulco Gold	24.16964	23.9767	0.19294	NORTH COAST GROWERS	1	Confidence Analytics	11/28/16 11:55	Flower Lot	ACAPULCOGOLD	1	0	Sativa	23	23	108	0	2016	656	1	0.995426829	0.004573171	0	0.995426829
1814	acapulco-gold	154728	4	Acapulco Gold	11.6787	11.591	0.0877	FOURDUB	1	Confidence Analytics	10/28/16 18:23	Flower Lot	ACAPULCOGOLD	1	0	Sativa	23	23	108	0	2016	656	1	0.995426829	0.004573171	0	0.995426829
1815	acapulco-gold	168258	4	Acapulco Gold	11.6433	11.5556	0.0877	FOURDUB	1	Confidence Analytics	11/25/16 13:59	Flower Lot	ACAPULCOGOLD	1	0	Sativa	23	23	108	0	2016	656	1	0.995426829	0.004573171	0	0.995426829
1816	acapulco-gold	186541	4	Acapulco Gold	12.69383	12.6149	0.07893	FOURDUB	1	Confidence Analytics	1/13/17 11:54	Flower Lot	ACAPULCOGOLD	1	0	Sativa	23	23	108	0	2017	656	1	0.995426829	0.004573171	0	0.995426829
1817	acapulco-gold	216628	4	Acapulco Gold	13.776017	13.69521	0.080807	FOURDUB	1	Confidence Analytics	4/7/17 17:33	Flower Lot	ACAPULCOGOLD	1	0	Sativa	23	23	108	0	2017	656	1	0.995426829	0.004573171	0	0.995426829
1818	acapulco-gold	172632	4	Acapulco Gold	16.46017	16.3637	0.09647	CANNA HERB FARMS	1	Confidence Analytics	12/5/16 14:57	Flower Lot	ACAPULCOGOLD	1	0	Sativa	23	23	108	0	2016	656	1	0.995426829	0.004573171	0	0.995426829
1819	acapulco-gold	189585	4	Acapulco Gold	15.478261	15.37816	0.100101	CANNA HERB FARMS	1	Confidence Analytics	1/22/17 19:22	Flower Lot	ACAPULCOGOLD	1	0	Sativa	23	23	108	0	2017	656	1	0.995426829	0.004573171	0	0.995426829
1820	acapulco-gold	189586	4	Acapulco Gold	17.253246	17.13999	0.113256	CANNA HERB FARMS	1	Confidence Analytics	1/22/17 19:23	Flower Lot	ACAPULCOGOLD	1	0	Sativa	23	23	108	0	2017	656	1	0.995426829	0.004573171	0	0.995426829
1821	acapulco-gold	59212	1	Acapulco Gold	13.8	13.715	0.14	HYDRO PRO	1	Confidence Analytics	11/12/15 21:07	Flower Lot	ACAPULCOGOLD	1	0	Sativa	23	23	108	0	2015	656	1	0.995426829	0.004573171	0	0.995426829
1822	acapulco-gold	59213	1	Acapulco Gold	13.8	13.8604	0.17	HYDRO PRO	1	Confidence Analytics	11/12/15 21:08	Flower Lot	ACAPULCOGOLD	1	0	Sativa	23	23	108	0	2015	656	1	0.995426829	0.004573171	0	0.995426829
1823	acapulco-gold	59214	1	Acapulco Gold	14.5	14.5212	0.17	HYDRO PRO	1	Confidence Analytics	11/12/15 21:09	Flower Lot	ACAPULCOGOLD	1	0	Sativa	23	23	108	0	2015	656	1	0.995426829	0.004573171	0	0.995426829
1824	acapulco-gold	153932	4	Acapulco Gold	12.99233	12.8257	0.16663	HYDRO PRO	1	Confidence Analytics	10/27/16 15:46	Flower Lot	ACAPULCOGOLD	1	0	Sativa	23	23	108	0	2016	656	1	0.995426829	0.004573171	0	0.995426829
1825	acapulco-gold	142751	1.5	Acapulco Gold	70.17233	61.0789	9.09343	AMERIKAN WEED	1	Confidence Analytics	9/30/16 13:23	Hydrocarbon Wax	ACAPULCOGOLD	1	0	Sativa	23	23	108	0	2016	656	1	0.995426829	0.004573171	0	0.995426829
1826	acapulco-gold	146449	1	Acapulco Gold	63.74178	63.2682	0.47358	CONSCIOUS CANNABIS	1	Confidence Analytics	10/11/16 13:49	Hydrocarbon Wax	ACAPULCOGOLD	1	0	Sativa	23	23	108	0	2016	656	1	0.995426829	0.004573171	0	0.995426829
1827	acapulco-gold	177676	4	Acapulco Gold	16.71819	16.5691	0.14909	FAR WEST ENTERPRISE	1	Confidence Analytics	12/18/16 21:51	Flower Lot	ACAPULCOGOLD	1	0	Sativa	23	23	108	0	2016	656	1	0.995426829	0.004573171	0	0.995426829
1828	acapulco-gold	219162	2	Acapulco Gold	66.30845	65.08845	1.22	XTRACTED LABS	1	Medicine Creek Analytics	4/14/17 16:26	Hydrocarbon Wax	ACAPULCOGOLD	1	0	Sativa	23	23	108	0	2017	656	1	0.995426829	0.004573171	0	0.995426829
1829	acapulco-gold	221365	2	Acapulco Gold	70.94579	69.55579	1.39	LANDRACE	1	Medicine Creek Analytics	4/20/17 23:54	CO2 Hash Oil	ACAPULCOGOLD	1	0	Sativa	23	23	108	0	2017	656	1	0.995426829	0.004573171	0	0.995426829
1830	acapulco-gold	62501	1	Acapulco Gold	54.3	54.3	0.5	BMF WASHINGTON	1	Integrity Labs	11/24/15 17:50	CO2 Hash Oil	ACAPULCOGOLD	1	0	Sativa	23	23	108	0	2015	656	1	0.995426829	0.004573171	0	0.995426829
1831	acapulco-gold	179700	1.5	Acapulco Gold	90.47	88.87	1.6	GREEN LABS	1	Integrity Labs	12/23/16 0:00	Food Grade Solvent Extract	ACAPULCOGOLD	1	0	Sativa	23	23	108	0	2016	656	1	0.995426829	0.004573171	0	0.995426829
1832	acapulco-gold	89099	1	ACAPULCO GOLD	81.5	81.5	0.4	CRAFT ELIXIRS	1	Integrity Labs	3/22/16 18:11	Food Grade Solvent Extract	ACAPULCOGOLD	1	0	Sativa	23	23	108	0	2016	656	1	0.995426829	0.004573171	0	0.995426829
1833	acapulco-gold	94714	2.5	Acapulco Gold	17.4	17.4	0.3	FRESH PRODUCTIONS	1	Integrity Labs	4/14/16 22:51	Flower Lot	ACAPULCOGOLD	1	0	Sativa	23	23	108	0	2016	656	1	0.995426829	0.004573171	0	0.995426829
1834	acapulco-gold	9186	5	Acapulco Gold	16.8	16.6	0.2	GENSYS ONE	1	Integrity Labs	12/9/14 18:33	Flower Lot	ACAPULCOGOLD	1	0	Sativa	23	23	108	0	2014	656	1	0.995426829	0.004573171	0	0.995426829
1835	acapulco-gold	137424	4	Acapulco Gold	24.56	24.48	0.08	THE HOLLINGSWORTH CANNABIS COMPANY	1	Integrity Labs	9/15/16 22:11	Flower Lot	ACAPULCOGOLD	1	0	Sativa	23	23	108	0	2016	656	1	0.995426829	0.004573171	0	0.995426829
1836	acapulco-gold	137425	4	Acapulco Gold	22.54	22.46	0.08	THE HOLLINGSWORTH CANNABIS COMPANY	1	Integrity Labs	9/15/16 22:12	Flower Lot	ACAPULCOGOLD	1	0	Sativa	23	23	108	0	2016	656	1	0.995426829	0.004573171	0	0.995426829
1837	acapulco-gold	182608	4	Acapulco Gold	15.78	15.73	0.05	THE HOLLINGSWORTH CANNABIS COMPANY	1	Integrity Labs	1/3/17 12:58	Flower Lot	ACAPULCOGOLD	1	0	Sativa	23	23	108	0	2017	656	1	0.995426829	0.004573171	0	0.995426829
1838	acapulco-gold	134750	2	Acapulco Gold	71.68	71.41	0.27	COWLITZ COUNTY CANNABIS CULTIVATION	1	Integrity Labs	9/9/16 12:36	Hydrocarbon Wax	ACAPULCOGOLD	1	0	Sativa	23	23	108	0	2016	656	1	0.995426829	0.004573171	0	0.995426829
1839	acapulco-gold	155093	2	Acapulco Gold	76.94	76.69	0.25	COWLITZ COUNTY CANNABIS CULTIVATION	1	Integrity Labs	10/31/16 11:40	Hydrocarbon Wax	ACAPULCOGOLD	1	0	Sativa	23	23	108	0	2016	656	1	0.995426829	0.004573171	0	0.995426829
1840	acapulco-gold	173097	2	Acapulco Gold	89.01	88.86	0.15	COWLITZ COUNTY CANNABIS CULTIVATION	1	Integrity Labs	12/6/16 13:36	Hydrocarbon Wax	ACAPULCOGOLD	1	0	Sativa	23	23	108	0	2016	656	1	0.995426829	0.004573171	0	0.995426829
1841	acapulco-gold	183032	2	Acapulco Gold	70.91	70.8	0.11	COWLITZ COUNTY CANNABIS CULTIVATION	1	Integrity Labs	1/4/17 13:04	Hydrocarbon Wax	ACAPULCOGOLD	1	0	Sativa	23	23	108	0	2017	656	1	0.995426829	0.004573171	0	0.995426829
1842	acapulco-gold	194229	2	Acapulco Gold	72.77	72.48	0.29	COWLITZ COUNTY CANNABIS CULTIVATION	1	Integrity Labs	2/3/17 14:13	Hydrocarbon Wax	ACAPULCOGOLD	1	0	Sativa	23	23	108	0	2017	656	1	0.995426829	0.004573171	0	0.995426829
1843	acapulco-gold	196798	2	Acapulco Gold	78.23	77.9	0.33	COWLITZ COUNTY CANNABIS CULTIVATION	1	Integrity Labs	2/10/17 13:33	Hydrocarbon Wax	ACAPULCOGOLD	1	0	Sativa	23	23	108	0	2017	656	1	0.995426829	0.004573171	0	0.995426829
1844	acapulco-gold	199772	2	Acapulco Gold	76.5	76.24	0.26	COWLITZ COUNTY CANNABIS CULTIVATION	1	Integrity Labs	2/20/17 11:06	Hydrocarbon Wax	ACAPULCOGOLD	1	0	Sativa	23	23	108	0	2017	656	1	0.995426829	0.004573171	0	0.995426829
1845	acapulco-gold	201249	2	Acapulco Gold	75.16	74.9	0.26	COWLITZ COUNTY CANNABIS CULTIVATION	1	Integrity Labs	2/23/17 11:44	Hydrocarbon Wax	ACAPULCOGOLD	1	0	Sativa	23	23	108	0	2017	656	1	0.995426829	0.004573171	0	0.995426829
1846	acapulco-gold	206815	2	Acapulco Gold	69.85	69.75	0.1	COWLITZ COUNTY CANNABIS CULTIVATION	1	Integrity Labs	3/11/17 10:35	Hydrocarbon Wax	ACAPULCOGOLD	1	0	Sativa	23	23	108	0	2017	656	1	0.995426829	0.004573171	0	0.995426829
1847	acapulco-gold	209327	2	Acapulco Gold	80.09	79.93	0.16	COWLITZ COUNTY CANNABIS CULTIVATION	1	Integrity Labs	3/18/17 11:14	Hydrocarbon Wax	ACAPULCOGOLD	1	0	Sativa	23	23	108	0	2017	656	1	0.995426829	0.004573171	0	0.995426829
1848	acapulco-gold	214346	2	Acapulco Gold	91.66	91.41	0.25	COWLITZ COUNTY CANNABIS CULTIVATION	1	Integrity Labs	4/3/17 10:31	Hydrocarbon Wax	ACAPULCOGOLD	1	0	Sativa	23	23	108	0	2017	656	1	0.995426829	0.004573171	0	0.995426829
1849	acapulco-gold	221075	2	Acapulco Gold	74	73.83	0.17	COWLITZ COUNTY CANNABIS CULTIVATION	1	Integrity Labs	4/20/17 13:24	Hydrocarbon Wax	ACAPULCOGOLD	1	0	Sativa	23	23	108	0	2017	656	1	0.995426829	0.004573171	0	0.995426829
1850	acapulco-gold	177428	1	Acapulco Gold	80.19	78.02	2.17	LM DIGITAL	1	Integrity Labs	12/16/16 16:56	Hydrocarbon Wax	ACAPULCOGOLD	1	0	Sativa	23	23	108	0	2016	656	1	0.995426829	0.004573171	0	0.995426829
1851	acapulco-gold	182470	1	Acapulco Gold	91.51	91.25	0.26	LM DIGITAL	1	Integrity Labs	1/2/17 20:35	Hydrocarbon Wax	ACAPULCOGOLD	1	0	Sativa	23	23	108	0	2017	656	1	0.995426829	0.004573171	0	0.995426829
1852	acapulco-gold	86098	1	Acapulco Gold	15.8	15.8	0.1	DREAM CITY	1	Integrity Labs	3/10/16 11:44	Flower Lot	ACAPULCOGOLD	1	0	Sativa	23	23	108	0	2016	656	1	0.995426829	0.004573171	0	0.995426829
1853	acapulco-gold	146240	4.15	Acapulco Gold	15.98	15.92	0.06	DREAM CITY	1	Integrity Labs	10/10/16 19:52	Flower Lot	ACAPULCOGOLD	1	0	Sativa	23	23	108	0	2016	656	1	0.995426829	0.004573171	0	0.995426829
1854	acapulco-gold	146241	4.13	Acapulco Gold	16.11	16.05	0.06	DREAM CITY	1	Integrity Labs	10/10/16 19:54	Flower Lot	ACAPULCOGOLD	1	0	Sativa	23	23	108	0	2016	656	1	0.995426829	0.004573171	0	0.995426829
1855	acapulco-gold	146242	4.2	Acapulco Gold	16.7	16.63	0.07	DREAM CITY	1	Integrity Labs	10/10/16 19:56	Flower Lot	ACAPULCOGOLD	1	0	Sativa	23	23	108	0	2016	656	1	0.995426829	0.004573171	0	0.995426829
1856	acapulco-gold	146243	4.18	Acapulco Gold	17.36	17.3	0.06	DREAM CITY	1	Integrity Labs	10/10/16 19:56	Flower Lot	ACAPULCOGOLD	1	0	Sativa	23	23	108	0	2016	656	1	0.995426829	0.004573171	0	0.995426829
1857	acapulco-gold	182585	4.12	Acapulco Gold	21.19	21.1	0.09	DREAM CITY	1	Integrity Labs	1/3/17 12:38	Flower Lot	ACAPULCOGOLD	1	0	Sativa	23	23	108	0	2017	656	1	0.995426829	0.004573171	0	0.995426829
1858	acapulco-gold	182586	4.07	Acapulco Gold	18.74	18.66	0.08	DREAM CITY	1	Integrity Labs	1/3/17 12:39	Flower Lot	ACAPULCOGOLD	1	0	Sativa	23	23	108	0	2017	656	1	0.995426829	0.004573171	0	0.995426829
1859	acapulco-gold	182597	4.2	Acapulco Gold	18.01	17.96	0.05	DREAM CITY	1	Integrity Labs	1/3/17 12:48	Flower Lot	ACAPULCOGOLD	1	0	Sativa	23	23	108	0	2017	656	1	0.995426829	0.004573171	0	0.995426829
1860	acapulco-gold	182599	4.06	Acapulco Gold	18.73	18.65	0.08	DREAM CITY	1	Integrity Labs	1/3/17 12:49	Flower Lot	ACAPULCOGOLD	1	0	Sativa	23	23	108	0	2017	656	1	0.995426829	0.004573171	0	0.995426829
1861	acapulco-gold	187036	4.1	Acapulco Gold	17.21	17.16	0.05	DREAM CITY	1	Integrity Labs	1/16/17 11:50	Flower Lot	ACAPULCOGOLD	1	0	Sativa	23	23	108	0	2017	656	1	0.995426829	0.004573171	0	0.995426829
1862	acapulco-gold	199050	4	Acapulco Gold	18.67	18.61	0.06	DREAM CITY	1	Integrity Labs	2/16/17 19:58	Flower Lot	ACAPULCOGOLD	1	0	Sativa	23	23	108	0	2017	656	1	0.995426829	0.004573171	0	0.995426829
1863	acapulco-gold	199051	4.1	Acapulco Gold	15.22	15.16	0.06	DREAM CITY	1	Integrity Labs	2/16/17 20:00	Flower Lot	ACAPULCOGOLD	1	0	Sativa	23	23	108	0	2017	656	1	0.995426829	0.004573171	0	0.995426829
1864	acapulco-gold	37683	3	Acapulco Gold	23.3	23.3	0	OBERFELDER HOLDINGS	1	Testing Technologies	7/31/15 13:40	Flower Lot	ACAPULCOGOLD	1	0	Sativa	23	23	108	0	2015	656	1	0.995426829	0.004573171	0	0.995426829
1865	acapulco-gold	42446	2	Acapulco Gold	20.32	20.32	0.05	OBERFELDER HOLDINGS	1	Testing Technologies	8/31/15 16:50	Flower Lot	ACAPULCOGOLD	1	0	Sativa	23	23	108	0	2015	656	1	0.995426829	0.004573171	0	0.995426829
1866	acapulco-gold	46122	2	Acapulco Gold	17.54	17.54	0.12	VIRTUAL SERVICES	1	Testing Technologies	9/21/15 23:54	Flower Lot	ACAPULCOGOLD	1	0	Sativa	23	23	108	0	2015	656	1	0.995426829	0.004573171	0	0.995426829
1867	acapulco-gold	41102	2	ACAPULCO GOLD	13.49	13.49	0.11	RAVEN	1	Testing Technologies	8/22/15 12:54	Flower Lot	ACAPULCOGOLD	1	0	Sativa	23	23	108	0	2015	656	1	0.995426829	0.004573171	0	0.995426829
1868	acapulco-gold	178764	4	Acapulco Gold	22.6758	22.6758	0	THE HOLLINGSWORTH CANNABIS COMPANY	1	Testing Technologies	12/20/16 20:06	Flower Lot	ACAPULCOGOLD	1	0	Sativa	23	23	108	0	2016	656	1	0.995426829	0.004573171	0	0.995426829
1869	acapulco-gold	55231	1.98	Acapulco Gold	17.01	17.01	0.04	PURE FUNK	1	Testing Technologies	10/30/15 14:38	Flower Lot	ACAPULCOGOLD	1	0	Sativa	23	23	108	0	2015	656	1	0.995426829	0.004573171	0	0.995426829
1870	acapulco-gold	72339	2.17	Acapulco Gold	16.99	16.99	0.1	PURE FUNK	1	Testing Technologies	1/11/16 17:49	Flower Lot	ACAPULCOGOLD	1	0	Sativa	23	23	108	0	2016	656	1	0.995426829	0.004573171	0	0.995426829
1871	acapulco-gold	62320	2	Acapulco Gold	24.3	24.29905	2.6	NORTH COAST GROWERS	1	Testing Technologies	11/24/15 13:16	Flower Lot	ACAPULCOGOLD	1	0	Sativa	23	23	108	0	2015	656	1	0.995426829	0.004573171	0	0.995426829
1872	acapulco-gold	49802	2	Acapulco Gold	20.91	20.91	0.08	BINX BUDS	1	Testing Technologies	10/8/15 16:43	Flower Lot	ACAPULCOGOLD	1	0	Sativa	23	23	108	0	2015	656	1	0.995426829	0.004573171	0	0.995426829
1873	acapulco-gold	49803	2	Acapulco Gold	20.51	20.51	0.08	BINX BUDS	1	Testing Technologies	10/8/15 16:43	Flower Lot	ACAPULCOGOLD	1	0	Sativa	23	23	108	0	2015	656	1	0.995426829	0.004573171	0	0.995426829
1874	acapulco-gold	193255	4	Acapulco Gold	29.3656	29.3656	0	FREYA FARM	1	Testing Technologies	2/1/17 14:30	Flower Lot	ACAPULCOGOLD	1	0	Sativa	23	23	108	0	2017	656	1	0.995426829	0.004573171	0	0.995426829
1875	acapulco-gold	163738	2	Acapulco Gold	65.0547	61.9483	3.1064	MONKEY GRASS FARMS	1	Green Grower Labs	11/15/16 16:04	CO2 Hash Oil	ACAPULCOGOLD	1	0	Sativa	23	23	108	0	2016	656	1	0.995426829	0.004573171	0	0.995426829
1876	acapulco-gold	162915	2	Acapulco Gold	16.6106	15.809	0.8016	OBERFELDER HOLDINGS	1	Green Grower Labs	11/14/16 16:46	Hash	ACAPULCOGOLD	1	0	Sativa	23	23	108	0	2016	656	1	0.995426829	0.004573171	0	0.995426829
1877	acapulco-gold	169519	1	Acapulco Gold	22.7127	20.671	2.0417	OBERFELDER HOLDINGS	1	Green Grower Labs	11/29/16 12:57	Kief	ACAPULCOGOLD	1	0	Sativa	23	23	108	0	2016	656	1	0.995426829	0.004573171	0	0.995426829
1878	acapulco-gold	25040	2	Acapulco Gold	18.8	18.7539	0.8	BIG RIVER FARMS	1	Green Grower Labs	5/11/15 13:11	Flower Lot	ACAPULCOGOLD	1	0	Sativa	23	23	108	0	2015	656	1	0.995426829	0.004573171	0	0.995426829
1879	acapulco-gold	35378	2	Acapulco Gold	10	10.0331	0.1	BIG RIVER FARMS	1	Green Grower Labs	7/16/15 14:20	Flower Lot	ACAPULCOGOLD	1	0	Sativa	23	23	108	0	2015	656	1	0.995426829	0.004573171	0	0.995426829
1880	acapulco-gold	35380	2	Acapulco Gold	8.4	8.3914	0.1	BIG RIVER FARMS	1	Green Grower Labs	7/16/15 14:20	Flower Lot	ACAPULCOGOLD	1	0	Sativa	23	23	108	0	2015	656	1	0.995426829	0.004573171	0	0.995426829
1881	acapulco-gold	41008	1	Acapulco Gold	68.9	68.8564	1.1	BLUE ROOTS CANNABIS	1	Green Grower Labs	8/21/15 13:39	Hydrocarbon Wax	ACAPULCOGOLD	1	0	Sativa	23	23	108	0	2015	656	1	0.995426829	0.004573171	0	0.995426829
1882	acapulco-gold	59411	1	Acapulco Gold	61.4	61.4216	0.5	BLUE ROOTS CANNABIS	1	Green Grower Labs	11/13/15 13:40	Hydrocarbon Wax	ACAPULCOGOLD	1	0	Sativa	23	23	108	0	2015	656	1	0.995426829	0.004573171	0	0.995426829
1883	acapulco-gold	78533	2	Acapulco Gold	23.3	23.2881	0.8	GREEN BLUFF GREENHOUSE	1	Green Grower Labs	2/3/16 17:37	Flower Lot	ACAPULCOGOLD	1	0	Sativa	23	23	108	0	2016	656	1	0.995426829	0.004573171	0	0.995426829
1884	acapulco-gold	92758	2	Acapulco Gold	19.3	19.2678	0.4	GREEN BLUFF GREENHOUSE	1	Green Grower Labs	4/6/16 21:02	Flower Lot	ACAPULCOGOLD	1	0	Sativa	23	23	108	0	2016	656	1	0.995426829	0.004573171	0	0.995426829
1885	acapulco-gold	97644	2	Acapulco Gold	18.2	18.1646	0.8	GREEN BLUFF GREENHOUSE	1	Green Grower Labs	4/27/16 19:12	Flower Lot	ACAPULCOGOLD	1	0	Sativa	23	23	108	0	2016	656	1	0.995426829	0.004573171	0	0.995426829
1886	acapulco-gold	107300	2	Acapulco Gold	19	18.9785	0.7	GREEN BLUFF GREENHOUSE	1	Green Grower Labs	6/7/16 14:16	Flower Lot	ACAPULCOGOLD	1	0	Sativa	23	23	108	0	2016	656	1	0.995426829	0.004573171	0	0.995426829
1887	acapulco-gold	117442	4	Acapulco Gold	22.7	19.4047	0.6385	GREEN BLUFF GREENHOUSE	1	Green Grower Labs	7/14/16 17:59	Flower Lot	ACAPULCOGOLD	1	0	Sativa	23	23	108	0	2016	656	1	0.995426829	0.004573171	0	0.995426829
1888	acapulco-gold	148785	4	Acapulco Gold	15.8844	15.7844	0.1	GREEN BLUFF GREENHOUSE	1	Green Grower Labs	10/17/16 12:49	Flower Lot	ACAPULCOGOLD	1	0	Sativa	23	23	108	0	2016	656	1	0.995426829	0.004573171	0	0.995426829
1889	acapulco-gold	162902	4	Acapulco Gold	16.7229	16.4352	0.2877	GREEN BLUFF GREENHOUSE	1	Green Grower Labs	11/14/16 16:32	Flower Lot	ACAPULCOGOLD	1	0	Sativa	23	23	108	0	2016	656	1	0.995426829	0.004573171	0	0.995426829
1890	acapulco-gold	180187	4	Acapulco Gold	21.9111	21.6357	0.2754	GREEN BLUFF GREENHOUSE	1	Green Grower Labs	12/26/16 13:29	Flower Lot	ACAPULCOGOLD	1	0	Sativa	23	23	108	0	2016	656	1	0.995426829	0.004573171	0	0.995426829
1891	acapulco-gold	192254	4	Acapulco Gold	21.2218	20.771	0.4508	GREEN BLUFF GREENHOUSE	1	Green Grower Labs	1/30/17 14:05	Flower Lot	ACAPULCOGOLD	1	0	Sativa	23	23	108	0	2017	656	1	0.995426829	0.004573171	0	0.995426829
1892	acapulco-gold	214547	4	Acapulco Gold	20.2571	19.794	0.4631	GREEN BLUFF GREENHOUSE	1	Green Grower Labs	4/3/17 15:15	Flower Lot	ACAPULCOGOLD	1	0	Sativa	23	23	108	0	2017	656	1	0.995426829	0.004573171	0	0.995426829
1893	acapulco-gold	68489	2	Acapulco Gold	23	23.0127	1.2	ORIGENS	1	Green Grower Labs	12/21/15 16:53	Flower Lot	ACAPULCOGOLD	1	0	Sativa	23	23	108	0	2015	656	1	0.995426829	0.004573171	0	0.995426829
1894	acapulco-gold	87793	2	Acapulco Gold	16.9	16.9229	0.2	ORIGENS	1	Green Grower Labs	3/17/16 13:16	Flower Lot	ACAPULCOGOLD	1	0	Sativa	23	23	108	0	2016	656	1	0.995426829	0.004573171	0	0.995426829
1895	acapulco-gold	159645	4	Acapulco Gold	18.063	17.7753	0.2877	ORIGENS	1	Green Grower Labs	11/8/16 15:27	Flower Lot	ACAPULCOGOLD	1	0	Sativa	23	23	108	0	2016	656	1	0.995426829	0.004573171	0	0.995426829
1896	acapulco-gold	159647	4	Acapulco Gold	17.863	17.4876	0.3754	ORIGENS	1	Green Grower Labs	11/8/16 15:28	Flower Lot	ACAPULCOGOLD	1	0	Sativa	23	23	108	0	2016	656	1	0.995426829	0.004573171	0	0.995426829
1897	acapulco-gold	151570	4	Acapulco Gold	13.37425	13.37425	0	GRASS VALLEY PRODUCTS	1	Trace Analytics	10/21/16 19:55	Flower Lot	ACAPULCOGOLD	1	0	Sativa	23	23	108	0	2016	656	1	0.995426829	0.004573171	0	0.995426829
1898	acapulco-gold	151613	4	Acapulco Gold	12.97083	12.97083	0	GRASS VALLEY PRODUCTS	1	Trace Analytics	10/22/16 12:24	Flower Lot	ACAPULCOGOLD	1	0	Sativa	23	23	108	0	2016	656	1	0.995426829	0.004573171	0	0.995426829
1899	acapulco-gold	133259	4	Acapulco Gold	18.37	18.37	0	GREEN BLUFF GREENHOUSE	1	Anatek Labs	9/6/16 11:54	Flower Lot	ACAPULCOGOLD	1	0	Sativa	23	23	108	0	2016	656	1	0.995426829	0.004573171	0	0.995426829
1900	acapulco-gold	93857	4	Acapulco Gold	18.2	18.1508	0	ORIGENS	1	Anatek Labs	4/12/16 13:30	Flower Lot	ACAPULCOGOLD	1	0	Sativa	23	23	108	0	2016	656	1	0.995426829	0.004573171	0	0.995426829
1901	acapulco-gold	98328	4	Acapulco Gold	17.1	17.0706	0	ORIGENS	1	Anatek Labs	4/29/16 16:53	Flower Lot	ACAPULCOGOLD	1	0	Sativa	23	23	108	0	2016	656	1	0.995426829	0.004573171	0	0.995426829
1902	acapulco-gold	102510	4	Acapulco Gold	17.6	17.6091	0	ORIGENS	1	Anatek Labs	5/18/16 17:10	Flower Lot	ACAPULCOGOLD	1	0	Sativa	23	23	108	0	2016	656	1	0.995426829	0.004573171	0	0.995426829
1903	acapulco-gold	107754	4	Acapulco Gold	20.5	20.5047	0.2	ORIGENS	1	Anatek Labs	6/8/16 18:31	Flower Lot	ACAPULCOGOLD	1	0	Sativa	23	23	108	0	2016	656	1	0.995426829	0.004573171	0	0.995426829
1904	acapulco-gold	180324	4	Acapulco Gold	20.2686	20.2686	0	ORIGENS	1	Anatek Labs	12/26/16 18:52	Flower Lot	ACAPULCOGOLD	1	0	Sativa	23	23	108	0	2016	656	1	0.995426829	0.004573171	0	0.995426829
1905	acapulco-gold	210130	4	Acapulco Gold	20.70234	20.70234	0	ORIGENS	1	Anatek Labs	3/21/17 12:45	Flower Lot	ACAPULCOGOLD	1	0	Sativa	23	23	108	0	2017	656	1	0.995426829	0.004573171	0	0.995426829
1906	acapulco-gold	210132	4	Acapulco Gold	23.33564	23.33564	0	ORIGENS	1	Anatek Labs	3/21/17 12:45	Flower Lot	ACAPULCOGOLD	1	0	Sativa	23	23	108	0	2017	656	1	0.995426829	0.004573171	0	0.995426829
1907	acapulco-gold	210134	4	Acapulco Gold	21.51426	21.51426	0	ORIGENS	1	Anatek Labs	3/21/17 12:46	Flower Lot	ACAPULCOGOLD	1	0	Sativa	23	23	108	0	2017	656	1	0.995426829	0.004573171	0	0.995426829
1908	acapulco-gold	127262	4	Acapulco Gold	28.487	28.487	0	WOW WEED	1	Peak Analytics Laboratory Testing Services	8/16/16 17:25	Flower Lot	ACAPULCOGOLD	1	0	Sativa	23	23	108	0	2016	656	1	0.995426829	0.004573171	0	0.995426829
1909	acapulco-gold	127264	4	Acapulco Gold	26.1346	26.1346	0	WOW WEED	1	Peak Analytics Laboratory Testing Services	8/16/16 17:26	Flower Lot	ACAPULCOGOLD	1	0	Sativa	23	23	108	0	2016	656	1	0.995426829	0.004573171	0	0.995426829
1910	acapulco-gold	130139	2	Acapulco Gold	38.7057	38.7057	0	WOW WEED	1	Peak Analytics Laboratory Testing Services	8/25/16 14:38	Kief	ACAPULCOGOLD	1	0	Sativa	23	23	108	0	2016	656	1	0.995426829	0.004573171	0	0.995426829
1911	acapulco-gold	143731	2	Acapulco Gold	74.7611	74.7611	0	WOW WEED	1	Peak Analytics Laboratory Testing Services	10/4/16 0:10	Bubble Hash	ACAPULCOGOLD	1	0	Sativa	23	23	108	0	2016	656	1	0.995426829	0.004573171	0	0.995426829
1912	acapulco-gold	144821	4	Acapulco Gold	19.017	19.017	0	WOW WEED	1	Peak Analytics Laboratory Testing Services	10/6/16 14:00	Flower Lot	ACAPULCOGOLD	1	0	Sativa	23	23	108	0	2016	656	1	0.995426829	0.004573171	0	0.995426829
1913	acapulco-gold	144822	4	Acapulco Gold	20.3448	20.3448	0	WOW WEED	1	Peak Analytics Laboratory Testing Services	10/6/16 14:00	Flower Lot	ACAPULCOGOLD	1	0	Sativa	23	23	108	0	2016	656	1	0.995426829	0.004573171	0	0.995426829
1914	acapulco-gold	150638	2	Acapulco Gold	41.6789	41.6789	0	WOW WEED	1	Peak Analytics Laboratory Testing Services	10/20/16 11:57	Kief	ACAPULCOGOLD	1	0	Sativa	23	23	108	0	2016	656	1	0.995426829	0.004573171	0	0.995426829
1915	acapulco-gold	162349	4	Acapulco Gold	32.3303	32.3303	0	WOW WEED	1	Peak Analytics Laboratory Testing Services	11/13/16 16:51	Flower Lot	ACAPULCOGOLD	1	0	Sativa	23	23	108	0	2016	656	1	0.995426829	0.004573171	0	0.995426829
1916	acapulco-gold	162350	4	Acapulco Gold	25.4528	25.4528	0	WOW WEED	1	Peak Analytics Laboratory Testing Services	11/13/16 16:52	Flower Lot	ACAPULCOGOLD	1	0	Sativa	23	23	108	0	2016	656	1	0.995426829	0.004573171	0	0.995426829
1917	acapulco-gold	186549	4	Acapulco Gold	29.9517	29.9517	0	WOW WEED	1	Peak Analytics Laboratory Testing Services	1/13/17 12:05	Flower Lot	ACAPULCOGOLD	1	0	Sativa	23	23	108	0	2017	656	1	0.995426829	0.004573171	0	0.995426829
1918	acapulco-gold	186550	4	Acapulco Gold	22.5988	22.5988	0	WOW WEED	1	Peak Analytics Laboratory Testing Services	1/13/17 12:05	Flower Lot	ACAPULCOGOLD	1	0	Sativa	23	23	108	0	2017	656	1	0.995426829	0.004573171	0	0.995426829
1919	acapulco-gold	192558	4	Acapulco Gold	24.979	24.979	0	WOW WEED	1	Peak Analytics Laboratory Testing Services	1/30/17 19:29	Flower Lot	ACAPULCOGOLD	1	0	Sativa	23	23	108	0	2017	656	1	0.995426829	0.004573171	0	0.995426829
1920	acapulco-gold	192560	4	Acapulco Gold	30.1763	30.1763	0	WOW WEED	1	Peak Analytics Laboratory Testing Services	1/30/17 19:34	Flower Lot	ACAPULCOGOLD	1	0	Sativa	23	23	108	0	2017	656	1	0.995426829	0.004573171	0	0.995426829
1921	acapulco-gold	192561	4	Acapulco Gold	28.0346	28.0346	0	WOW WEED	1	Peak Analytics Laboratory Testing Services	1/30/17 19:35	Flower Lot	ACAPULCOGOLD	1	0	Sativa	23	23	108	0	2017	656	1	0.995426829	0.004573171	0	0.995426829
1922	acapulco-gold	202760	4	Acapulco Gold	23.8373	23.8373	0	WOW WEED	1	Peak Analytics Laboratory Testing Services	2/27/17 21:24	Flower Lot	ACAPULCOGOLD	1	0	Sativa	23	23	108	0	2017	656	1	0.995426829	0.004573171	0	0.995426829
1923	acapulco-gold	202761	4	Acapulco Gold	26.4806	26.4806	0	WOW WEED	1	Peak Analytics Laboratory Testing Services	2/27/17 21:24	Flower Lot	ACAPULCOGOLD	1	0	Sativa	23	23	108	0	2017	656	1	0.995426829	0.004573171	0	0.995426829
1924	acapulco-gold	222269	4	Acapulco Gold	27.0667	27.0667	0	WOW WEED	1	Peak Analytics Laboratory Testing Services	4/24/17 19:21	Flower Lot	ACAPULCOGOLD	1	0	Sativa	23	23	108	0	2017	656	1	0.995426829	0.004573171	0	0.995426829
1925	acapulco-gold	98643	4.09	Acapulco Gold	26.3	26.333	0	PIONEER PRODUCTION & PROCESSING	1	Peak Analytics Laboratory Testing Services	5/2/16 15:20	Flower Lot	ACAPULCOGOLD	1	0	Sativa	23	23	108	0	2016	656	1	0.995426829	0.004573171	0	0.995426829
1926	acapulco-gold	98644	4.23	Acapulco Gold	27.4	27.3592	0	PIONEER PRODUCTION & PROCESSING	1	Peak Analytics Laboratory Testing Services	5/2/16 15:20	Flower Lot	ACAPULCOGOLD	1	0	Sativa	23	23	108	0	2016	656	1	0.995426829	0.004573171	0	0.995426829
1927	acapulco-gold	120029	4	Acapulco Gold	22.9	22.8742	0	PIONEER PRODUCTION & PROCESSING	1	Peak Analytics Laboratory Testing Services	7/25/16 11:24	Flower Lot	ACAPULCOGOLD	1	0	Sativa	23	23	108	0	2016	656	1	0.995426829	0.004573171	0	0.995426829
1928	acapulco-gold	120030	4	Acapulco Gold	23.9	23.9143	0	PIONEER PRODUCTION & PROCESSING	1	Peak Analytics Laboratory Testing Services	7/25/16 11:25	Flower Lot	ACAPULCOGOLD	1	0	Sativa	23	23	108	0	2016	656	1	0.995426829	0.004573171	0	0.995426829
1929	acapulco-gold	120031	4	Acapulco Gold	23.8	23.7512	0.1	PIONEER PRODUCTION & PROCESSING	1	Peak Analytics Laboratory Testing Services	7/25/16 11:26	Flower Lot	ACAPULCOGOLD	1	0	Sativa	23	23	108	0	2016	656	1	0.995426829	0.004573171	0	0.995426829
1930	acapulco-gold	120032	4	Acapulco Gold	23.9	23.8881	0	PIONEER PRODUCTION & PROCESSING	1	Peak Analytics Laboratory Testing Services	7/25/16 11:27	Flower Lot	ACAPULCOGOLD	1	0	Sativa	23	23	108	0	2016	656	1	0.995426829	0.004573171	0	0.995426829
1931	acapulco-gold	120033	4	Acapulco Gold	23.5	23.4512	0.1	PIONEER PRODUCTION & PROCESSING	1	Peak Analytics Laboratory Testing Services	7/25/16 11:28	Flower Lot	ACAPULCOGOLD	1	0	Sativa	23	23	108	0	2016	656	1	0.995426829	0.004573171	0	0.995426829
1932	acapulco-gold	120034	4	Acapulco Gold	26.2	26.1945	0.2	PIONEER PRODUCTION & PROCESSING	1	Peak Analytics Laboratory Testing Services	7/25/16 11:29	Flower Lot	ACAPULCOGOLD	1	0	Sativa	23	23	108	0	2016	656	1	0.995426829	0.004573171	0	0.995426829
1933	acapulco-gold	123771	1.59	Acapulco Gold	84.1	84.0612	0	PIONEER PRODUCTION & PROCESSING	1	Peak Analytics Laboratory Testing Services	8/5/16 11:59	Hash	ACAPULCOGOLD	1	0	Sativa	23	23	108	0	2016	656	1	0.995426829	0.004573171	0	0.995426829
1934	acapulco-gold	184916	4	Acapulco Gold	23.0635	23.0635	0	PUFFIN FARM	1	Peak Analytics Laboratory Testing Services	1/9/17 18:01	Flower Lot	ACAPULCOGOLD	1	0	Sativa	23	23	108	0	2017	656	1	0.995426829	0.004573171	0	0.995426829
1935	acapulco-gold	209582	4	Acapulco Gold	23.8405	23.8405	0	SPINNING HEADS	1	Peak Analytics Laboratory Testing Services	3/20/17 12:49	Flower Lot	ACAPULCOGOLD	1	0	Sativa	23	23	108	0	2017	656	1	0.995426829	0.004573171	0	0.995426829
1936	acapulco-gold	209585	4	Acapulco Gold	29.4148	29.4148	0	SPINNING HEADS	1	Peak Analytics Laboratory Testing Services	3/20/17 12:50	Flower Lot	ACAPULCOGOLD	1	0	Sativa	23	23	108	0	2017	656	1	0.995426829	0.004573171	0	0.995426829
1937	acapulco-gold	209587	4	Acapulco Gold	11.2256	11.2256	0	SPINNING HEADS	1	Peak Analytics Laboratory Testing Services	3/20/17 12:51	Flower Lot	ACAPULCOGOLD	1	0	Sativa	23	23	108	0	2017	656	1	0.995426829	0.004573171	0	0.995426829
1938	acapulco-gold	217921	4	Acapulco Gold	25.3806	24.8544	0.5262	SPINNING HEADS	1	Peak Analytics Laboratory Testing Services	4/12/17 11:54	Flower Lot	ACAPULCOGOLD	1	0	Sativa	23	23	108	0	2017	656	1	0.995426829	0.004573171	0	0.995426829
1939	acapulco-gold	217922	4	Acapulco Gold	25.6421	25.0421	0.6	SPINNING HEADS	1	Peak Analytics Laboratory Testing Services	4/12/17 11:54	Flower Lot	ACAPULCOGOLD	1	0	Sativa	23	23	108	0	2017	656	1	0.995426829	0.004573171	0	0.995426829
1940	acapulco-gold	217924	4	Acapulco Gold	26.3576	25.7437	0.6139	SPINNING HEADS	1	Peak Analytics Laboratory Testing Services	4/12/17 11:55	Flower Lot	ACAPULCOGOLD	1	0	Sativa	23	23	108	0	2017	656	1	0.995426829	0.004573171	0	0.995426829
1941	acapulco-gold	217925	4	Acapulco Gold	24.0651	23.5389	0.5262	SPINNING HEADS	1	Peak Analytics Laboratory Testing Services	4/12/17 11:56	Flower Lot	ACAPULCOGOLD	1	0	Sativa	23	23	108	0	2017	656	1	0.995426829	0.004573171	0	0.995426829
1942	acapulco-gold	217926	4	Acapulco Gold	27.4608	26.9346	0.5262	SPINNING HEADS	1	Peak Analytics Laboratory Testing Services	4/12/17 11:56	Flower Lot	ACAPULCOGOLD	1	0	Sativa	23	23	108	0	2017	656	1	0.995426829	0.004573171	0	0.995426829
1943	acapulco-gold	217927	4	Acapulco Gold	28.1624	27.5485	0.6139	SPINNING HEADS	1	Peak Analytics Laboratory Testing Services	4/12/17 11:57	Flower Lot	ACAPULCOGOLD	1	0	Sativa	23	23	108	0	2017	656	1	0.995426829	0.004573171	0	0.995426829
1944	acapulco-gold	147601	4	Acapulco Gold	29.464	29.464	0	JBC GROW	1	Peak Analytics Laboratory Testing Services	10/13/16 13:35	Flower Lot	ACAPULCOGOLD	1	0	Sativa	23	23	108	0	2016	656	1	0.995426829	0.004573171	0	0.995426829
1945	acapulco-gold	195562	4	Acapulco Gold	25.3437	25.3437	0	JBC GROW	1	Peak Analytics Laboratory Testing Services	2/7/17 17:46	Flower Lot	ACAPULCOGOLD	1	0	Sativa	23	23	108	0	2017	656	1	0.995426829	0.004573171	0	0.995426829
1946	acapulco-gold	215769	4	Acapulco Gold	27.9993	27.9993	0	JBC GROW	1	Peak Analytics Laboratory Testing Services	4/5/17 18:51	Flower Lot	ACAPULCOGOLD	1	0	Sativa	23	23	108	0	2017	656	1	0.995426829	0.004573171	0	0.995426829
1947	acapulco-gold	203679	1	ACAPULCO GOLD	76.2771	76.2771	0	THE CLONE ZONE	1	Peak Analytics Laboratory Testing Services	3/2/17 11:51	Hydrocarbon Wax	ACAPULCOGOLD	1	0	Sativa	23	23	108	0	2017	656	1	0.995426829	0.004573171	0	0.995426829
1948	acapulco-gold	208646	1	ACAPULCO GOLD	78.6787	77.2755	1.4032	THE CLONE ZONE	1	Peak Analytics Laboratory Testing Services	3/16/17 12:37	Hydrocarbon Wax	ACAPULCOGOLD	1	0	Sativa	23	23	108	0	2017	656	1	0.995426829	0.004573171	0	0.995426829
1949	acapulco-gold	209677	1	ACAPULCO GOLD	78.1509	78.1509	0	THE CLONE ZONE	1	Peak Analytics Laboratory Testing Services	3/20/17 14:06	Hydrocarbon Wax	ACAPULCOGOLD	1	0	Sativa	23	23	108	0	2017	656	1	0.995426829	0.004573171	0	0.995426829
1950	acapulco-gold	214493	1	ACAPULCO GOLD	76.5124	75.2846	1.2278	THE CLONE ZONE	1	Peak Analytics Laboratory Testing Services	4/3/17 13:59	Hydrocarbon Wax	ACAPULCOGOLD	1	0	Sativa	23	23	108	0	2017	656	1	0.995426829	0.004573171	0	0.995426829
1951	acapulco-gold	125389	4	Acapulco Gold	25.5	25.4683	0	PACIFIC LAND AND CATTLE	1	Peak Analytics Laboratory Testing Services	8/11/16 11:04	Flower Lot	ACAPULCOGOLD	1	0	Sativa	23	23	108	0	2016	656	1	0.995426829	0.004573171	0	0.995426829
1952	acapulco-gold	127726	4	Acapulco Gold	26.2576	26.2576	0	PACIFIC LAND AND CATTLE	1	Peak Analytics Laboratory Testing Services	8/18/16 11:28	Flower Lot	ACAPULCOGOLD	1	0	Sativa	23	23	108	0	2016	656	1	0.995426829	0.004573171	0	0.995426829
1953	acapulco-gold	127727	4	Acapulco Gold	25.3298	25.0298	0.3	PACIFIC LAND AND CATTLE	1	Peak Analytics Laboratory Testing Services	8/18/16 11:28	Flower Lot	ACAPULCOGOLD	1	0	Sativa	23	23	108	0	2016	656	1	0.995426829	0.004573171	0	0.995426829
1954	acapulco-gold	128899	4	Acapulco Gold	25.2806	25.2806	0	PACIFIC LAND AND CATTLE	1	Peak Analytics Laboratory Testing Services	8/22/16 17:03	Flower Lot	ACAPULCOGOLD	1	0	Sativa	23	23	108	0	2016	656	1	0.995426829	0.004573171	0	0.995426829
1955	acapulco-gold	128901	4	Acapulco Gold	26.2822	26.2822	0	PACIFIC LAND AND CATTLE	1	Peak Analytics Laboratory Testing Services	8/22/16 17:06	Flower Lot	ACAPULCOGOLD	1	0	Sativa	23	23	108	0	2016	656	1	0.995426829	0.004573171	0	0.995426829
1956	acapulco-gold	128918	4	Acapulco Gold	26.2068	26.0068	0.2	PACIFIC LAND AND CATTLE	1	Peak Analytics Laboratory Testing Services	8/22/16 17:31	Flower Lot	ACAPULCOGOLD	1	0	Sativa	23	23	108	0	2016	656	1	0.995426829	0.004573171	0	0.995426829
1957	acapulco-gold	128919	4	Acapulco Gold	25.1929	25.1929	0	PACIFIC LAND AND CATTLE	1	Peak Analytics Laboratory Testing Services	8/22/16 17:31	Flower Lot	ACAPULCOGOLD	1	0	Sativa	23	23	108	0	2016	656	1	0.995426829	0.004573171	0	0.995426829
1958	acapulco-gold	128921	4	Acapulco Gold	27.0715	27.0715	0	PACIFIC LAND AND CATTLE	1	Peak Analytics Laboratory Testing Services	8/22/16 17:32	Flower Lot	ACAPULCOGOLD	1	0	Sativa	23	23	108	0	2016	656	1	0.995426829	0.004573171	0	0.995426829
1959	acapulco-gold	132150	4	Acapulco Gold	27.4715	27.4715	0	PACIFIC LAND AND CATTLE	1	Peak Analytics Laboratory Testing Services	9/1/16 12:10	Flower Lot	ACAPULCOGOLD	1	0	Sativa	23	23	108	0	2016	656	1	0.995426829	0.004573171	0	0.995426829
1960	acapulco-gold	134298	4	Acapulco Gold	21.6587	21.2587	0.4	PACIFIC LAND AND CATTLE	1	Peak Analytics Laboratory Testing Services	9/8/16 12:56	Flower Lot	ACAPULCOGOLD	1	0	Sativa	23	23	108	0	2016	656	1	0.995426829	0.004573171	0	0.995426829
1961	acapulco-gold	134825	4	Acapulco Gold	25.079	25.079	0	PACIFIC LAND AND CATTLE	1	Peak Analytics Laboratory Testing Services	9/9/16 14:09	Flower Lot	ACAPULCOGOLD	1	0	Sativa	23	23	108	0	2016	656	1	0.995426829	0.004573171	0	0.995426829
1962	acapulco-gold	134827	4	Acapulco Gold	26.5683	26.5683	0	PACIFIC LAND AND CATTLE	1	Peak Analytics Laboratory Testing Services	9/9/16 14:09	Flower Lot	ACAPULCOGOLD	1	0	Sativa	23	23	108	0	2016	656	1	0.995426829	0.004573171	0	0.995426829
1963	acapulco-gold	134828	4	Acapulco Gold	26.1437	26.1437	0	PACIFIC LAND AND CATTLE	1	Peak Analytics Laboratory Testing Services	9/9/16 14:10	Flower Lot	ACAPULCOGOLD	1	0	Sativa	23	23	108	0	2016	656	1	0.995426829	0.004573171	0	0.995426829
1964	acapulco-gold	134829	4	Acapulco Gold	24.8651	24.8651	0	PACIFIC LAND AND CATTLE	1	Peak Analytics Laboratory Testing Services	9/9/16 14:10	Flower Lot	ACAPULCOGOLD	1	0	Sativa	23	23	108	0	2016	656	1	0.995426829	0.004573171	0	0.995426829
1965	acapulco-gold	138568	4	Acapulco Gold	30.0132	30.0132	0	PACIFIC LAND AND CATTLE	1	Peak Analytics Laboratory Testing Services	9/20/16 12:13	Flower Lot	ACAPULCOGOLD	1	0	Sativa	23	23	108	0	2016	656	1	0.995426829	0.004573171	0	0.995426829
1966	acapulco-gold	138570	4	Acapulco Gold	32.4303	32.4303	0	PACIFIC LAND AND CATTLE	1	Peak Analytics Laboratory Testing Services	9/20/16 12:14	Flower Lot	ACAPULCOGOLD	1	0	Sativa	23	23	108	0	2016	656	1	0.995426829	0.004573171	0	0.995426829
1967	acapulco-gold	142599	4	Acapulco Gold	26.2972	26.2972	0	PACIFIC LAND AND CATTLE	1	Peak Analytics Laboratory Testing Services	9/29/16 19:43	Flower Lot	ACAPULCOGOLD	1	0	Sativa	23	23	108	0	2016	656	1	0.995426829	0.004573171	0	0.995426829
1968	acapulco-gold	142600	4	Acapulco Gold	20.8122	20.8122	0	PACIFIC LAND AND CATTLE	1	Peak Analytics Laboratory Testing Services	9/29/16 19:44	Flower Lot	ACAPULCOGOLD	1	0	Sativa	23	23	108	0	2016	656	1	0.995426829	0.004573171	0	0.995426829
1969	acapulco-gold	159300	4	Acapulco Gold	25.433	25.433	0	PACIFIC LAND AND CATTLE	1	Peak Analytics Laboratory Testing Services	11/8/16 10:57	Flower Lot	ACAPULCOGOLD	1	0	Sativa	23	23	108	0	2016	656	1	0.995426829	0.004573171	0	0.995426829
1970	acapulco-gold	159303	4	Acapulco Gold	26.2223	26.2223	0	PACIFIC LAND AND CATTLE	1	Peak Analytics Laboratory Testing Services	11/8/16 10:57	Flower Lot	ACAPULCOGOLD	1	0	Sativa	23	23	108	0	2016	656	1	0.995426829	0.004573171	0	0.995426829
1971	acapulco-gold	159305	4	Acapulco Gold	22.8897	22.8897	0	PACIFIC LAND AND CATTLE	1	Peak Analytics Laboratory Testing Services	11/8/16 10:58	Flower Lot	ACAPULCOGOLD	1	0	Sativa	23	23	108	0	2016	656	1	0.995426829	0.004573171	0	0.995426829
1972	acapulco-gold	159306	4	Acapulco Gold	26.7485	26.7485	0	PACIFIC LAND AND CATTLE	1	Peak Analytics Laboratory Testing Services	11/8/16 10:58	Flower Lot	ACAPULCOGOLD	1	0	Sativa	23	23	108	0	2016	656	1	0.995426829	0.004573171	0	0.995426829
1973	acapulco-gold	198126	4	Acapulco Gold	22.725	22.725	0	PACIFIC LAND AND CATTLE	1	Peak Analytics Laboratory Testing Services	2/14/17 16:16	Flower Lot	ACAPULCOGOLD	1	0	Sativa	23	23	108	0	2017	656	1	0.995426829	0.004573171	0	0.995426829
1974	acapulco-gold	134347	4	Acapulco Gold	28.1517	28.1517	0	NORTH COAST GROWERS	1	Peak Analytics Laboratory Testing Services	9/8/16 13:37	Flower Lot	ACAPULCOGOLD	1	0	Sativa	23	23	108	0	2016	656	1	0.995426829	0.004573171	0	0.995426829
1975	acapulco-gold	208438	4	Acapulco Gold	27.11	27.11	0	NORTH COAST GROWERS	1	Peak Analytics Laboratory Testing Services	3/15/17 17:53	Flower Lot	ACAPULCOGOLD	1	0	Sativa	23	23	108	0	2017	656	1	0.995426829	0.004573171	0	0.995426829
1976	acapulco-gold	88495	2	Acapulco Gold	16.2	16.2352	0	TOPNUGGS	1	Peak Analytics Laboratory Testing Services	3/21/16 12:06	Flower Lot	ACAPULCOGOLD	1	0	Sativa	23	23	108	0	2016	656	1	0.995426829	0.004573171	0	0.995426829
1977	acapulco-gold	105788	2	Acapulco Gold	19.2	18.8154	0.4	TOPNUGGS	1	Peak Analytics Laboratory Testing Services	6/1/16 13:20	Flower Lot	ACAPULCOGOLD	1	0	Sativa	23	23	108	0	2016	656	1	0.995426829	0.004573171	0	0.995426829
1978	acapulco-gold	120601	4	Acapulco Gold	28.1	28.0592	0	TOPNUGGS	1	Peak Analytics Laboratory Testing Services	7/26/16 14:02	Flower Lot	ACAPULCOGOLD	1	0	Sativa	23	23	108	0	2016	656	1	0.995426829	0.004573171	0	0.995426829
1979	acapulco-gold	122986	4	Acapulco Gold	26.8	26.8469	0	TOPNUGGS	1	Peak Analytics Laboratory Testing Services	8/3/16 12:38	Flower Lot	ACAPULCOGOLD	1	0	Sativa	23	23	108	0	2016	656	1	0.995426829	0.004573171	0	0.995426829
1980	acapulco-gold	169239	4	Acapulco Gold	24.4683	24.4683	0	TOPNUGGS	1	Peak Analytics Laboratory Testing Services	11/28/16 19:17	Flower Lot	ACAPULCOGOLD	1	0	Sativa	23	23	108	0	2016	656	1	0.995426829	0.004573171	0	0.995426829
1981	acapulco-gold	193814	4	Acapulco Gold	28.5763	28.5763	0	TOPNUGGS	1	Peak Analytics Laboratory Testing Services	2/2/17 13:13	Flower Lot	ACAPULCOGOLD	1	0	Sativa	23	23	108	0	2017	656	1	0.995426829	0.004573171	0	0.995426829
1982	acapulco-gold	219137	2	Acapulco Gold	76.9466	75.7188	1.2278	AMBER BRICK	1	Peak Analytics Laboratory Testing Services	4/14/17 16:00	Hydrocarbon Wax	ACAPULCOGOLD	1	0	Sativa	23	23	108	0	2017	656	1	0.995426829	0.004573171	0	0.995426829
1983	acapulco-gold	201176	1	Acapulco Gold	79.8145	79.8145	0	MOUNTAIN HI	1	Peak Analytics Laboratory Testing Services	2/22/17 21:22	Hydrocarbon Wax	ACAPULCOGOLD	1	0	Sativa	23	23	108	0	2017	656	1	0.995426829	0.004573171	0	0.995426829
1984	acapulco-gold	211726	1	Acapulco Gold	72.9242	72.9242	0	MOUNTAIN HI	1	Peak Analytics Laboratory Testing Services	3/24/17 15:20	Hydrocarbon Wax	ACAPULCOGOLD	1	0	Sativa	23	23	108	0	2017	656	1	0.995426829	0.004573171	0	0.995426829
1985	acapulco-gold	182765	4	Acapulco Gold	30.0394	30.0394	0	SOLSTICE PRO	1	Peak Analytics Laboratory Testing Services	1/3/17 15:49	Flower Lot	ACAPULCOGOLD	1	0	Sativa	23	23	108	0	2017	656	1	0.995426829	0.004573171	0	0.995426829
1986	acapulco-gold	182767	4	Acapulco Gold	29.1378	29.1378	0	SOLSTICE PRO	1	Peak Analytics Laboratory Testing Services	1/3/17 15:50	Flower Lot	ACAPULCOGOLD	1	0	Sativa	23	23	108	0	2017	656	1	0.995426829	0.004573171	0	0.995426829
1987	acapulco-gold	125359	1	Acapulco Gold	78.9	78.8803	0	PERECAN FARM	1	Peak Analytics Laboratory Testing Services	8/10/16 23:43	CO2 Hash Oil	ACAPULCOGOLD	1	0	Sativa	23	23	108	0	2016	656	1	0.995426829	0.004573171	0	0.995426829
1988	acapulco-gold	207983	0.5	Acapulco Gold	77.8418	76.0878	1.754	PERECAN FARM	1	Peak Analytics Laboratory Testing Services	3/14/17 19:13	CO2 Hash Oil	ACAPULCOGOLD	1	0	Sativa	23	23	108	0	2017	656	1	0.995426829	0.004573171	0	0.995426829
1989	acapulco-gold	159543	4	Acapulco Gold	19.894	19.894	0	VIVA CANNABIS	1	Peak Analytics Laboratory Testing Services	11/8/16 14:02	Flower Lot	ACAPULCOGOLD	1	0	Sativa	23	23	108	0	2016	656	1	0.995426829	0.004573171	0	0.995426829
1990	acapulco-gold	109740	2	Acapulco Gold	29.5	29.0747	0.4	LEAPH	1	Peak Analytics Laboratory Testing Services	6/15/16 18:51	Flower Lot	ACAPULCOGOLD	1	0	Sativa	23	23	108	0	2016	656	1	0.995426829	0.004573171	0	0.995426829
1991	acapulco-gold	179412	4	Acapulco Gold	24.8405	24.8405	0	HOWLING DOG FARMS	1	Peak Analytics Laboratory Testing Services	12/22/16 13:03	Flower Lot	ACAPULCOGOLD	1	0	Sativa	23	23	108	0	2016	656	1	0.995426829	0.004573171	0	0.995426829
1992	acapulco-gold	117636	4	Acapulco Gold	33.8	33.1228	0.7016	MAHONEY GREENS	1	Peak Analytics Laboratory Testing Services	7/15/16 12:52	Flower Lot	ACAPULCOGOLD	1	0	Sativa	23	23	108	0	2016	656	1	0.995426829	0.004573171	0	0.995426829
1993	acapulco-gold	117637	4	Acapulco Gold	31.2	30.5426	0.7016	MAHONEY GREENS	1	Peak Analytics Laboratory Testing Services	7/15/16 12:53	Flower Lot	ACAPULCOGOLD	1	0	Sativa	23	23	108	0	2016	656	1	0.995426829	0.004573171	0	0.995426829
1994	acapulco-gold	131651	4	Acapulco Gold	27.787	27.787	0	MAHONEY GREENS	1	Peak Analytics Laboratory Testing Services	8/30/16 15:43	Flower Lot	ACAPULCOGOLD	1	0	Sativa	23	23	108	0	2016	656	1	0.995426829	0.004573171	0	0.995426829
1995	acapulco-gold	131652	4	Acapulco Gold	30.6303	30.6303	0	MAHONEY GREENS	1	Peak Analytics Laboratory Testing Services	8/30/16 15:44	Flower Lot	ACAPULCOGOLD	1	0	Sativa	23	23	108	0	2016	656	1	0.995426829	0.004573171	0	0.995426829
1996	acapulco-gold	131653	4	Acapulco Gold	28.1747	28.1747	0	MAHONEY GREENS	1	Peak Analytics Laboratory Testing Services	8/30/16 15:44	Flower Lot	ACAPULCOGOLD	1	0	Sativa	23	23	108	0	2016	656	1	0.995426829	0.004573171	0	0.995426829
1997	acapulco-gold	131654	4	Acapulco Gold	28.964	28.964	0	MAHONEY GREENS	1	Peak Analytics Laboratory Testing Services	8/30/16 15:44	Flower Lot	ACAPULCOGOLD	1	0	Sativa	23	23	108	0	2016	656	1	0.995426829	0.004573171	0	0.995426829
1998	acapulco-gold	131656	4	Acapulco Gold	30.4426	30.4426	0	MAHONEY GREENS	1	Peak Analytics Laboratory Testing Services	8/30/16 15:45	Flower Lot	ACAPULCOGOLD	1	0	Sativa	23	23	108	0	2016	656	1	0.995426829	0.004573171	0	0.995426829
1999	acapulco-gold	131657	4	Acapulco Gold	30.3795	30.3795	0	MAHONEY GREENS	1	Peak Analytics Laboratory Testing Services	8/30/16 15:45	Flower Lot	ACAPULCOGOLD	1	0	Sativa	23	23	108	0	2016	656	1	0.995426829	0.004573171	0	0.995426829
2000	acapulco-gold	140772	4	Acapulco Gold	28.1517	28.1517	0	MAHONEY GREENS	1	Peak Analytics Laboratory Testing Services	9/26/16 15:01	Flower Lot	ACAPULCOGOLD	1	0	Sativa	23	23	108	0	2016	656	1	0.995426829	0.004573171	0	0.995426829
2001	acapulco-gold	140774	4	Acapulco Gold	29.0287	29.0287	0	MAHONEY GREENS	1	Peak Analytics Laboratory Testing Services	9/26/16 15:02	Flower Lot	ACAPULCOGOLD	1	0	Sativa	23	23	108	0	2016	656	1	0.995426829	0.004573171	0	0.995426829
2002	acapulco-gold	140776	4	Acapulco Gold	27.6255	27.6255	0	MAHONEY GREENS	1	Peak Analytics Laboratory Testing Services	9/26/16 15:03	Flower Lot	ACAPULCOGOLD	1	0	Sativa	23	23	108	0	2016	656	1	0.995426829	0.004573171	0	0.995426829
2003	acapulco-gold	198970	4	Acapulco Gold	26.0191	26.0191	0	THE EVANS GROUP	1	Peak Analytics Laboratory Testing Services	2/16/17 18:41	Flower Lot	ACAPULCOGOLD	1	0	Sativa	23	23	108	0	2017	656	1	0.995426829	0.004573171	0	0.995426829
2004	acapulco-gold	202525	4	Acapulco Gold	26.3667	26.3667	0	THE EVANS GROUP	1	Peak Analytics Laboratory Testing Services	2/27/17 16:28	Flower Lot	ACAPULCOGOLD	1	0	Sativa	23	23	108	0	2017	656	1	0.995426829	0.004573171	0	0.995426829
2005	acapulco-gold	202526	4	Acapulco Gold	27.7747	27.7747	0	THE EVANS GROUP	1	Peak Analytics Laboratory Testing Services	2/27/17 16:30	Flower Lot	ACAPULCOGOLD	1	0	Sativa	23	23	108	0	2017	656	1	0.995426829	0.004573171	0	0.995426829
2006	acapulco-gold	206782	4	Acapulco Gold	17.5876	17.1491	0.4385	THE EVANS GROUP	1	Peak Analytics Laboratory Testing Services	3/10/17 17:37	Flower Lot	ACAPULCOGOLD	1	0	Sativa	23	23	108	0	2017	656	1	0.995426829	0.004573171	0	0.995426829
2007	acapulco-gold	210653	4	Acapulco Gold	28.1854	28.1854	0	THE EVANS GROUP	1	Peak Analytics Laboratory Testing Services	3/22/17 14:31	Flower Lot	ACAPULCOGOLD	1	0	Sativa	23	23	108	0	2017	656	1	0.995426829	0.004573171	0	0.995426829
2008	acapulco-gold	210672	4	Acapulco Gold	27.4838	27.4838	0	THE EVANS GROUP	1	Peak Analytics Laboratory Testing Services	3/22/17 14:41	Flower Lot	ACAPULCOGOLD	1	0	Sativa	23	23	108	0	2017	656	1	0.995426829	0.004573171	0	0.995426829
2009	acapulco-gold	214620	4	Acapulco Gold	22.5988	22.1603	0.4385	THE EVANS GROUP	1	Peak Analytics Laboratory Testing Services	4/3/17 16:43	Flower Lot	ACAPULCOGOLD	1	0	Sativa	23	23	108	0	2017	656	1	0.995426829	0.004573171	0	0.995426829
2010	acapulco-gold	220356	4	Acapulco Gold	20.01	19.12	0.89	GECKO GROWERS	1	True Northwest, Inc.	4/18/17 17:09	Flower Lot	ACAPULCOGOLD	1	0	Sativa	23	23	108	0	2017	656	1	0.995426829	0.004573171	0	0.995426829
2011	acapulco-gold	148928	4.08	Acapulco Gold	20.07	20.07	0	PIONEER PRODUCTION & PROCESSING	1	True Northwest, Inc.	10/17/16 14:47	Flower Lot	ACAPULCOGOLD	1	0	Sativa	23	23	108	0	2016	656	1	0.995426829	0.004573171	0	0.995426829
2012	acapulco-gold	148929	4.31	Acapulco Gold	21.08	21.02	0.06	PIONEER PRODUCTION & PROCESSING	1	True Northwest, Inc.	10/17/16 14:48	Flower Lot	ACAPULCOGOLD	1	0	Sativa	23	23	108	0	2016	656	1	0.995426829	0.004573171	0	0.995426829
2013	acapulco-gold	151994	4.06	Acapulco Gold	24.09	24.09	0	PIONEER PRODUCTION & PROCESSING	1	True Northwest, Inc.	10/24/16 14:19	Flower Lot	ACAPULCOGOLD	1	0	Sativa	23	23	108	0	2016	656	1	0.995426829	0.004573171	0	0.995426829
2014	acapulco-gold	151995	4.17	Acapulco Gold	24.34	24.34	0	PIONEER PRODUCTION & PROCESSING	1	True Northwest, Inc.	10/24/16 14:21	Flower Lot	ACAPULCOGOLD	1	0	Sativa	23	23	108	0	2016	656	1	0.995426829	0.004573171	0	0.995426829
2015	acapulco-gold	158898	4.37	Acapulco Gold	22.16	22.16	0	PIONEER PRODUCTION & PROCESSING	1	True Northwest, Inc.	11/7/16 14:19	Flower Lot	ACAPULCOGOLD	1	0	Sativa	23	23	108	0	2016	656	1	0.995426829	0.004573171	0	0.995426829
2016	acapulco-gold	158903	4.1	Acapulco Gold	23.9	23.9	0	PIONEER PRODUCTION & PROCESSING	1	True Northwest, Inc.	11/7/16 14:21	Flower Lot	ACAPULCOGOLD	1	0	Sativa	23	23	108	0	2016	656	1	0.995426829	0.004573171	0	0.995426829
2017	acapulco-gold	182192	4.27	Acapulco Gold	22.96	22.96	0	PIONEER PRODUCTION & PROCESSING	1	True Northwest, Inc.	1/2/17 13:19	Flower Lot	ACAPULCOGOLD	1	0	Sativa	23	23	108	0	2017	656	1	0.995426829	0.004573171	0	0.995426829
2018	acapulco-gold	202324	4.38	Acapulco Gold	28.69	28.69	0	PIONEER PRODUCTION & PROCESSING	1	True Northwest, Inc.	2/27/17 13:08	Flower Lot	ACAPULCOGOLD	1	0	Sativa	23	23	108	0	2017	656	1	0.995426829	0.004573171	0	0.995426829
2019	acapulco-gold	202327	4.47	Acapulco Gold	28.76	28.76	0	PIONEER PRODUCTION & PROCESSING	1	True Northwest, Inc.	2/27/17 13:10	Flower Lot	ACAPULCOGOLD	1	0	Sativa	23	23	108	0	2017	656	1	0.995426829	0.004573171	0	0.995426829
2020	acapulco-gold	202328	4.44	Acapulco Gold	29.43	29.43	0	PIONEER PRODUCTION & PROCESSING	1	True Northwest, Inc.	2/27/17 13:10	Flower Lot	ACAPULCOGOLD	1	0	Sativa	23	23	108	0	2017	656	1	0.995426829	0.004573171	0	0.995426829
2021	acapulco-gold	202329	4.54	Acapulco Gold	30.15	28.99	1.16	PIONEER PRODUCTION & PROCESSING	1	True Northwest, Inc.	2/27/17 13:11	Flower Lot	ACAPULCOGOLD	1	0	Sativa	23	23	108	0	2017	656	1	0.995426829	0.004573171	0	0.995426829
2022	acapulco-gold	202330	4.01	Acapulco Gold	27.46	27.46	0	PIONEER PRODUCTION & PROCESSING	1	True Northwest, Inc.	2/27/17 13:12	Flower Lot	ACAPULCOGOLD	1	0	Sativa	23	23	108	0	2017	656	1	0.995426829	0.004573171	0	0.995426829
2023	acapulco-gold	202331	4.16	Acapulco Gold	27.46	27.46	0	PIONEER PRODUCTION & PROCESSING	1	True Northwest, Inc.	2/27/17 13:14	Flower Lot	ACAPULCOGOLD	1	0	Sativa	23	23	108	0	2017	656	1	0.995426829	0.004573171	0	0.995426829
2024	acapulco-gold	212089	4.23	Acapulco Gold	24.4	24.4	0	PIONEER PRODUCTION & PROCESSING	1	True Northwest, Inc.	3/27/17 12:42	Flower Lot	ACAPULCOGOLD	1	0	Sativa	23	23	108	0	2017	656	1	0.995426829	0.004573171	0	0.995426829
2025	acapulco-gold	212090	4.33	Acapulco Gold	21.61	21.61	0	PIONEER PRODUCTION & PROCESSING	1	True Northwest, Inc.	3/27/17 12:43	Flower Lot	ACAPULCOGOLD	1	0	Sativa	23	23	108	0	2017	656	1	0.995426829	0.004573171	0	0.995426829
2026	acapulco-gold	212092	4.08	Acapulco Gold	23.06	23.06	0	PIONEER PRODUCTION & PROCESSING	1	True Northwest, Inc.	3/27/17 12:43	Flower Lot	ACAPULCOGOLD	1	0	Sativa	23	23	108	0	2017	656	1	0.995426829	0.004573171	0	0.995426829
2027	acapulco-gold	212093	4.15	Acapulco Gold	23.37	23.37	0	PIONEER PRODUCTION & PROCESSING	1	True Northwest, Inc.	3/27/17 12:44	Flower Lot	ACAPULCOGOLD	1	0	Sativa	23	23	108	0	2017	656	1	0.995426829	0.004573171	0	0.995426829
2028	acapulco-gold	212094	4.44	Acapulco Gold	22.84	22.84	0	PIONEER PRODUCTION & PROCESSING	1	True Northwest, Inc.	3/27/17 12:44	Flower Lot	ACAPULCOGOLD	1	0	Sativa	23	23	108	0	2017	656	1	0.995426829	0.004573171	0	0.995426829
2029	acapulco-gold	221836	4.33	Acapulco Gold	22.08	21.7	0.38	PIONEER PRODUCTION & PROCESSING	1	True Northwest, Inc.	4/24/17 11:30	Flower Lot	ACAPULCOGOLD	1	0	Sativa	23	23	108	0	2017	656	1	0.995426829	0.004573171	0	0.995426829
2030	acapulco-gold	221837	4.22	Acapulco Gold	21.73	21.35	0.38	PIONEER PRODUCTION & PROCESSING	1	True Northwest, Inc.	4/24/17 11:31	Flower Lot	ACAPULCOGOLD	1	0	Sativa	23	23	108	0	2017	656	1	0.995426829	0.004573171	0	0.995426829
2031	acapulco-gold	221838	4.31	Acapulco Gold	20.39	20.05	0.34	PIONEER PRODUCTION & PROCESSING	1	True Northwest, Inc.	4/24/17 11:32	Flower Lot	ACAPULCOGOLD	1	0	Sativa	23	23	108	0	2017	656	1	0.995426829	0.004573171	0	0.995426829
2032	acapulco-gold	221839	4.45	Acapulco Gold	22.88	22.54	0.34	PIONEER PRODUCTION & PROCESSING	1	True Northwest, Inc.	4/24/17 11:32	Flower Lot	ACAPULCOGOLD	1	0	Sativa	23	23	108	0	2017	656	1	0.995426829	0.004573171	0	0.995426829
2033	acapulco-gold	221840	4.27	Acapulco Gold	22.68	22.28	0.4	PIONEER PRODUCTION & PROCESSING	1	True Northwest, Inc.	4/24/17 11:33	Flower Lot	ACAPULCOGOLD	1	0	Sativa	23	23	108	0	2017	656	1	0.995426829	0.004573171	0	0.995426829
2034	acapulco-gold	221841	4.28	Acapulco Gold	23.44	23.02	0.42	PIONEER PRODUCTION & PROCESSING	1	True Northwest, Inc.	4/24/17 11:33	Flower Lot	ACAPULCOGOLD	1	0	Sativa	23	23	108	0	2017	656	1	0.995426829	0.004573171	0	0.995426829
2035	acapulco-gold	160000	4	Acapulco Gold	18.89	18.37	0.52	HASH DOG	1	True Northwest, Inc.	11/8/16 21:18	Flower Lot	ACAPULCOGOLD	1	0	Sativa	23	23	108	0	2016	656	1	0.995426829	0.004573171	0	0.995426829
2036	acapulco-gold	160001	4	Acapulco Gold	21.44	20.87	0.57	HASH DOG	1	True Northwest, Inc.	11/8/16 21:18	Flower Lot	ACAPULCOGOLD	1	0	Sativa	23	23	108	0	2016	656	1	0.995426829	0.004573171	0	0.995426829
2037	acapulco-gold	160002	4	Acapulco Gold	18.96	18.36	0.6	HASH DOG	1	True Northwest, Inc.	11/8/16 21:18	Flower Lot	ACAPULCOGOLD	1	0	Sativa	23	23	108	0	2016	656	1	0.995426829	0.004573171	0	0.995426829
2038	acapulco-gold	160003	4	Acapulco Gold	20.72	20.11	0.61	HASH DOG	1	True Northwest, Inc.	11/8/16 21:19	Flower Lot	ACAPULCOGOLD	1	0	Sativa	23	23	108	0	2016	656	1	0.995426829	0.004573171	0	0.995426829
2039	acapulco-gold	160005	4	Acapulco Gold	22.64	22.01	0.63	HASH DOG	1	True Northwest, Inc.	11/8/16 21:19	Flower Lot	ACAPULCOGOLD	1	0	Sativa	23	23	108	0	2016	656	1	0.995426829	0.004573171	0	0.995426829
2040	acapulco-gold	160006	4	Acapulco Gold	22.2	21.62	0.58	HASH DOG	1	True Northwest, Inc.	11/8/16 21:19	Flower Lot	ACAPULCOGOLD	1	0	Sativa	23	23	108	0	2016	656	1	0.995426829	0.004573171	0	0.995426829
2041	acapulco-gold	160007	4	Acapulco Gold	22.79	22.15	0.64	HASH DOG	1	True Northwest, Inc.	11/8/16 21:20	Flower Lot	ACAPULCOGOLD	1	0	Sativa	23	23	108	0	2016	656	1	0.995426829	0.004573171	0	0.995426829
2042	acapulco-gold	160008	4	Acapulco Gold	24.8	24.11	0.69	HASH DOG	1	True Northwest, Inc.	11/8/16 21:20	Flower Lot	ACAPULCOGOLD	1	0	Sativa	23	23	108	0	2016	656	1	0.995426829	0.004573171	0	0.995426829
2043	acapulco-gold	160009	4	Acapulco Gold	22.74	22.04	0.7	HASH DOG	1	True Northwest, Inc.	11/8/16 21:20	Flower Lot	ACAPULCOGOLD	1	0	Sativa	23	23	108	0	2016	656	1	0.995426829	0.004573171	0	0.995426829
2044	acapulco-gold	118064	4.06	Acapulco Gold	16.56	16.56	0.47	DREAM CITY	1	True Northwest, Inc.	7/18/16 13:08	Flower Lot	ACAPULCOGOLD	1	0	Sativa	23	23	108	0	2016	656	1	0.995426829	0.004573171	0	0.995426829
2045	acapulco-gold	146244	4.14	Acapulco Gold	15.91	15.39	0.52	DREAM CITY	1	True Northwest, Inc.	10/10/16 20:01	Flower Lot	ACAPULCOGOLD	1	0	Sativa	23	23	108	0	2016	656	1	0.995426829	0.004573171	0	0.995426829
2046	acapulco-gold	146245	4.14	Acapulco Gold	15.66	15.25	0.41	DREAM CITY	1	True Northwest, Inc.	10/10/16 20:02	Flower Lot	ACAPULCOGOLD	1	0	Sativa	23	23	108	0	2016	656	1	0.995426829	0.004573171	0	0.995426829
2047	acapulco-gold	146246	4.18	Acapulco Gold	16.65	16.08	0.57	DREAM CITY	1	True Northwest, Inc.	10/10/16 20:03	Flower Lot	ACAPULCOGOLD	1	0	Sativa	23	23	108	0	2016	656	1	0.995426829	0.004573171	0	0.995426829
2048	acapulco-gold	181615	4.03	Acapulco Gold	20.02	20.02	0	DREAM CITY	1	True Northwest, Inc.	12/29/16 17:16	Flower Lot	ACAPULCOGOLD	1	0	Sativa	23	23	108	0	2016	656	1	0.995426829	0.004573171	0	0.995426829
2049	acapulco-gold	181616	4.08	Acapulco Gold	19.62	19.31	0.31	DREAM CITY	1	True Northwest, Inc.	12/29/16 17:18	Flower Lot	ACAPULCOGOLD	1	0	Sativa	23	23	108	0	2016	656	1	0.995426829	0.004573171	0	0.995426829
2050	acapulco-gold	181618	4.05	Acapulco Gold	23.2	22.83	0.37	DREAM CITY	1	True Northwest, Inc.	12/29/16 17:20	Flower Lot	ACAPULCOGOLD	1	0	Sativa	23	23	108	0	2016	656	1	0.995426829	0.004573171	0	0.995426829
2051	acapulco-gold	181620	4.1	Acapulco Gold	20.21	19.76	0.45	DREAM CITY	1	True Northwest, Inc.	12/29/16 17:22	Flower Lot	ACAPULCOGOLD	1	0	Sativa	23	23	108	0	2016	656	1	0.995426829	0.004573171	0	0.995426829
2052	acapulco-gold	181622	4.01	Acapulco Gold	18.57	18.16	0.41	DREAM CITY	1	True Northwest, Inc.	12/29/16 17:23	Flower Lot	ACAPULCOGOLD	1	0	Sativa	23	23	108	0	2016	656	1	0.995426829	0.004573171	0	0.995426829
2053	acapulco-gold	198652	4	Acapulco Gold	20.82	20.27	0.55	DREAM CITY	1	True Northwest, Inc.	2/16/17 10:42	Flower Lot	ACAPULCOGOLD	1	0	Sativa	23	23	108	0	2017	656	1	0.995426829	0.004573171	0	0.995426829
2054	acapulco-gold	198653	4	Acapulco Gold	20.78	20.13	0.65	DREAM CITY	1	True Northwest, Inc.	2/16/17 10:43	Flower Lot	ACAPULCOGOLD	1	0	Sativa	23	23	108	0	2017	656	1	0.995426829	0.004573171	0	0.995426829
2055	acapulco-gold	206118	4	Acapulco Gold	22.43	21.91	0.52	DREAM CITY	1	True Northwest, Inc.	3/9/17 12:03	Flower Lot	ACAPULCOGOLD	1	0	Sativa	23	23	108	0	2017	656	1	0.995426829	0.004573171	0	0.995426829
2056	acapulco-gold	202214	4	Acapulco Gold	21.35	21.35	0	LAUGHING GRASS MARIJUANA PRODUCTION AND PROCE	1	True Northwest, Inc.	2/27/17 0:44	Flower Lot	ACAPULCOGOLD	1	0	Sativa	23	23	108	0	2017	656	1	0.995426829	0.004573171	0	0.995426829
2057	acapulco-gold	220489	0.5	Acapulco Gold	55.35	55.35	0	LAUGHING GRASS MARIJUANA PRODUCTION AND PROCE	1	True Northwest, Inc.	4/18/17 21:24	Hash	ACAPULCOGOLD	1	0	Sativa	23	23	108	0	2017	656	1	0.995426829	0.004573171	0	0.995426829
2058	acapulco-gold	129599	4	Acapulco Gold	27.28347	27.17823	0.10524	OBERFELDER HOLDINGS	1	G.O.A.T. Labs	8/24/16 12:58	Flower Lot	ACAPULCOGOLD	1	0	Sativa	23	23	108	0	2016	656	1	0.995426829	0.004573171	0	0.995426829
2059	acapulco-gold	151709	4	Acapulco Gold	20.24116	19.97806	0.2631	OBERFELDER HOLDINGS	1	G.O.A.T. Labs	10/23/16 14:06	Flower Lot	ACAPULCOGOLD	1	0	Sativa	23	23	108	0	2016	656	1	0.995426829	0.004573171	0	0.995426829
2060	acapulco-gold	151710	4	Acapulco Gold	19.32908	19.15368	0.1754	OBERFELDER HOLDINGS	1	G.O.A.T. Labs	10/23/16 14:07	Flower Lot	ACAPULCOGOLD	1	0	Sativa	23	23	108	0	2016	656	1	0.995426829	0.004573171	0	0.995426829
2061	acapulco-gold	151711	4	Acapulco Gold	18.18021	17.8908	0.28941	OBERFELDER HOLDINGS	1	G.O.A.T. Labs	10/23/16 14:07	Flower Lot	ACAPULCOGOLD	1	0	Sativa	23	23	108	0	2016	656	1	0.995426829	0.004573171	0	0.995426829
2062	acapulco-gold	151712	4	Acapulco Gold	18.25037	17.90834	0.34203	OBERFELDER HOLDINGS	1	G.O.A.T. Labs	10/23/16 14:07	Flower Lot	ACAPULCOGOLD	1	0	Sativa	23	23	108	0	2016	656	1	0.995426829	0.004573171	0	0.995426829
2063	acapulco-gold	151713	4	Acapulco Gold	18.75903	18.51347	0.24556	OBERFELDER HOLDINGS	1	G.O.A.T. Labs	10/23/16 14:08	Flower Lot	ACAPULCOGOLD	1	0	Sativa	23	23	108	0	2016	656	1	0.995426829	0.004573171	0	0.995426829
2064	acapulco-gold	31410	3	Acapulco Gold	17.72	17.72417	0	AGRIJUANA	1	G.O.A.T. Labs	6/22/15 11:14	Flower Lot	ACAPULCOGOLD	1	0	Sativa	23	23	108	0	2015	656	1	0.995426829	0.004573171	0	0.995426829
2065	acapulco-gold	31411	3	Acapulco Gold	16.76	16.76824	0	AGRIJUANA	1	G.O.A.T. Labs	6/22/15 11:15	Flower Lot	ACAPULCOGOLD	1	0	Sativa	23	23	108	0	2015	656	1	0.995426829	0.004573171	0	0.995426829
2066	acapulco-gold	31412	2	Acapulco Gold	15.74	15.73338	0	AGRIJUANA	1	G.O.A.T. Labs	6/22/15 11:15	Flower Lot	ACAPULCOGOLD	1	0	Sativa	23	23	108	0	2015	656	1	0.995426829	0.004573171	0	0.995426829
2067	acapulco-gold	10829	3.6	Acapulco Gold	14.323	12.592267	0	GENSYS ONE	1	G.O.A.T. Labs	12/31/14 19:02	Flower Lot	ACAPULCOGOLD	1	0	Sativa	23	23	108	0	2014	656	1	0.995426829	0.004573171	0	0.995426829
2068	acapulco-gold	12906	3.5	Acapulco Gold	18.794	16.506938	0	GENSYS ONE	1	G.O.A.T. Labs	1/23/15 17:54	Flower Lot	ACAPULCOGOLD	1	0	Sativa	23	23	108	0	2015	656	1	0.995426829	0.004573171	0	0.995426829
2069	acapulco-gold	21706	3.5	Acapulco Gold	20.11	17.67337	0	GENSYS ONE	1	G.O.A.T. Labs	4/14/15 15:24	Flower Lot	ACAPULCOGOLD	1	0	Sativa	23	23	108	0	2015	656	1	0.995426829	0.004573171	0	0.995426829
2070	acapulco-gold	29738	3.5	Acapulco Gold	16.96	16.95653	0	GENSYS ONE	1	G.O.A.T. Labs	6/10/15 16:24	Flower Lot	ACAPULCOGOLD	1	0	Sativa	23	23	108	0	2015	656	1	0.995426829	0.004573171	0	0.995426829
2071	acapulco-gold	48021	3.5	Acapulco Gold	16.33	16.33044	0	GENSYS ONE	1	G.O.A.T. Labs	9/30/15 16:23	Flower Lot	ACAPULCOGOLD	1	0	Sativa	23	23	108	0	2015	656	1	0.995426829	0.004573171	0	0.995426829
2072	acapulco-gold	62844	3.5	Acapulco Gold	16.52	16.65423	0	GENSYS ONE	1	G.O.A.T. Labs	11/25/15 17:57	Flower Lot	ACAPULCOGOLD	1	0	Sativa	23	23	108	0	2015	656	1	0.995426829	0.004573171	0	0.995426829
2073	acapulco-gold	67374	3.5	Acapulco Gold	19.07	19.21347	0	GENSYS ONE	1	G.O.A.T. Labs	12/16/15 2:04	Flower Lot	ACAPULCOGOLD	1	0	Sativa	23	23	108	0	2015	656	1	0.995426829	0.004573171	0	0.995426829
2074	acapulco-gold	84682	3.5	Acapulco Gold	19.84	20.00437	0	GENSYS ONE	1	G.O.A.T. Labs	3/4/16 15:58	Flower Lot	ACAPULCOGOLD	1	0	Sativa	23	23	108	0	2016	656	1	0.995426829	0.004573171	0	0.995426829
2075	acapulco-gold	84684	3.5	Acapulco Gold	19.46	19.61849	0	GENSYS ONE	1	G.O.A.T. Labs	3/4/16 15:59	Flower Lot	ACAPULCOGOLD	1	0	Sativa	23	23	108	0	2016	656	1	0.995426829	0.004573171	0	0.995426829
2076	acapulco-gold	193566	4	Acapulco Gold	22.75259	22.06853	0.68406	GENSYS ONE	1	G.O.A.T. Labs	2/1/17 22:23	Flower Lot	ACAPULCOGOLD	1	0	Sativa	23	23	108	0	2017	656	1	0.995426829	0.004573171	0	0.995426829
2077	acapulco-gold	172672	4	(SF) Acapulco Gold	18.64502	18.44331	0.20171	SUNSHINE FARMING	1	G.O.A.T. Labs	12/5/16 15:22	Flower Lot	ACAPULCOGOLD	1	0	Sativa	23	23	108	0	2016	656	1	0.995426829	0.004573171	0	0.995426829
2078	acapulco-gold	192376	4.1	(SF) Acapulco Gold	21.08736	20.38576	0.7016	SUNSHINE FARMING	1	G.O.A.T. Labs	1/30/17 16:17	Flower Lot	ACAPULCOGOLD	1	0	Sativa	23	23	108	0	2017	656	1	0.995426829	0.004573171	0	0.995426829
2079	acapulco-gold	197034	4.1	(SF) Acapulco Gold	24.01697	23.81526	0.20171	SUNSHINE FARMING	1	G.O.A.T. Labs	2/10/17 18:10	Flower Lot	ACAPULCOGOLD	1	0	Sativa	23	23	108	0	2017	656	1	0.995426829	0.004573171	0	0.995426829
2080	acapulco-gold	219120	4.1	(SF) Acapulco Gold	19.60801	19.41507	0.19294	SUNSHINE FARMING	1	G.O.A.T. Labs	4/14/17 15:34	Flower Lot	ACAPULCOGOLD	1	0	Sativa	23	23	108	0	2017	656	1	0.995426829	0.004573171	0	0.995426829
2081	acapulco-gold	212066	4	Acapulco Gold	20.757729	20.287676	0.470053	SPINNING HEADS	1	Dragon Analyitcal Laboratory	3/27/17 12:31	Flower Lot	ACAPULCOGOLD	1	0	Sativa	23	23	108	0	2017	656	1	0.995426829	0.004573171	0	0.995426829
2082	acapulco-gold	217914	4	Acapulco Gold	18.705423	18.172755	0.532668	SPINNING HEADS	1	Dragon Analyitcal Laboratory	4/12/17 11:50	Flower Lot	ACAPULCOGOLD	1	0	Sativa	23	23	108	0	2017	656	1	0.995426829	0.004573171	0	0.995426829
2083	acapulco-gold	217917	4	Acapulco Gold	18.857285	18.352911	0.504374	SPINNING HEADS	1	Dragon Analyitcal Laboratory	4/12/17 11:51	Flower Lot	ACAPULCOGOLD	1	0	Sativa	23	23	108	0	2017	656	1	0.995426829	0.004573171	0	0.995426829
2084	acapulco-gold	217918	4	Acapulco Gold	18.279411	17.72962	0.549791	SPINNING HEADS	1	Dragon Analyitcal Laboratory	4/12/17 11:52	Flower Lot	ACAPULCOGOLD	1	0	Sativa	23	23	108	0	2017	656	1	0.995426829	0.004573171	0	0.995426829
2085	acapulco-gold	217920	4	Acapulco Gold	19.804479	19.335811	0.468668	SPINNING HEADS	1	Dragon Analyitcal Laboratory	4/12/17 11:53	Flower Lot	ACAPULCOGOLD	1	0	Sativa	23	23	108	0	2017	656	1	0.995426829	0.004573171	0	0.995426829
2086	acapulco-gold	180497	4.6	Acapulco Gold	29.34421	29.23897	0.10524	PACIFIC NORTHWEST GROWERS	1	CAPITOL ANALYSIS	12/27/16 12:57	Flower Lot	ACAPULCOGOLD	1	0	Sativa	23	23	108	0	2016	656	1	0.995426829	0.004573171	0	0.995426829
2087	acapulco-gold	180516	4.55	Acapulco Gold	29.83581	29.73057	0.10524	PACIFIC NORTHWEST GROWERS	1	CAPITOL ANALYSIS	12/27/16 13:12	Flower Lot	ACAPULCOGOLD	1	0	Sativa	23	23	108	0	2016	656	1	0.995426829	0.004573171	0	0.995426829
2088	acapulco-gold	180520	4.73	Acapulco Gold	30.23875	30.13351	0.10524	PACIFIC NORTHWEST GROWERS	1	CAPITOL ANALYSIS	12/27/16 13:19	Flower Lot	ACAPULCOGOLD	1	0	Sativa	23	23	108	0	2016	656	1	0.995426829	0.004573171	0	0.995426829
2089	acapulco-gold	212335	1.5	Acapulco Gold	72.96098	72.74173	0.21925	GREEN FREEDOM	1	CAPITOL ANALYSIS	3/27/17 16:04	Hydrocarbon Wax	ACAPULCOGOLD	1	0	Sativa	23	23	108	0	2017	656	1	0.995426829	0.004573171	0	0.995426829
2090	acapulco-gold	27174	3.2	Acapulco Gold	16.3	16.2459	0.5	GREEN BLUFF GREENHOUSE	1	CannaSafe Analytics	5/25/15 22:47	Flower Lot	ACAPULCOGOLD	1	0	Sativa	23	23	108	0	2015	656	1	0.995426829	0.004573171	0	0.995426829
2091	acapulco-gold	37993	3	Acapulco Gold	17.4	17.386	1	GREEN BLUFF GREENHOUSE	1	CannaSafe Analytics	8/3/15 20:40	Flower Lot	ACAPULCOGOLD	1	0	Sativa	23	23	108	0	2015	656	1	0.995426829	0.004573171	0	0.995426829
2092	acapulco-gold	44696	3	Acapulco Gold	18.6	18.5646	0	GREEN BLUFF GREENHOUSE	1	CannaSafe Analytics	9/14/15 16:43	Flower Lot	ACAPULCOGOLD	1	0	Sativa	23	23	108	0	2015	656	1	0.995426829	0.004573171	0	0.995426829
2094	acapulco-gold	230411	1	Acapulco Gold	183.708	56.1895	5.0465	VIVA CANNABIS	1	Peak Analytics Laboratory Testing Services	5/17/17 18:18	Hydrocarbon Wax	ACAPULCOGOLD	1	0	Sativa	23	23	108	0	2017	656	1	0.995426829	0.004573171	0	0.995426829
2132	acapulco-gold	231938	4	Acapulco Gold	45.48	22.19	0.55	W.O.W. INDUSTRIES	1	True Northwest, Inc.	5/22/17 17:47	Flower Lot	ACAPULCOGOLD	1	0	Sativa	23	23	108	0	2017	656	1	0.995426829	0.004573171	0	0.995426829
2144	acapulco-gold	229089	4.02	Acapulco Gold	70.41	22.98	0.49	PIONEER PRODUCTION & PROCESSING	1	True Northwest, Inc.	5/15/17 12:03	Flower Lot	ACAPULCOGOLD	1	0	Sativa	23	23	108	0	2017	656	1	0.995426829	0.004573171	0	0.995426829
2150	acapulco-gold	229091	4.04	Acapulco Gold	54.74	26.91	0.46	PIONEER PRODUCTION & PROCESSING	1	True Northwest, Inc.	5/15/17 12:04	Flower Lot	ACAPULCOGOLD	1	0	Sativa	23	23	108	0	2017	656	1	0.995426829	0.004573171	0	0.995426829
2153	acapulco-gold	227607	4	Acapulco Gold	21.52	21.07	0.45	LAUGHING GRASS MARIJUANA PRODUCTION AND PROCE	1	True Northwest, Inc.	5/9/17 21:50	Flower Lot	ACAPULCOGOLD	1	0	Sativa	23	23	108	0	2017	656	1	0.995426829	0.004573171	0	0.995426829
2157	acapulco-gold	229092	4.07	Acapulco Gold	54.96	27.06	0.42	PIONEER PRODUCTION & PROCESSING	1	True Northwest, Inc.	5/15/17 12:04	Flower Lot	ACAPULCOGOLD	1	0	Sativa	23	23	108	0	2017	656	1	0.995426829	0.004573171	0	0.995426829
2166	acapulco-gold	229088	4.16	Acapulco Gold	27.55	27.15	0.4	PIONEER PRODUCTION & PROCESSING	1	True Northwest, Inc.	5/15/17 12:03	Flower Lot	ACAPULCOGOLD	1	0	Sativa	23	23	108	0	2017	656	1	0.995426829	0.004573171	0	0.995426829
2167	acapulco-gold	229090	4.13	Acapulco Gold	26.38	25.98	0.4	PIONEER PRODUCTION & PROCESSING	1	True Northwest, Inc.	5/15/17 12:04	Flower Lot	ACAPULCOGOLD	1	0	Sativa	23	23	108	0	2017	656	1	0.995426829	0.004573171	0	0.995426829
2216	acapulco-gold	231626	4	Acapulco Gold	17.0181	16.8304	0.1877	GREEN BLUFF GREENHOUSE	1	Green Grower Labs	5/22/17 12:56	Flower Lot	ACAPULCOGOLD	1	0	Sativa	23	23	108	0	2017	656	1	0.995426829	0.004573171	0	0.995426829
2225	acapulco-gold	224303	2	Acapulco Gold	78.99	78.82	0.17	COWLITZ COUNTY CANNABIS CULTIVATION	1	Integrity Labs	5/1/17 10:56	Hydrocarbon Wax	ACAPULCOGOLD	1	0	Sativa	23	23	108	0	2017	656	1	0.995426829	0.004573171	0	0.995426829
2249	acapulco-gold	233143	4	Acapulco Gold	125.730216	20.82424	0.130796	METHOW GROWERS	1	Confidence Analytics	5/24/17 21:57	Flower Lot	ACAPULCOGOLD	1	0	Sativa	23	23	108	0	2017	656	1	0.995426829	0.004573171	0	0.995426829
2260	acapulco-gold	229978	4	Acapulco Gold	52.54022	26.1561	0.11401	BUDDY BOY FARMS	1	Anatek Labs	5/17/17 9:02	Flower Lot	ACAPULCOGOLD	1	0	Sativa	23	23	108	0	2017	656	1	0.995426829	0.004573171	0	0.995426829
2261	acapulco-gold	229979	4	Acapulco Gold	26.88802	26.77401	0.11401	BUDDY BOY FARMS	1	Anatek Labs	5/17/17 9:03	Flower Lot	ACAPULCOGOLD	1	0	Sativa	23	23	108	0	2017	656	1	0.995426829	0.004573171	0	0.995426829
2289	acapulco-gold	224956	4.1	Acapulco Gold	21.648	21.5603	0.0877	Dream City	1	Testing Technologies	5/2/17 12:45	Flower Lot	ACAPULCOGOLD	1	0	Sativa	23	23	108	0	2017	656	1	0.995426829	0.004573171	0	0.995426829
2290	acapulco-gold	234526	4	Acapulco Gold	29.5656	29.4779	0.0877	QUALITY GREEN TREES	1	Testing Technologies	5/30/17 14:58	Flower Lot	ACAPULCOGOLD	1	0	Sativa	23	23	108	0	2017	656	1	0.995426829	0.004573171	0	0.995426829
2300	acapulco-gold	232372	4	Acapulco Gold	26.46642	26.40503	0.06139	HAPPY HILL FARMS	1	Analytical 360, LLC.	5/23/17 16:53	Flower Lot	ACAPULCOGOLD	1	0	Sativa	23	23	108	0	2017	656	1	0.995426829	0.004573171	0	0.995426829
2316	acapulco-gold	161695	1.5	ACAPULCO GOLD.JM	63.7301	63.54609	0.18401	W.O.W. INDUSTRIES	1	Analytical 360, LLC.	11/11/16 12:37	Hydrocarbon Wax	ACAPULCOGOLDJM	1	0	Sativa	23	23	108	0	2016	656	1	0.995426829	0.004573171	0	0.995426829
2317	acapulco-gold	133498	4	ACAPULCO GOLD.JM	14.13735	14.13735	0	MARPROD	1	Analytical 360, LLC.	9/6/16 15:18	Flower Lot	ACAPULCOGOLDJM	1	0	Sativa	23	23	108	0	2016	656	1	0.995426829	0.004573171	0	0.995426829
2318	acapulco-gold	138420	4	ACAPULCO GOLD.JM	14.11607	13.63944	0.47663	MARPROD	1	Analytical 360, LLC.	9/19/16 20:21	Flower Lot	ACAPULCOGOLDJM	1	0	Sativa	23	23	108	0	2016	656	1	0.995426829	0.004573171	0	0.995426829
2319	acapulco-gold	151067	4	ACAPULCO GOLD.JM	13.35238	13.35238	0	MARPROD	1	Analytical 360, LLC.	10/21/16 11:32	Flower Lot	ACAPULCOGOLDJM	1	0	Sativa	23	23	108	0	2016	656	1	0.995426829	0.004573171	0	0.995426829
2320	acapulco-gold	152518	4	ACAPULCO GOLD.JM	11.95041	11.90656	0.04385	MARPROD	1	Analytical 360, LLC.	10/25/16 11:56	Flower Lot	ACAPULCOGOLDJM	1	0	Sativa	23	23	108	0	2016	656	1	0.995426829	0.004573171	0	0.995426829
2321	acapulco-gold	152519	4	ACAPULCO GOLD.JM	12.02565	11.9718	0.05385	MARPROD	1	Analytical 360, LLC.	10/25/16 11:56	Flower Lot	ACAPULCOGOLDJM	1	0	Sativa	23	23	108	0	2016	656	1	0.995426829	0.004573171	0	0.995426829
2322	acapulco-gold	152520	4	ACAPULCO GOLD.JM	11.38298	11.32913	0.05385	MARPROD	1	Analytical 360, LLC.	10/25/16 11:56	Flower Lot	ACAPULCOGOLDJM	1	0	Sativa	23	23	108	0	2016	656	1	0.995426829	0.004573171	0	0.995426829
2323	acapulco-gold	152521	4	ACAPULCO GOLD.JM	12.61201	12.55816	0.05385	MARPROD	1	Analytical 360, LLC.	10/25/16 11:57	Flower Lot	ACAPULCOGOLDJM	1	0	Sativa	23	23	108	0	2016	656	1	0.995426829	0.004573171	0	0.995426829
2324	acapulco-gold	152522	4	ACAPULCO GOLD.JM	11.36036	11.30651	0.05385	MARPROD	1	Analytical 360, LLC.	10/25/16 11:57	Flower Lot	ACAPULCOGOLDJM	1	0	Sativa	23	23	108	0	2016	656	1	0.995426829	0.004573171	0	0.995426829
2325	acapulco-gold	158633	4	ACAPULCO GOLD.JM	11.55678	11.50924	0.04754	MARPROD	1	Analytical 360, LLC.	11/7/16 10:41	Flower Lot	ACAPULCOGOLDJM	1	0	Sativa	23	23	108	0	2016	656	1	0.995426829	0.004573171	0	0.995426829
2326	acapulco-gold	158634	4	ACAPULCO GOLD.JM	15.95317	15.89809	0.05508	MARPROD	1	Analytical 360, LLC.	11/7/16 10:41	Flower Lot	ACAPULCOGOLDJM	1	0	Sativa	23	23	108	0	2016	656	1	0.995426829	0.004573171	0	0.995426829
2327	acapulco-gold	161404	4	ACAPULCO GOLD.JM	13.80655	13.76655	0.04	MARPROD	1	Analytical 360, LLC.	11/10/16 20:48	Flower Lot	ACAPULCOGOLDJM	1	0	Sativa	23	23	108	0	2016	656	1	0.995426829	0.004573171	0	0.995426829
2328	acapulco-gold	159701	4	ACAPULCO GOLD.JM	10.25534	10.1501	0.10524	HD HILLS	1	Confidence Analytics	11/8/16 15:48	Flower Lot	ACAPULCOGOLDJM	1	0	Sativa	23	23	108	0	2016	656	1	0.995426829	0.004573171	0	0.995426829
2340	acapulco-gold	65364	3	Acapulco Gold H	17.9	17.9123	0.21	AGRIJUANA	1	Confidence Analytics	12/8/15 13:39	Flower Lot	ACAPULCOGOLDH	1	0	Sativa	23	23	108	0	2015	656	1	0.995426829	0.004573171	0	0.995426829
2341	acapulco-gold	65365	3	Acapulco Gold C	19.4	19.4232	0.14	AGRIJUANA	1	Confidence Analytics	12/8/15 13:39	Flower Lot	ACAPULCOGOLDC	1	0	Sativa	23	23	108	0	2015	656	1	0.995426829	0.004573171	0	0.995426829
2342	acapulco-gold	65366	3	Acapulco Gold B	19.7	19.684	0.17	AGRIJUANA	1	Confidence Analytics	12/8/15 13:40	Flower Lot	ACAPULCOGOLDB	1	0	Sativa	23	23	108	0	2015	656	1	0.995426829	0.004573171	0	0.995426829
2343	acapulco-gold	77937	2	Acapulco Gold 3	14.7	14.7135	0.18	ORIGENS	1	Confidence Analytics	2/1/16 15:21	Flower Lot	ACAPULCOGOLD3	1	0	Sativa	23	23	108	0	2016	656	1	0.995426829	0.004573171	0	0.995426829
2344	acapulco-gold	204909	4.2	Acapulco Gold 3	22.91489	22.91489	0	VIRGINIA COMPANY	1	Anatek Labs	3/6/17 14:49	Flower Lot	ACAPULCOGOLD3	1	0	Sativa	23	23	108	0	2017	656	1	0.995426829	0.004573171	0	0.995426829
2345	acapulco-gold	46387	3	Acapulco Gold 3	16.9	16.8737	0.1	ORIGENS	1	CannaSafe Analytics	9/22/15 18:29	Flower Lot	ACAPULCOGOLD3	1	0	Sativa	23	23	108	0	2015	656	1	0.995426829	0.004573171	0	0.995426829
2346	acapulco-gold	62061	2	Alcapulco Gold	20.6	20.5856	0.19	FC PRODUCER-1	1	Confidence Analytics	11/23/15 17:40	Flower Lot	ALCAPULCOGOLD	1	0	Sativa	23	23	108	0	2015	656	1	0.995426829	0.004573171	0	0.995426829
2347	acapulco-gold	51850	3.34	Acopulco Gold 1	13.9	13.9	0.1	SON LUX	1	Integrity Labs	10/16/15 19:40	Flower Lot	ACOPULCOGOLD1	1	0	Sativa	23	23	108	0	2015	656	1	0.995426829	0.004573171	0	0.995426829
2348	acapulco-gold	69505	9	Acopulco Gold 1	13.4	13.4	0	SON LUX	1	Integrity Labs	12/28/15 13:33	Flower Lot	ACOPULCOGOLD1	1	0	Sativa	23	23	108	0	2015	656	1	0.995426829	0.004573171	0	0.995426829
2349	acapulco-gold	87971	3.7	Acopulco Gold 1	13.6	13.6	0.1	SON LUX	1	Integrity Labs	3/17/16 17:38	Flower Lot	ACOPULCOGOLD1	1	0	Sativa	23	23	108	0	2016	656	1	0.995426829	0.004573171	0	0.995426829
2350	acapulco-gold	87974	7.68	Acopulco Gold 1	13.5	13.5	0.1	SON LUX	1	Integrity Labs	3/17/16 17:39	Flower Lot	ACOPULCOGOLD1	1	0	Sativa	23	23	108	0	2016	656	1	0.995426829	0.004573171	0	0.995426829
2351	acapulco-gold	96832	1	Acopulco Gold 1	73.9	73.9	0.3	SON LUX	1	Integrity Labs	4/25/16 16:03	Hash	ACOPULCOGOLD1	1	0	Sativa	23	23	108	0	2016	656	1	0.995426829	0.004573171	0	0.995426829
2352	acapulco-gold	69015	2	Acopulco Gold 1	77.49	77.49	0.43	COWLITZ COUNTY CANNABIS CULTIVATION	1	Testing Technologies	12/23/15 11:35	Hydrocarbon Wax	ACOPULCOGOLD1	1	0	Sativa	23	23	108	0	2015	656	1	0.995426829	0.004573171	0	0.995426829
2354	acapulco-gold	58778	1.5	Acapulco Gold 1	77.6	77.5918	1	W.O.W. INDUSTRIES	1	Green Grower Labs	11/11/15 20:19	Hydrocarbon Wax	ACAPULCOGOLD1	1	0	Sativa	23	23	108	0	2015	656	1	0.995426829	0.004573171	0	0.995426829
2355	acapulco-gold	82053	2	Acapulco Gold 1	16.8	16.786	0.2	ORIGENS	1	Green Grower Labs	2/22/16 12:16	Flower Lot	ACAPULCOGOLD1	1	0	Sativa	23	23	108	0	2016	656	1	0.995426829	0.004573171	0	0.995426829
2356	acapulco-gold	54099	4	Acapulco Gold 1	15.71	15.71606	0	ORIGENS	1	Trace Analytics	10/27/15 12:07	Flower Lot	ACAPULCOGOLD1	1	0	Sativa	23	23	108	0	2015	656	1	0.995426829	0.004573171	0	0.995426829
2357	acapulco-gold	130374	4.13	Acapulco Gold 1	18.8308	18.8308	0	VIRGINIA COMPANY	1	Anatek Labs	8/25/16 18:23	Flower Lot	ACAPULCOGOLD1	1	0	Sativa	23	23	108	0	2016	656	1	0.995426829	0.004573171	0	0.995426829
2358	acapulco-gold	46776	3	Acapulco Gold 1	21.1	21.094	0	ORIGENS	1	CannaSafe Analytics	9/24/15 13:50	Flower Lot	ACAPULCOGOLD1	1	0	Sativa	23	23	108	0	2015	656	1	0.995426829	0.004573171	0	0.995426829
2359	acapulco-gold	46785	3	Acapulco Gold 1	19.3	19.2908	0	ORIGENS	1	CannaSafe Analytics	9/24/15 14:15	Flower Lot	ACAPULCOGOLD1	1	0	Sativa	23	23	108	0	2015	656	1	0.995426829	0.004573171	0	0.995426829
2360	acapulco-gold	12142	2	Acopulco Gold	29.5	29.5533	0	THE POTTING BENCH	1	Anatek Labs	1/14/15 15:18	Flower Lot	ACOPULCOGOLD	1	0	Sativa	23	23	108	0	2015	656	1	0.995426829	0.004573171	0	0.995426829
2361	acapulco-gold	130375	4.28	Acapulco Gold 2	22.305	22.305	0	VIRGINIA COMPANY	1	Anatek Labs	8/25/16 18:24	Flower Lot	ACAPULCOGOLD2	1	0	Sativa	23	23	108	0	2016	656	1	0.995426829	0.004573171	0	0.995426829
2362	acapulco-gold	93474	2	Acupulco Gold	27	27.0341	0	FINE DETAIL GREENWAY	1	Peak Analytics Laboratory Testing Services	4/11/16 12:52	Flower Lot	ACUPULCOGOLD	1	0	Sativa	23	23	108	0	2016	656	1	0.995426829	0.004573171	0	0.995426829
2363	acdc	15153	2	AC/DC	5.7	5.70125	4.8	BUDDY BOY FARMS	1	Analytical 360, LLC.	2/17/15 15:00	Flower Lot	AC/DC	2	0	Hybrid	35	32	77	0	2015	1126	3	0.058614565	0.312611012	0.628774423	0.628774423
2364	acdc	53202	5	AC/DC	14.8	14.79879	0.07	GREEN CHIEFS	1	Analytical 360, LLC.	10/22/15 22:16	Flower Lot	AC/DC	1	0	Hybrid	35	32	77	0	2015	1126	3	0.058614565	0.312611012	0.628774423	0.628774423
2365	acdc	57576	3	AC/DC	19.92	19.924	0.04	GREEN CHIEFS	1	Analytical 360, LLC.	11/7/15 3:29	Flower Lot	AC/DC	1	0	Hybrid	35	32	77	0	2015	1126	3	0.058614565	0.312611012	0.628774423	0.628774423
2366	acdc	98924	1	AC/DC	10.91	10.91	11.93	LEGAL BEVERAGES	1	Analytical 360, LLC.	5/3/16 16:31	Liquid Marijuana Infused Edible	AC/DC	2	0	Hybrid	35	32	77	0	2016	1126	3	0.058614565	0.312611012	0.628774423	0.628774423
2367	acdc	108390	1	AC/DC	9.31	9.31	9.9	LEGAL BEVERAGES	1	Analytical 360, LLC.	6/10/16 14:12	Liquid Marijuana Infused Edible	AC/DC	2	0	Hybrid	35	32	77	0	2016	1126	3	0.058614565	0.312611012	0.628774423	0.628774423
2368	acdc	32918	1	AC/DC	5.21	5.21	4.69	BOTANICA SEATTLE	1	Analytical 360, LLC.	6/30/15 19:46	Solid Marijuana Infused Edible	AC/DC	2	0	Hybrid	35	32	77	0	2015	1126	3	0.058614565	0.312611012	0.628774423	0.628774423
2369	acdc	136034	1	AC/DC	10.28417	10.25417	0.03	BOTANICA SEATTLE	1	Analytical 360, LLC.	9/13/16 13:10	Solid Marijuana Infused Edible	AC/DC	1	0	Hybrid	35	32	77	0	2016	1126	3	0.058614565	0.312611012	0.628774423	0.628774423
2370	acdc	137548	1	AC/DC	9.01	9.01	0	BOTANICA SEATTLE	1	Analytical 360, LLC.	9/16/16 12:45	Solid Marijuana Infused Edible	AC/DC	1	0	Hybrid	35	32	77	0	2016	1126	3	0.058614565	0.312611012	0.628774423	0.628774423
2371	acdc	139603	1	AC/DC	5.89	5.89	0	BOTANICA SEATTLE	1	Analytical 360, LLC.	9/22/16 13:27	Solid Marijuana Infused Edible	AC/DC	1	0	Hybrid	35	32	77	0	2016	1126	3	0.058614565	0.312611012	0.628774423	0.628774423
2372	acdc	144381	1	AC/DC	13.69	2.28	11.41	BOTANICA SEATTLE	1	Analytical 360, LLC.	10/5/16 13:33	Solid Marijuana Infused Edible	AC/DC	3	0	Hybrid	35	32	77	0	2016	1126	3	0.058614565	0.312611012	0.628774423	0.628774423
2373	acdc	92756	1	AC/DC	8.3	8.30303	61.45	GREEN AMERICA	1	Analytical 360, LLC.	4/6/16 20:35	CO2 Hash Oil	AC/DC	3	0	Hybrid	35	32	77	0	2016	1126	3	0.058614565	0.312611012	0.628774423	0.628774423
2374	acdc	205432	2	AC/DC	75.27	35.48	39.79	GREEN AMERICA	1	Analytical 360, LLC.	3/7/17 14:53	CO2 Hash Oil	AC/DC	2	0	Hybrid	35	32	77	0	2017	1126	3	0.058614565	0.312611012	0.628774423	0.628774423
2375	acdc	19749	3.8	AC/DC	0.94	0.94422	13.23	JV RANCH	1	Analytical 360, LLC.	3/30/15 15:34	Flower Lot	AC/DC	3	0	Hybrid	35	32	77	0	2015	1126	3	0.058614565	0.312611012	0.628774423	0.628774423
2376	acdc	24961	1.5	AC/DC	56.94	56.94384	2.08	JV RANCH	1	Analytical 360, LLC.	5/10/15 14:05	Bubble Hash	AC/DC	1	0	Hybrid	35	32	77	0	2015	1126	3	0.058614565	0.312611012	0.628774423	0.628774423
2377	acdc	25594	1	AC/DC	56.94	56.94384	2.08	JV RANCH	1	Analytical 360, LLC.	5/13/15 17:36	Marijuana Extract for Inhalation	AC/DC	1	0	Hybrid	35	32	77	0	2015	1126	3	0.058614565	0.312611012	0.628774423	0.628774423
2378	acdc	30937	4	AC/DC	1.09	1.08748	19.57	JV RANCH	1	Analytical 360, LLC.	6/17/15 16:41	Flower Lot	AC/DC	3	0	Hybrid	35	32	77	0	2015	1126	3	0.058614565	0.312611012	0.628774423	0.628774423
2379	acdc	31349	1	AC/DC	49.53	49.35243	9.53	JV RANCH	1	Analytical 360, LLC.	6/20/15 12:26	Bubble Hash	AC/DC	1	0	Hybrid	35	32	77	0	2015	1126	3	0.058614565	0.312611012	0.628774423	0.628774423
2380	acdc	31350	2	AC/DC	1.09	1.08748	19.57	JV RANCH	1	Analytical 360, LLC.	6/20/15 12:31	Flower Lot	AC/DC	3	0	Hybrid	35	32	77	0	2015	1126	3	0.058614565	0.312611012	0.628774423	0.628774423
2381	acdc	31766	1.25	AC/DC	1.09	1.08748	19.57	JV RANCH	1	Analytical 360, LLC.	6/23/15 15:45	Flower Lot	AC/DC	3	0	Hybrid	35	32	77	0	2015	1126	3	0.058614565	0.312611012	0.628774423	0.628774423
2382	acdc	32149	1	AC/DC	49.35	49.35243	9.53	JV RANCH	1	Analytical 360, LLC.	6/24/15 22:10	Marijuana Extract for Inhalation	AC/DC	1	0	Hybrid	35	32	77	0	2015	1126	3	0.058614565	0.312611012	0.628774423	0.628774423
2383	acdc	32227	1	AC/DC	1.09	1.08748	19.57	JV RANCH	1	Analytical 360, LLC.	6/25/15 16:21	Flower Lot	AC/DC	3	0	Hybrid	35	32	77	0	2015	1126	3	0.058614565	0.312611012	0.628774423	0.628774423
2384	acdc	33123	4.5	AC/DC	0.86	0.85946	18.34	JV RANCH	1	Analytical 360, LLC.	7/1/15 18:57	Flower Lot	AC/DC	3	0	Hybrid	35	32	77	0	2015	1126	3	0.058614565	0.312611012	0.628774423	0.628774423
2385	acdc	36503	4.5	AC/DC	1.03	1.03315	17.81	JV RANCH	1	Analytical 360, LLC.	7/23/15 17:53	Flower Lot	AC/DC	3	0	Hybrid	35	32	77	0	2015	1126	3	0.058614565	0.312611012	0.628774423	0.628774423
2386	acdc	55382	4.5	AC/DC	0.72	0.72021	18.39	JV RANCH	1	Analytical 360, LLC.	10/30/15 20:29	Flower Lot	AC/DC	3	0	Hybrid	35	32	77	0	2015	1126	3	0.058614565	0.312611012	0.628774423	0.628774423
2387	acdc	65918	4.5	AC/DC	0.72	0.72005	16.76	JV RANCH	1	Analytical 360, LLC.	12/9/15 16:46	Flower Lot	AC/DC	3	0	Hybrid	35	32	77	0	2015	1126	3	0.058614565	0.312611012	0.628774423	0.628774423
2388	acdc	65919	4.5	AC/DC	0.74	0.73882	17.97	JV RANCH	1	Analytical 360, LLC.	12/9/15 16:47	Flower Lot	AC/DC	3	0	Hybrid	35	32	77	0	2015	1126	3	0.058614565	0.312611012	0.628774423	0.628774423
2389	acdc	74794	4.5	AC/DC	0.79	0.7939	18.4	JV RANCH	1	Analytical 360, LLC.	1/20/16 15:07	Flower Lot	AC/DC	3	0	Hybrid	35	32	77	0	2016	1126	3	0.058614565	0.312611012	0.628774423	0.628774423
2390	acdc	94260	4.5	AC/DC	0.69	0.6908	15.87	JV RANCH	1	Analytical 360, LLC.	4/13/16 15:14	Flower Lot	AC/DC	3	0	Hybrid	35	32	77	0	2016	1126	3	0.058614565	0.312611012	0.628774423	0.628774423
2391	acdc	94261	4.5	AC/DC	0.62	0.6208	17.73	JV RANCH	1	Analytical 360, LLC.	4/13/16 15:14	Flower Lot	AC/DC	3	0	Hybrid	35	32	77	0	2016	1126	3	0.058614565	0.312611012	0.628774423	0.628774423
2392	acdc	107618	3.5	AC/DC	0.98	0.98192	18.71	JV RANCH	1	Analytical 360, LLC.	6/8/16 11:45	Flower Lot	AC/DC	3	0	Hybrid	35	32	77	0	2016	1126	3	0.058614565	0.312611012	0.628774423	0.628774423
2393	acdc	107619	3.5	AC/DC	0.88	0.87513	18.65	JV RANCH	1	Analytical 360, LLC.	6/8/16 11:50	Flower Lot	AC/DC	3	0	Hybrid	35	32	77	0	2016	1126	3	0.058614565	0.312611012	0.628774423	0.628774423
2394	acdc	125223	4	AC/DC	1.12	1.11914	19.90492	JV RANCH	1	Analytical 360, LLC.	8/10/16 16:22	Flower Lot	AC/DC	3	0	Hybrid	35	32	77	0	2016	1126	3	0.058614565	0.312611012	0.628774423	0.628774423
2395	acdc	129373	2	AC/DC	65.67528	4.62058	61.0547	JV RANCH	1	Analytical 360, LLC.	8/23/16 15:49	Hash	AC/DC	3	0	Hybrid	35	32	77	0	2016	1126	3	0.058614565	0.312611012	0.628774423	0.628774423
2396	acdc	175287	2	AC/DC	94.81	3.69	91.12	EVERGREEN HERBAL	1	Analytical 360, LLC.	12/12/16 14:52	Hydrocarbon Wax	AC/DC	3	0	Hybrid	35	32	77	0	2016	1126	3	0.058614565	0.312611012	0.628774423	0.628774423
2397	acdc	175288	2	AC/DC	94.23	2.68	91.55	EVERGREEN HERBAL	1	Analytical 360, LLC.	12/12/16 14:56	Hydrocarbon Wax	AC/DC	3	0	Hybrid	35	32	77	0	2016	1126	3	0.058614565	0.312611012	0.628774423	0.628774423
2398	acdc	71917	1.5	AC/DC	8.51	8.50915	53.8	W.O.W. INDUSTRIES	1	Analytical 360, LLC.	1/8/16 16:20	Hydrocarbon Wax	AC/DC	3	0	Hybrid	35	32	77	0	2016	1126	3	0.058614565	0.312611012	0.628774423	0.628774423
2399	acdc	132679	1.5	AC/DC	72.35442	9.95172	62.4027	W.O.W. INDUSTRIES	1	Analytical 360, LLC.	9/2/16 13:23	Hydrocarbon Wax	AC/DC	3	0	Hybrid	35	32	77	0	2016	1126	3	0.058614565	0.312611012	0.628774423	0.628774423
2400	acdc	133758	1.5	AC/DC	72.01276	6.3003	65.71246	W.O.W. INDUSTRIES	1	Analytical 360, LLC.	9/7/16 13:01	Hydrocarbon Wax	AC/DC	3	0	Hybrid	35	32	77	0	2016	1126	3	0.058614565	0.312611012	0.628774423	0.628774423
2401	acdc	13933	5	AC/DC	7.38	7.3783	9.12	SKY HIGH GARDENS	1	Analytical 360, LLC.	2/4/15 13:25	Flower Lot	AC/DC	2	0	Hybrid	35	32	77	0	2015	1126	3	0.058614565	0.312611012	0.628774423	0.628774423
2402	acdc	22747	5	AC/DC	5.31	5.31382	6.13	SKY HIGH GARDENS	1	Analytical 360, LLC.	4/22/15 16:53	Flower Lot	AC/DC	2	0	Hybrid	35	32	77	0	2015	1126	3	0.058614565	0.312611012	0.628774423	0.628774423
2403	acdc	32776	5	AC/DC	6.28	6.27553	8.76	SKY HIGH GARDENS	1	Analytical 360, LLC.	6/30/15 12:14	Flower Lot	AC/DC	2	0	Hybrid	35	32	77	0	2015	1126	3	0.058614565	0.312611012	0.628774423	0.628774423
2404	acdc	32790	5	AC/DC	7.61	7.60579	10.02	SKY HIGH GARDENS	1	Analytical 360, LLC.	6/30/15 12:37	Flower Lot	AC/DC	2	0	Hybrid	35	32	77	0	2015	1126	3	0.058614565	0.312611012	0.628774423	0.628774423
2405	acdc	38863	5	AC/DC	7.22	7.22205	9.08	SKY HIGH GARDENS	1	Analytical 360, LLC.	8/8/15 11:04	Flower Lot	AC/DC	2	0	Hybrid	35	32	77	0	2015	1126	3	0.058614565	0.312611012	0.628774423	0.628774423
2406	acdc	38864	5	AC/DC	6.51	6.50628	8.21	SKY HIGH GARDENS	1	Analytical 360, LLC.	8/8/15 11:09	Flower Lot	AC/DC	2	0	Hybrid	35	32	77	0	2015	1126	3	0.058614565	0.312611012	0.628774423	0.628774423
2407	acdc	44165	5	AC/DC	6.74	6.73606	8.93	SKY HIGH GARDENS	1	Analytical 360, LLC.	9/10/15 18:11	Flower Lot	AC/DC	2	0	Hybrid	35	32	77	0	2015	1126	3	0.058614565	0.312611012	0.628774423	0.628774423
2408	acdc	44167	5	AC/DC	6.25	6.24911	7.99	SKY HIGH GARDENS	1	Analytical 360, LLC.	9/10/15 18:12	Flower Lot	AC/DC	2	0	Hybrid	35	32	77	0	2015	1126	3	0.058614565	0.312611012	0.628774423	0.628774423
2409	acdc	46261	5	AC/DC	13.03	13.02608	0.06	SKY HIGH GARDENS	1	Analytical 360, LLC.	9/22/15 14:13	Marijuana Mix	AC/DC	1	0	Hybrid	35	32	77	0	2015	1126	3	0.058614565	0.312611012	0.628774423	0.628774423
2410	acdc	94239	1.5	AC/DC	8.66	8.66215	57.92	BLUE ROOTS CANNABIS	1	Analytical 360, LLC.	4/13/16 14:23	Hydrocarbon Wax	AC/DC	3	0	Hybrid	35	32	77	0	2016	1126	3	0.058614565	0.312611012	0.628774423	0.628774423
2411	acdc	188711	1.5	AC/DC	59.07104	2.49945	56.57159	BLUE ROOTS CANNABIS	1	Analytical 360, LLC.	1/19/17 16:13	Hydrocarbon Wax	AC/DC	3	0	Hybrid	35	32	77	0	2017	1126	3	0.058614565	0.312611012	0.628774423	0.628774423
2412	acdc	200327	0.5	AC/DC	59.59179	6.23328	53.35851	BLUE ROOTS CANNABIS	1	Analytical 360, LLC.	2/21/17 13:02	Hydrocarbon Wax	AC/DC	3	0	Hybrid	35	32	77	0	2017	1126	3	0.058614565	0.312611012	0.628774423	0.628774423
2413	acdc	202353	0.5	AC/DC	66.0694	6.1028	59.9666	BLUE ROOTS CANNABIS	1	Analytical 360, LLC.	2/27/17 13:45	Hydrocarbon Wax	AC/DC	3	0	Hybrid	35	32	77	0	2017	1126	3	0.058614565	0.312611012	0.628774423	0.628774423
2414	acdc	20272	1	AC/DC	0.33	0.33	8.32	CIRCANNA	1	Analytical 360, LLC.	4/2/15 18:38	Marijuana Infused Topicals	AC/DC	3	0	Hybrid	35	32	77	0	2015	1126	3	0.058614565	0.312611012	0.628774423	0.628774423
2415	acdc	21364	1	AC/DC	0.24	0.24	6.66	CIRCANNA	1	Analytical 360, LLC.	4/11/15 16:56	Marijuana Infused Topicals	AC/DC	3	0	Hybrid	35	32	77	0	2015	1126	3	0.058614565	0.312611012	0.628774423	0.628774423
2416	acdc	22077	1	AC/DC	6.68	6.67694	6.63	CIRCANNA	1	Analytical 360, LLC.	4/16/15 19:36	Marijuana Infused Topicals	AC/DC	2	0	Hybrid	35	32	77	0	2015	1126	3	0.058614565	0.312611012	0.628774423	0.628774423
2417	acdc	25425	1	AC/DC	5.31	5.30903	4.23	CIRCANNA	1	Analytical 360, LLC.	5/12/15 19:16	Marijuana Infused Topicals	AC/DC	2	0	Hybrid	35	32	77	0	2015	1126	3	0.058614565	0.312611012	0.628774423	0.628774423
2418	acdc	28019	1	AC/DC	1.09	1.08508	1.61	CIRCANNA	1	Analytical 360, LLC.	5/29/15 19:33	Marijuana Infused Topicals	AC/DC	2	0	Hybrid	35	32	77	0	2015	1126	3	0.058614565	0.312611012	0.628774423	0.628774423
2419	acdc	28202	1	AC/DC	0.25	0.25	6.44	CIRCANNA	1	Analytical 360, LLC.	6/1/15 18:35	Marijuana Infused Topicals	AC/DC	3	0	Hybrid	35	32	77	0	2015	1126	3	0.058614565	0.312611012	0.628774423	0.628774423
2420	acdc	28384	1	AC/DC	74.69	74.68632	0.53	CIRCANNA	1	Analytical 360, LLC.	6/2/15 16:38	Marijuana Infused Topicals	AC/DC	1	0	Hybrid	35	32	77	0	2015	1126	3	0.058614565	0.312611012	0.628774423	0.628774423
2421	acdc	31348	1	AC/DC	0.23	0.22877	6.83	CIRCANNA	1	Analytical 360, LLC.	6/19/15 23:50	Marijuana Infused Topicals	AC/DC	3	0	Hybrid	35	32	77	0	2015	1126	3	0.058614565	0.312611012	0.628774423	0.628774423
2422	acdc	32182	1	AC/DC	0.7	0.7	1.24	CIRCANNA	1	Analytical 360, LLC.	6/25/15 13:05	Marijuana Infused Topicals	AC/DC	2	0	Hybrid	35	32	77	0	2015	1126	3	0.058614565	0.312611012	0.628774423	0.628774423
2423	acdc	32228	1	AC/DC	6.58	6.57754	6.9	CIRCANNA	1	Analytical 360, LLC.	6/25/15 16:21	Solid Marijuana Infused Edible	AC/DC	2	0	Hybrid	35	32	77	0	2015	1126	3	0.058614565	0.312611012	0.628774423	0.628774423
2424	acdc	33780	1	AC/DC	0.35	0.35	9.32	CIRCANNA	1	Analytical 360, LLC.	7/7/15 13:19	Marijuana Infused Topicals	AC/DC	3	0	Hybrid	35	32	77	0	2015	1126	3	0.058614565	0.312611012	0.628774423	0.628774423
2425	acdc	122725	2	AC/DC	0.48	0.48	12.52	CIRCANNA	1	Analytical 360, LLC.	8/2/16 15:18	Solid Marijuana Infused Edible	AC/DC	3	0	Hybrid	35	32	77	0	2016	1126	3	0.058614565	0.312611012	0.628774423	0.628774423
2426	acdc	124939	2	AC/DC	0.51	0.51	11.14	CIRCANNA	1	Analytical 360, LLC.	8/9/16 16:31	Marijuana Infused Topicals	AC/DC	3	0	Hybrid	35	32	77	0	2016	1126	3	0.058614565	0.312611012	0.628774423	0.628774423
2427	acdc	128105	1	AC/DC	12.11786	0.34	11.77786	CIRCANNA	1	Analytical 360, LLC.	8/18/16 19:24	Marijuana Infused Topicals	AC/DC	3	0	Hybrid	35	32	77	0	2016	1126	3	0.058614565	0.312611012	0.628774423	0.628774423
2428	acdc	128106	2	AC/DC	67.65	2.29	65.36	CIRCANNA	1	Analytical 360, LLC.	8/18/16 19:25	Capsule	AC/DC	3	0	Hybrid	35	32	77	0	2016	1126	3	0.058614565	0.312611012	0.628774423	0.628774423
2429	acdc	139204	1.5	AC/DC	66.78369	3.70507	63.07862	CIRCANNA	1	Analytical 360, LLC.	9/21/16 14:21	CO2 Hash Oil	AC/DC	3	0	Hybrid	35	32	77	0	2016	1126	3	0.058614565	0.312611012	0.628774423	0.628774423
2430	acdc	141579	2	AC/DC	12.03	0.4	11.63	CIRCANNA	1	Analytical 360, LLC.	9/27/16 19:27	Solid Marijuana Infused Edible	AC/DC	3	0	Hybrid	35	32	77	0	2016	1126	3	0.058614565	0.312611012	0.628774423	0.628774423
2431	acdc	144246	1	AC/DC	18.73695	1.19695	17.54	CIRCANNA	1	Analytical 360, LLC.	10/4/16 20:23	Marijuana Infused Topicals	AC/DC	3	0	Hybrid	35	32	77	0	2016	1126	3	0.058614565	0.312611012	0.628774423	0.628774423
2432	acdc	159625	2	AC/DC	22.66	0.6	22.06	CIRCANNA	1	Analytical 360, LLC.	11/8/16 15:08	Capsule	AC/DC	3	0	Hybrid	35	32	77	0	2016	1126	3	0.058614565	0.312611012	0.628774423	0.628774423
2433	acdc	168156	1	AC/DC	67.92383	11.71328	56.21055	CIRCANNA	1	Analytical 360, LLC.	11/23/16 18:45	CO2 Hash Oil	AC/DC	2	0	Hybrid	35	32	77	0	2016	1126	3	0.058614565	0.312611012	0.628774423	0.628774423
2434	acdc	168158	1	AC/DC	62.07479	17.54909	44.5257	CIRCANNA	1	Analytical 360, LLC.	11/23/16 18:46	CO2 Hash Oil	AC/DC	2	0	Hybrid	35	32	77	0	2016	1126	3	0.058614565	0.312611012	0.628774423	0.628774423
2435	acdc	173397	2	AC/DC	18.98	0.64	18.34	CIRCANNA	1	Analytical 360, LLC.	12/6/16 22:47	Capsule	AC/DC	3	0	Hybrid	35	32	77	0	2016	1126	3	0.058614565	0.312611012	0.628774423	0.628774423
2436	acdc	178006	1	AC/DC	15.91925	2.39	13.52925	CIRCANNA	1	Analytical 360, LLC.	12/19/16 16:13	Capsule	AC/DC	3	0	Hybrid	35	32	77	0	2016	1126	3	0.058614565	0.312611012	0.628774423	0.628774423
2437	acdc	184494	1	AC/DC	24.05957	3.47	20.58957	CIRCANNA	1	Analytical 360, LLC.	1/7/17 17:08	Capsule	AC/DC	3	0	Hybrid	35	32	77	0	2017	1126	3	0.058614565	0.312611012	0.628774423	0.628774423
2438	acdc	128780	1.5	AC/DC	68.96178	68.86301	0.09877	CLEO	1	Analytical 360, LLC.	8/22/16 14:06	Hydrocarbon Wax	AC/DC	1	0	Hybrid	35	32	77	0	2016	1126	3	0.058614565	0.312611012	0.628774423	0.628774423
2439	acdc	54254	1	AC/DC	9.46	9.4647	66.5	502 PROCESSOR'S GROUP	1	Analytical 360, LLC.	10/27/15 14:42	CO2 Hash Oil	AC/DC	3	0	Hybrid	35	32	77	0	2015	1126	3	0.058614565	0.312611012	0.628774423	0.628774423
2440	acdc	77914	1	AC/DC	30.8	30.80426	36.45	502 PROCESSOR'S GROUP	1	Analytical 360, LLC.	2/1/16 14:48	CO2 Hash Oil	AC/DC	2	0	Hybrid	35	32	77	0	2016	1126	3	0.058614565	0.312611012	0.628774423	0.628774423
2441	acdc	161460	11	AC/DC	2.26	0	2.26	SEATTLE SNAP	1	Analytical 360, LLC.	11/10/16 22:24	Infused Cooking Oil	AC/DC	3	0	Hybrid	35	32	77	0	2016	1126	3	0.058614565	0.312611012	0.628774423	0.628774423
2442	acdc	189487	4	AC/DC	10.69106	4.65254	6.03852	THCBD	1	Analytical 360, LLC.	1/21/17 18:23	Flower Lot	AC/DC	2	0	Hybrid	35	32	77	0	2017	1126	3	0.058614565	0.312611012	0.628774423	0.628774423
2443	acdc	56837	4	AC/DC	4.7	4.69655	8.04	TIFFANY HILLS COMPANY	1	Analytical 360, LLC.	11/5/15 12:58	Flower Lot	AC/DC	2	0	Hybrid	35	32	77	0	2015	1126	3	0.058614565	0.312611012	0.628774423	0.628774423
2444	acdc	115797	1	AC/DC	15.42	15.42	67.11641	PEARL EXTRACTS	1	Analytical 360, LLC.	7/9/16 9:46	CO2 Hash Oil	AC/DC	2	0	Hybrid	35	32	77	0	2016	1126	3	0.058614565	0.312611012	0.628774423	0.628774423
2445	acdc	127770	1	AC/DC	7.43	7.43	66.15133	PEARL EXTRACTS	1	Analytical 360, LLC.	8/18/16 12:22	CO2 Hash Oil	AC/DC	3	0	Hybrid	35	32	77	0	2016	1126	3	0.058614565	0.312611012	0.628774423	0.628774423
2446	acdc	82699	1	AC/DC	0.37	0.36631	7.81	NORTHWEST WONDERLAND	1	Analytical 360, LLC.	2/24/16 0:18	Liquid Marijuana Infused Edible	AC/DC	3	0	Hybrid	35	32	77	0	2016	1126	3	0.058614565	0.312611012	0.628774423	0.628774423
2447	acdc	86361	1	AC/DC	92.6	92.6	5.8	NORTHWEST WONDERLAND	1	Analytical 360, LLC.	3/10/16 23:40	Liquid Marijuana Infused Edible	AC/DC	1	0	Hybrid	35	32	77	0	2016	1126	3	0.058614565	0.312611012	0.628774423	0.628774423
2448	acdc	96587	1	AC/DC	6.43	6.43	87.97	NORTHWEST WONDERLAND	1	Analytical 360, LLC.	4/24/16 14:52	Liquid Marijuana Infused Edible	AC/DC	3	0	Hybrid	35	32	77	0	2016	1126	3	0.058614565	0.312611012	0.628774423	0.628774423
2449	acdc	119880	1	AC/DC	0.43	0.43	10.34572	NORTHWEST WONDERLAND	1	Analytical 360, LLC.	7/23/16 12:55	Liquid Marijuana Infused Edible	AC/DC	3	0	Hybrid	35	32	77	0	2016	1126	3	0.058614565	0.312611012	0.628774423	0.628774423
2450	acdc	155467	1.5	AC/DC	56.78453	3.28437	53.50016	OLIVER'S FARM	1	Analytical 360, LLC.	10/31/16 16:32	Hydrocarbon Wax	AC/DC	3	0	Hybrid	35	32	77	0	2016	1126	3	0.058614565	0.312611012	0.628774423	0.628774423
2451	acdc	166073	1.5	AC/DC	70.95167	43.20916	27.74251	OLIVER'S FARM	1	Analytical 360, LLC.	11/19/16 15:08	Hydrocarbon Wax	AC/DC	2	0	Hybrid	35	32	77	0	2016	1126	3	0.058614565	0.312611012	0.628774423	0.628774423
2452	acdc	166083	1.5	AC/DC	73.16182	11.15796	62.00386	OLIVER'S FARM	1	Analytical 360, LLC.	11/19/16 15:16	Hydrocarbon Wax	AC/DC	3	0	Hybrid	35	32	77	0	2016	1126	3	0.058614565	0.312611012	0.628774423	0.628774423
2453	acdc	182478	2	AC/DC	65.18246	5.74195	59.44051	THC FARM	1	Analytical 360, LLC.	1/2/17 20:55	Hydrocarbon Wax	AC/DC	3	0	Hybrid	35	32	77	0	2017	1126	3	0.058614565	0.312611012	0.628774423	0.628774423
2454	acdc	190420	4	AC/DC	3.82201	0.26802	3.55399	MILLENNIUM GREEN	1	Analytical 360, LLC.	1/24/17 18:23	Flower Lot	AC/DC	3	0	Hybrid	35	32	77	0	2017	1126	3	0.058614565	0.312611012	0.628774423	0.628774423
2455	acdc	19350	1.5	AC/DC	32.5	6.66449	24.4	GREEN LABS	1	Confidence Analytics	3/26/15 11:23	Hydrocarbon Wax	AC/DC	2	0	Hybrid	35	32	77	0	2015	1126	3	0.058614565	0.312611012	0.628774423	0.628774423
2456	acdc	20080	1	AC/DC	1.12	0.21	0.85	GREEN LABS	1	Confidence Analytics	4/1/15 17:18	Solid Marijuana Infused Edible	AC/DC	2	0	Hybrid	35	32	77	0	2015	1126	3	0.058614565	0.312611012	0.628774423	0.628774423
2457	acdc	23084	1	AC/DC	0.45	0.09	0.33	GREEN LABS	1	Confidence Analytics	4/25/15 14:59	Solid Marijuana Infused Edible	AC/DC	2	0	Hybrid	35	32	77	0	2015	1126	3	0.058614565	0.312611012	0.628774423	0.628774423
2458	acdc	24779	1	AC/DC	0.55	0.1	0.41	GREEN LABS	1	Confidence Analytics	5/7/15 19:15	Solid Marijuana Infused Edible	AC/DC	2	0	Hybrid	35	32	77	0	2015	1126	3	0.058614565	0.312611012	0.628774423	0.628774423
2459	acdc	26034	1	AC/DC	0.9	0.16877	0.68	GREEN LABS	1	Confidence Analytics	5/16/15 15:59	Solid Marijuana Infused Edible	AC/DC	2	0	Hybrid	35	32	77	0	2015	1126	3	0.058614565	0.312611012	0.628774423	0.628774423
2460	acdc	42103	2	AC/DC	7.13	7.12023	10.4	PUFFIN FARM	1	Confidence Analytics	8/28/15 14:34	Flower Lot	AC/DC	2	0	Hybrid	35	32	77	0	2015	1126	3	0.058614565	0.312611012	0.628774423	0.628774423
2461	acdc	64999	3	AC/DC	5.3	5.2743	8	PUFFIN FARM	1	Confidence Analytics	12/6/15 18:29	Flower Lot	AC/DC	2	0	Hybrid	35	32	77	0	2015	1126	3	0.058614565	0.312611012	0.628774423	0.628774423
2462	acdc	65000	3	AC/DC	6.05	6.05435	8.66	PUFFIN FARM	1	Confidence Analytics	12/6/15 18:29	Flower Lot	AC/DC	2	0	Hybrid	35	32	77	0	2015	1126	3	0.058614565	0.312611012	0.628774423	0.628774423
2463	acdc	68147	3	AC/DC	6.51	6.49884	8.92	PUFFIN FARM	1	Confidence Analytics	12/18/15 21:03	Flower Lot	AC/DC	2	0	Hybrid	35	32	77	0	2015	1126	3	0.058614565	0.312611012	0.628774423	0.628774423
2464	acdc	82799	3	AC/DC	6.26	6.2528	8.48	PUFFIN FARM	1	Confidence Analytics	2/24/16 15:27	Flower Lot	AC/DC	2	0	Hybrid	35	32	77	0	2016	1126	3	0.058614565	0.312611012	0.628774423	0.628774423
2465	acdc	158067	1	AC/DC	60.43016	2.31262	58.11754	VERDELUX CHOCOLATES	1	Confidence Analytics	11/4/16 14:26	Marijuana Extract for Inhalation	AC/DC	3	0	Hybrid	35	32	77	0	2016	1126	3	0.058614565	0.312611012	0.628774423	0.628774423
2466	acdc	51308	3	AC/DC	0.79	0.78914	15.5	VICTORY CANNABIS WA	1	Confidence Analytics	10/14/15 23:10	Flower Lot	AC/DC	3	0	Hybrid	35	32	77	0	2015	1126	3	0.058614565	0.312611012	0.628774423	0.628774423
2467	acdc	35384	2	AC/DC	0.6	0.58941	15.2	EARTH RISING FARM	1	Confidence Analytics	7/16/15 14:26	Flower Lot	AC/DC	3	0	Hybrid	35	32	77	0	2015	1126	3	0.058614565	0.312611012	0.628774423	0.628774423
2468	acdc	154097	4	AC/DC	16.43279	0.83299	15.5998	EARTH RISING FARM	1	Confidence Analytics	10/27/16 18:04	Flower Lot	AC/DC	3	0	Hybrid	35	32	77	0	2016	1126	3	0.058614565	0.312611012	0.628774423	0.628774423
2469	acdc	33344	2	AC/DC	0.19	0.18417	5.49	TRAIL BLAZIN PRODUCTIONS	1	Confidence Analytics	7/3/15 12:23	Flower Lot	AC/DC	3	0	Hybrid	35	32	77	0	2015	1126	3	0.058614565	0.312611012	0.628774423	0.628774423
2470	acdc	89626	1	AC/DC	30.9	30.91572	21.8	EVERGREEN HERBAL	1	Confidence Analytics	3/24/16 13:19	Hydrocarbon Wax	AC/DC	2	0	Hybrid	35	32	77	0	2016	1126	3	0.058614565	0.312611012	0.628774423	0.628774423
2471	acdc	90291	1	AC/DC	34	33.94385	37.3	EVERGREEN HERBAL	1	Confidence Analytics	3/28/16 13:33	Hydrocarbon Wax	AC/DC	2	0	Hybrid	35	32	77	0	2016	1126	3	0.058614565	0.312611012	0.628774423	0.628774423
2472	acdc	91375	1	AC/DC	36.3	36.33508	40.4	EVERGREEN HERBAL	1	Confidence Analytics	3/31/16 15:40	Hydrocarbon Wax	AC/DC	2	0	Hybrid	35	32	77	0	2016	1126	3	0.058614565	0.312611012	0.628774423	0.628774423
2473	acdc	132260	1	AC/DC	69.6	32.3	37.3	EVERGREEN HERBAL	1	Confidence Analytics	9/1/16 13:58	Marijuana Extract for Inhalation	AC/DC	2	0	Hybrid	35	32	77	0	2016	1126	3	0.058614565	0.312611012	0.628774423	0.628774423
2474	acdc	159958	1	AC/DC	56.67026	3.56	53.11026	EVERGREEN HERBAL	1	Confidence Analytics	11/8/16 19:27	Hydrocarbon Wax	AC/DC	3	0	Hybrid	35	32	77	0	2016	1126	3	0.058614565	0.312611012	0.628774423	0.628774423
2475	acdc	166219	1	AC/DC	67.03508	10	57.03508	EVERGREEN HERBAL	1	Confidence Analytics	11/20/16 19:04	Hydrocarbon Wax	AC/DC	3	0	Hybrid	35	32	77	0	2016	1126	3	0.058614565	0.312611012	0.628774423	0.628774423
2476	acdc	181645	2	AC/DC	47.74727	1.89727	45.85	EVERGREEN HERBAL	1	Confidence Analytics	12/29/16 18:46	Hydrocarbon Wax	AC/DC	3	0	Hybrid	35	32	77	0	2016	1126	3	0.058614565	0.312611012	0.628774423	0.628774423
2477	acdc	181646	2	AC/DC	72.23	6.73	65.5	EVERGREEN HERBAL	1	Confidence Analytics	12/29/16 18:47	Hydrocarbon Wax	AC/DC	3	0	Hybrid	35	32	77	0	2016	1126	3	0.058614565	0.312611012	0.628774423	0.628774423
2478	acdc	181810	2	AC/DC	24.10966	2.29646	21.8132	EVERGREEN HERBAL	1	Confidence Analytics	12/30/16 13:18	Food Grade Solvent Extract	AC/DC	3	0	Hybrid	35	32	77	0	2016	1126	3	0.058614565	0.312611012	0.628774423	0.628774423
2479	acdc	182845	1	AC/DC	14.64334	1.72614	12.9172	EVERGREEN HERBAL	1	Confidence Analytics	1/3/17 17:50	Food Grade Solvent Extract	AC/DC	3	0	Hybrid	35	32	77	0	2017	1126	3	0.058614565	0.312611012	0.628774423	0.628774423
2480	acdc	203373	1	AC/DC	77.140754	7.189877	69.950877	EVERGREEN HERBAL	1	Confidence Analytics	3/1/17 13:14	Food Grade Solvent Extract	AC/DC	3	0	Hybrid	35	32	77	0	2017	1126	3	0.058614565	0.312611012	0.628774423	0.628774423
2481	acdc	204277	1	AC/DC	0.310754	0.149877	0.160877	EVERGREEN HERBAL	1	Confidence Analytics	3/3/17 13:58	Liquid Marijuana Infused Edible	AC/DC	2	0	Hybrid	35	32	77	0	2017	1126	3	0.058614565	0.312611012	0.628774423	0.628774423
2482	acdc	205046	1	AC/DC	76.642481	3.991604	72.650877	EVERGREEN HERBAL	1	Confidence Analytics	3/6/17 17:25	Food Grade Solvent Extract	AC/DC	3	0	Hybrid	35	32	77	0	2017	1126	3	0.058614565	0.312611012	0.628774423	0.628774423
2483	acdc	205047	1	AC/DC	62.536791	2.555914	59.980877	EVERGREEN HERBAL	1	Confidence Analytics	3/6/17 17:31	Food Grade Solvent Extract	AC/DC	3	0	Hybrid	35	32	77	0	2017	1126	3	0.058614565	0.312611012	0.628774423	0.628774423
2484	acdc	224214	1	AC/DC	36.409213	2.592013	33.8172	WINTERLIFE	1	Confidence Analytics	4/29/17 22:03	Food Grade Solvent Extract	AC/DC	3	0	Hybrid	35	32	77	0	2017	1126	3	0.058614565	0.312611012	0.628774423	0.628774423
2485	acdc	30711	1	AC/DC	72.7	6.31401	62.6	NEW LEAF ENTERPRISES	1	Confidence Analytics	6/16/15 16:31	Food Grade Solvent Extract	AC/DC	3	0	Hybrid	35	32	77	0	2015	1126	3	0.058614565	0.312611012	0.628774423	0.628774423
2486	acdc	59288	1	AC/DC	8.22	8.20839	77.7	NEW LEAF ENTERPRISES	1	Confidence Analytics	11/13/15 11:40	Food Grade Solvent Extract	AC/DC	3	0	Hybrid	35	32	77	0	2015	1126	3	0.058614565	0.312611012	0.628774423	0.628774423
2487	acdc	60683	1	AC/DC	5.34	5.34	66.2	NEW LEAF ENTERPRISES	1	Confidence Analytics	11/18/15 12:47	Food Grade Solvent Extract	AC/DC	3	0	Hybrid	35	32	77	0	2015	1126	3	0.058614565	0.312611012	0.628774423	0.628774423
2488	acdc	61827	1	AC/DC	3.9	3.89802	63.5	NEW LEAF ENTERPRISES	1	Confidence Analytics	11/23/15 11:24	Food Grade Solvent Extract	AC/DC	3	0	Hybrid	35	32	77	0	2015	1126	3	0.058614565	0.312611012	0.628774423	0.628774423
2489	acdc	62244	1	AC/DC	3.77	3.75786	70.5	NEW LEAF ENTERPRISES	1	Confidence Analytics	11/24/15 11:49	Food Grade Solvent Extract	AC/DC	3	0	Hybrid	35	32	77	0	2015	1126	3	0.058614565	0.312611012	0.628774423	0.628774423
2490	acdc	63582	1	AC/DC	3.9	3.88941	69.4	NEW LEAF ENTERPRISES	1	Confidence Analytics	12/1/15 11:50	Food Grade Solvent Extract	AC/DC	3	0	Hybrid	35	32	77	0	2015	1126	3	0.058614565	0.312611012	0.628774423	0.628774423
2491	acdc	63584	1	AC/DC	4.24	4.2416	67	NEW LEAF ENTERPRISES	1	Confidence Analytics	12/1/15 11:55	Food Grade Solvent Extract	AC/DC	3	0	Hybrid	35	32	77	0	2015	1126	3	0.058614565	0.312611012	0.628774423	0.628774423
2492	acdc	65405	1	AC/DC	3.49	3.48048	63.3	NEW LEAF ENTERPRISES	1	Confidence Analytics	12/8/15 14:36	Food Grade Solvent Extract	AC/DC	3	0	Hybrid	35	32	77	0	2015	1126	3	0.058614565	0.312611012	0.628774423	0.628774423
2493	acdc	76154	1	AC/DC	3.59	3.57802	63.4	NEW LEAF ENTERPRISES	1	Confidence Analytics	1/26/16 11:14	Food Grade Solvent Extract	AC/DC	3	0	Hybrid	35	32	77	0	2016	1126	3	0.058614565	0.312611012	0.628774423	0.628774423
2494	acdc	76156	1	AC/DC	3.85	3.84278	63.9	NEW LEAF ENTERPRISES	1	Confidence Analytics	1/26/16 11:15	Food Grade Solvent Extract	AC/DC	3	0	Hybrid	35	32	77	0	2016	1126	3	0.058614565	0.312611012	0.628774423	0.628774423
2495	acdc	80924	1	AC/DC	3.27	3.27139	54.6	NEW LEAF ENTERPRISES	1	Confidence Analytics	2/16/16 12:39	Food Grade Solvent Extract	AC/DC	3	0	Hybrid	35	32	77	0	2016	1126	3	0.058614565	0.312611012	0.628774423	0.628774423
2496	acdc	82436	1	AC/DC	3.22	3.22	52.2	NEW LEAF ENTERPRISES	1	Confidence Analytics	2/23/16 12:44	Food Grade Solvent Extract	AC/DC	3	0	Hybrid	35	32	77	0	2016	1126	3	0.058614565	0.312611012	0.628774423	0.628774423
2497	acdc	83763	1	AC/DC	3.29	3.29278	60.9	NEW LEAF ENTERPRISES	1	Confidence Analytics	3/1/16 11:48	Food Grade Solvent Extract	AC/DC	3	0	Hybrid	35	32	77	0	2016	1126	3	0.058614565	0.312611012	0.628774423	0.628774423
2498	acdc	83764	1	AC/DC	2.72	2.72016	56.2	NEW LEAF ENTERPRISES	1	Confidence Analytics	3/1/16 11:49	Food Grade Solvent Extract	AC/DC	3	0	Hybrid	35	32	77	0	2016	1126	3	0.058614565	0.312611012	0.628774423	0.628774423
2499	acdc	108943	1	AC/DC	5.54	5.53647	60.2	NEW LEAF ENTERPRISES	1	Confidence Analytics	6/13/16 15:59	Food Grade Solvent Extract	AC/DC	3	0	Hybrid	35	32	77	0	2016	1126	3	0.058614565	0.312611012	0.628774423	0.628774423
2500	acdc	108944	1	AC/DC	2.34	2.33385	57.2	NEW LEAF ENTERPRISES	1	Confidence Analytics	6/13/16 16:01	Food Grade Solvent Extract	AC/DC	3	0	Hybrid	35	32	77	0	2016	1126	3	0.058614565	0.312611012	0.628774423	0.628774423
2501	acdc	108945	1	AC/DC	2.38	2.38	53.7	NEW LEAF ENTERPRISES	1	Confidence Analytics	6/13/16 16:03	Food Grade Solvent Extract	AC/DC	3	0	Hybrid	35	32	77	0	2016	1126	3	0.058614565	0.312611012	0.628774423	0.628774423
2502	acdc	108984	1	AC/DC	2.95	2.95	63.9	NEW LEAF ENTERPRISES	1	Confidence Analytics	6/13/16 17:27	Food Grade Solvent Extract	AC/DC	3	0	Hybrid	35	32	77	0	2016	1126	3	0.058614565	0.312611012	0.628774423	0.628774423
2503	acdc	108985	1	AC/DC	2.87	2.87	65	NEW LEAF ENTERPRISES	1	Confidence Analytics	6/13/16 17:28	Food Grade Solvent Extract	AC/DC	3	0	Hybrid	35	32	77	0	2016	1126	3	0.058614565	0.312611012	0.628774423	0.628774423
2504	acdc	112588	1	AC/DC	2.81	2.80385	62.7	NEW LEAF ENTERPRISES	1	Confidence Analytics	6/27/16 17:05	Food Grade Solvent Extract	AC/DC	3	0	Hybrid	35	32	77	0	2016	1126	3	0.058614565	0.312611012	0.628774423	0.628774423
2505	acdc	114499	1	AC/DC	2.73	2.73	59.63508	NEW LEAF ENTERPRISES	1	Confidence Analytics	7/5/16 17:56	Food Grade Solvent Extract	AC/DC	3	0	Hybrid	35	32	77	0	2016	1126	3	0.058614565	0.312611012	0.628774423	0.628774423
2506	acdc	118234	1	AC/DC	2.75	2.74524	58.72631	NEW LEAF ENTERPRISES	1	Confidence Analytics	7/18/16 17:01	Food Grade Solvent Extract	AC/DC	3	0	Hybrid	35	32	77	0	2016	1126	3	0.058614565	0.312611012	0.628774423	0.628774423
2507	acdc	122070	1	AC/DC	3.99	3.99	63.23508	NEW LEAF ENTERPRISES	1	Confidence Analytics	8/1/16 12:09	Food Grade Solvent Extract	AC/DC	3	0	Hybrid	35	32	77	0	2016	1126	3	0.058614565	0.312611012	0.628774423	0.628774423
2508	acdc	122302	5	AC/DC	0.66	0.65636	15.2836	NEW LEAF ENTERPRISES	1	Confidence Analytics	8/1/16 16:21	Flower Lot	AC/DC	3	0	Hybrid	35	32	77	0	2016	1126	3	0.058614565	0.312611012	0.628774423	0.628774423
2509	acdc	122303	5	AC/DC	0.79	0.78914	17.8946	NEW LEAF ENTERPRISES	1	Confidence Analytics	8/1/16 16:23	Flower Lot	AC/DC	3	0	Hybrid	35	32	77	0	2016	1126	3	0.058614565	0.312611012	0.628774423	0.628774423
2510	acdc	124501	1	AC/DC	2.79	2.79	60.7	NEW LEAF ENTERPRISES	1	Confidence Analytics	8/8/16 16:10	Food Grade Solvent Extract	AC/DC	3	0	Hybrid	35	32	77	0	2016	1126	3	0.058614565	0.312611012	0.628774423	0.628774423
2511	acdc	126627	1	AC/DC	2.87	2.87	58.3	NEW LEAF ENTERPRISES	1	Confidence Analytics	8/15/16 14:19	Food Grade Solvent Extract	AC/DC	3	0	Hybrid	35	32	77	0	2016	1126	3	0.058614565	0.312611012	0.628774423	0.628774423
2512	acdc	131322	5	AC/DC	12.74308	1.30288	11.4402	NEW LEAF ENTERPRISES	1	Confidence Analytics	8/29/16 15:53	Flower Lot	AC/DC	3	0	Hybrid	35	32	77	0	2016	1126	3	0.058614565	0.312611012	0.628774423	0.628774423
2513	acdc	131328	5	AC/DC	12.69276	1.06486	11.6279	NEW LEAF ENTERPRISES	1	Confidence Analytics	8/29/16 16:01	Flower Lot	AC/DC	3	0	Hybrid	35	32	77	0	2016	1126	3	0.058614565	0.312611012	0.628774423	0.628774423
2514	acdc	131337	1	AC/DC	62.90262	3.55	59.35262	NEW LEAF ENTERPRISES	1	Confidence Analytics	8/29/16 16:20	Food Grade Solvent Extract	AC/DC	3	0	Hybrid	35	32	77	0	2016	1126	3	0.058614565	0.312611012	0.628774423	0.628774423
2515	acdc	131388	1	AC/DC	62.40192	3.97561	58.42631	NEW LEAF ENTERPRISES	1	Confidence Analytics	8/29/16 18:28	Food Grade Solvent Extract	AC/DC	3	0	Hybrid	35	32	77	0	2016	1126	3	0.058614565	0.312611012	0.628774423	0.628774423
2516	acdc	133072	1	AC/DC	63.28	2.48	60.8	NEW LEAF ENTERPRISES	1	Confidence Analytics	9/5/16 14:51	Food Grade Solvent Extract	AC/DC	3	0	Hybrid	35	32	77	0	2016	1126	3	0.058614565	0.312611012	0.628774423	0.628774423
2517	acdc	135795	1	AC/DC	60.69	2.29	58.4	NEW LEAF ENTERPRISES	1	Confidence Analytics	9/12/16 18:51	Food Grade Solvent Extract	AC/DC	3	0	Hybrid	35	32	77	0	2016	1126	3	0.058614565	0.312611012	0.628774423	0.628774423
2518	acdc	138314	1	AC/DC	58.86	2.16	56.7	NEW LEAF ENTERPRISES	1	Confidence Analytics	9/19/16 18:01	Food Grade Solvent Extract	AC/DC	3	0	Hybrid	35	32	77	0	2016	1126	3	0.058614565	0.312611012	0.628774423	0.628774423
2519	acdc	140695	1	AC/DC	49.56	2.16	47.4	NEW LEAF ENTERPRISES	1	Confidence Analytics	9/26/16 13:55	Food Grade Solvent Extract	AC/DC	3	0	Hybrid	35	32	77	0	2016	1126	3	0.058614565	0.312611012	0.628774423	0.628774423
2520	acdc	140698	1	AC/DC	46.27	2.07	44.2	NEW LEAF ENTERPRISES	1	Confidence Analytics	9/26/16 13:58	Food Grade Solvent Extract	AC/DC	3	0	Hybrid	35	32	77	0	2016	1126	3	0.058614565	0.312611012	0.628774423	0.628774423
2521	acdc	143670	1	AC/DC	40.83	1.53	39.3	NEW LEAF ENTERPRISES	1	Confidence Analytics	10/3/16 18:00	Food Grade Solvent Extract	AC/DC	3	0	Hybrid	35	32	77	0	2016	1126	3	0.058614565	0.312611012	0.628774423	0.628774423
2522	acdc	143672	1	AC/DC	39.55	1.45	38.1	NEW LEAF ENTERPRISES	1	Confidence Analytics	10/3/16 18:02	Food Grade Solvent Extract	AC/DC	3	0	Hybrid	35	32	77	0	2016	1126	3	0.058614565	0.312611012	0.628774423	0.628774423
2523	acdc	146120	1	AC/DC	35.74	1.44	34.3	NEW LEAF ENTERPRISES	1	Confidence Analytics	10/10/16 17:17	Food Grade Solvent Extract	AC/DC	3	0	Hybrid	35	32	77	0	2016	1126	3	0.058614565	0.312611012	0.628774423	0.628774423
2524	acdc	146124	1	AC/DC	40.24	1.54	38.7	NEW LEAF ENTERPRISES	1	Confidence Analytics	10/10/16 17:20	Food Grade Solvent Extract	AC/DC	3	0	Hybrid	35	32	77	0	2016	1126	3	0.058614565	0.312611012	0.628774423	0.628774423
2525	acdc	146169	1	AC/DC	32.84754	1.43	31.41754	NEW LEAF ENTERPRISES	1	Confidence Analytics	10/10/16 17:57	Food Grade Solvent Extract	AC/DC	3	0	Hybrid	35	32	77	0	2016	1126	3	0.058614565	0.312611012	0.628774423	0.628774423
2526	acdc	17987	2	AC/DC	13.8	0.57882	12.9	POTT ROAD MANUFACTURING	1	Confidence Analytics	3/16/15 11:11	Flower Lot	AC/DC	3	0	Hybrid	35	32	77	0	2015	1126	3	0.058614565	0.312611012	0.628774423	0.628774423
2527	acdc	45897	2	AC/DC	6.56	6.55531	13.4	ROYAL TREE GARDENS	1	Confidence Analytics	9/20/15 19:35	Flower Lot	AC/DC	2	0	Hybrid	35	32	77	0	2015	1126	3	0.058614565	0.312611012	0.628774423	0.628774423
2528	acdc	84662	2	AC/DC	5.96	5.95927	13.8	ROYAL TREE GARDENS	1	Confidence Analytics	3/4/16 14:56	Flower Lot	AC/DC	2	0	Hybrid	35	32	77	0	2016	1126	3	0.058614565	0.312611012	0.628774423	0.628774423
2529	acdc	93215	2	AC/DC	7.07	7.06921	12.5	ROYAL TREE GARDENS	1	Confidence Analytics	4/8/16 15:21	Flower Lot	AC/DC	2	0	Hybrid	35	32	77	0	2016	1126	3	0.058614565	0.312611012	0.628774423	0.628774423
2530	acdc	99587	2	AC/DC	23.2	23.178	43.9	ROYAL TREE GARDENS	1	Confidence Analytics	5/6/16 11:39	CO2 Hash Oil	AC/DC	2	0	Hybrid	35	32	77	0	2016	1126	3	0.058614565	0.312611012	0.628774423	0.628774423
2531	acdc	106725	2	AC/DC	6.15	6.15419	13.6	ROYAL TREE GARDENS	1	Confidence Analytics	6/6/16 11:18	Flower Lot	AC/DC	2	0	Hybrid	35	32	77	0	2016	1126	3	0.058614565	0.312611012	0.628774423	0.628774423
2532	acdc	113701	4	AC/DC	5.23	5.22243	10.0024	ROYAL TREE GARDENS	1	Confidence Analytics	7/1/16 11:05	Flower Lot	AC/DC	2	0	Hybrid	35	32	77	0	2016	1126	3	0.058614565	0.312611012	0.628774423	0.628774423
2533	acdc	118073	4	AC/DC	5.52	5.51676	11.571	ROYAL TREE GARDENS	1	Confidence Analytics	7/18/16 13:20	Flower Lot	AC/DC	2	0	Hybrid	35	32	77	0	2016	1126	3	0.058614565	0.312611012	0.628774423	0.628774423
2534	acdc	118074	4	AC/DC	5.09	5.09072	10.9194	ROYAL TREE GARDENS	1	Confidence Analytics	7/18/16 13:21	Flower Lot	AC/DC	2	0	Hybrid	35	32	77	0	2016	1126	3	0.058614565	0.312611012	0.628774423	0.628774423
2535	acdc	126818	4	AC/DC	5.06	5.04981	9.4762	ROYAL TREE GARDENS	1	Confidence Analytics	8/15/16 19:51	Flower Lot	AC/DC	2	0	Hybrid	35	32	77	0	2016	1126	3	0.058614565	0.312611012	0.628774423	0.628774423
2536	acdc	138576	1	AC/DC	63.6678	20.5845	43.0833	ROYAL TREE GARDENS	1	Confidence Analytics	9/20/16 12:26	CO2 Hash Oil	AC/DC	2	0	Hybrid	35	32	77	0	2016	1126	3	0.058614565	0.312611012	0.628774423	0.628774423
2537	acdc	142697	4	AC/DC	13.34361	4.28821	9.0554	ROYAL TREE GARDENS	1	Confidence Analytics	9/30/16 11:20	Flower Lot	AC/DC	2	0	Hybrid	35	32	77	0	2016	1126	3	0.058614565	0.312611012	0.628774423	0.628774423
2538	acdc	37735	1	AC/DC	0.5	0.5	7.31	CIRCANNA	1	Confidence Analytics	7/31/15 18:40	Marijuana Infused Topicals	AC/DC	3	0	Hybrid	35	32	77	0	2015	1126	3	0.058614565	0.312611012	0.628774423	0.628774423
2539	acdc	37999	1	AC/DC	0.56	0.55	6.29	CIRCANNA	1	Confidence Analytics	8/3/15 20:45	Solid Marijuana Infused Edible	AC/DC	3	0	Hybrid	35	32	77	0	2015	1126	3	0.058614565	0.312611012	0.628774423	0.628774423
2540	acdc	40314	1	AC/DC	0.26	0.25524	11.6	CIRCANNA	1	Confidence Analytics	8/18/15 13:49	Marijuana Infused Topicals	AC/DC	3	0	Hybrid	35	32	77	0	2015	1126	3	0.058614565	0.312611012	0.628774423	0.628774423
2541	acdc	48932	2	AC/DC	8.25	8.25155	51.9	CIRCANNA	1	Confidence Analytics	10/5/15 15:57	Solid Marijuana Infused Edible	AC/DC	3	0	Hybrid	35	32	77	0	2015	1126	3	0.058614565	0.312611012	0.628774423	0.628774423
2542	acdc	62247	1	AC/DC	3.18	3.17866	65	CIRCANNA	1	Confidence Analytics	11/24/15 12:01	Food Grade Solvent Extract	AC/DC	3	0	Hybrid	35	32	77	0	2015	1126	3	0.058614565	0.312611012	0.628774423	0.628774423
2543	acdc	62525	1	AC/DC	34.3	34.2662	35.7	CIRCANNA	1	Confidence Analytics	11/24/15 19:55	CO2 Hash Oil	AC/DC	2	0	Hybrid	35	32	77	0	2015	1126	3	0.058614565	0.312611012	0.628774423	0.628774423
2544	acdc	64826	1	AC/DC	2.93	2.92155	69.4	CIRCANNA	1	Confidence Analytics	12/4/15 14:25	Food Grade Solvent Extract	AC/DC	3	0	Hybrid	35	32	77	0	2015	1126	3	0.058614565	0.312611012	0.628774423	0.628774423
2545	acdc	65612	1	AC/DC	2.67	2.66893	61.1	CIRCANNA	1	Confidence Analytics	12/8/15 19:29	Solid Marijuana Infused Edible	AC/DC	3	0	Hybrid	35	32	77	0	2015	1126	3	0.058614565	0.312611012	0.628774423	0.628774423
2546	acdc	89163	1	AC/DC	0.6	0.58877	13.1	CIRCANNA	1	Confidence Analytics	3/22/16 22:32	Marijuana Infused Topicals	AC/DC	3	0	Hybrid	35	32	77	0	2016	1126	3	0.058614565	0.312611012	0.628774423	0.628774423
2547	acdc	90463	1	AC/DC	0.5	0.48754	13	CIRCANNA	1	Confidence Analytics	3/28/16 18:36	Marijuana Infused Topicals	AC/DC	3	0	Hybrid	35	32	77	0	2016	1126	3	0.058614565	0.312611012	0.628774423	0.628774423
2548	acdc	90976	1	AC/DC	0.69	0.68016	14.3	CIRCANNA	1	Confidence Analytics	3/29/16 23:06	Marijuana Infused Topicals	AC/DC	3	0	Hybrid	35	32	77	0	2016	1126	3	0.058614565	0.312611012	0.628774423	0.628774423
2549	acdc	113669	1	AC/DC	0.72	0.72	14.02631	CIRCANNA	1	Confidence Analytics	6/30/16 21:02	Marijuana Infused Topicals	AC/DC	3	0	Hybrid	35	32	77	0	2016	1126	3	0.058614565	0.312611012	0.628774423	0.628774423
2550	acdc	121165	2	AC/DC	0.64	0.64	7.02	CIRCANNA	1	Confidence Analytics	7/27/16 16:20	Solid Marijuana Infused Edible	AC/DC	3	0	Hybrid	35	32	77	0	2016	1126	3	0.058614565	0.312611012	0.628774423	0.628774423
2551	acdc	122614	1	AC/DC	8.39	8.39158	60.3639	CIRCANNA	1	Confidence Analytics	8/2/16 13:46	CO2 Hash Oil	AC/DC	3	0	Hybrid	35	32	77	0	2016	1126	3	0.058614565	0.312611012	0.628774423	0.628774423
2552	acdc	110127	4	AC/DC	0.8	0.80128	13.7	OM SHIV	1	Confidence Analytics	6/16/16 19:51	Flower Lot	AC/DC	3	0	Hybrid	35	32	77	0	2016	1126	3	0.058614565	0.312611012	0.628774423	0.628774423
2553	acdc	110151	1	AC/DC	12.6	12.6287	56.8	OM SHIV	1	Confidence Analytics	6/16/16 20:23	Hydrocarbon Wax	AC/DC	2	0	Hybrid	35	32	77	0	2016	1126	3	0.058614565	0.312611012	0.628774423	0.628774423
2554	acdc	126720	5	AC/DC	0.64	0.63866	12.8949	OM SHIV	1	Confidence Analytics	8/15/16 16:45	Flower Lot	AC/DC	3	0	Hybrid	35	32	77	0	2016	1126	3	0.058614565	0.312611012	0.628774423	0.628774423
2555	acdc	146470	1	AC/DC	1.15	1.15	0	HEAVENLY BUDS	1	Confidence Analytics	10/11/16 14:15	Solid Marijuana Infused Edible	AC/DC	1	0	Hybrid	35	32	77	0	2016	1126	3	0.058614565	0.312611012	0.628774423	0.628774423
2556	acdc	146471	1	AC/DC	0.62877	0.62877	0	HEAVENLY BUDS	1	Confidence Analytics	10/11/16 14:16	Solid Marijuana Infused Edible	AC/DC	1	0	Hybrid	35	32	77	0	2016	1126	3	0.058614565	0.312611012	0.628774423	0.628774423
2557	acdc	155148	4	AC/DC	11.04416	0.50096	10.5432	CANNA HERB FARMS	1	Confidence Analytics	10/31/16 12:42	Flower Lot	AC/DC	3	0	Hybrid	35	32	77	0	2016	1126	3	0.058614565	0.312611012	0.628774423	0.628774423
2558	acdc	189587	4	AC/DC	10.194428	0.389228	9.8052	CANNA HERB FARMS	1	Confidence Analytics	1/22/17 19:25	Flower Lot	AC/DC	3	0	Hybrid	35	32	77	0	2017	1126	3	0.058614565	0.312611012	0.628774423	0.628774423
2559	acdc	189588	4	AC/DC	11.720253	0.553313	11.16694	CANNA HERB FARMS	1	Confidence Analytics	1/22/17 19:27	Flower Lot	AC/DC	3	0	Hybrid	35	32	77	0	2017	1126	3	0.058614565	0.312611012	0.628774423	0.628774423
2560	acdc	187309	4	AC/DC	10.36411	3.40105	6.96306	PINGSTON CREEK BOTANICAL	1	Confidence Analytics	1/16/17 16:03	Flower Lot	AC/DC	2	0	Hybrid	35	32	77	0	2017	1126	3	0.058614565	0.312611012	0.628774423	0.628774423
2561	acdc	133645	4	AC/DC	10.76415	3.84588	6.91827	INVESTMENT FUNDING GROUP	1	Confidence Analytics	9/6/16 19:13	Flower Lot	AC/DC	2	0	Hybrid	35	32	77	0	2016	1126	3	0.058614565	0.312611012	0.628774423	0.628774423
2562	acdc	91869	2.01	AC/DC	0.58	0.58219	8.98	PREMIER CANNABIS	1	Confidence Analytics	4/3/16 16:37	Flower Lot	AC/DC	3	0	Hybrid	35	32	77	0	2016	1126	3	0.058614565	0.312611012	0.628774423	0.628774423
2563	acdc	180464	4	AC/DC	16.95375	9.3454	7.60835	OLSONS FARMS	1	Confidence Analytics	12/27/16 12:40	Flower Lot	AC/DC	2	0	Hybrid	35	32	77	0	2016	1126	3	0.058614565	0.312611012	0.628774423	0.628774423
2564	acdc	196835	4	Ac/Dc	15.89483	0.69743	15.1974	DRIFTWOOD FARMS GREENBLUFF	1	Confidence Analytics	2/10/17 13:50	Flower Lot	AC/DC	3	0	Hybrid	35	32	77	0	2017	1126	3	0.058614565	0.312611012	0.628774423	0.628774423
2565	acdc	197815	4	AC/DC	17.01766	16.7721	0.24556	BE KIND BUDS	1	Confidence Analytics	2/14/17 10:32	Flower Lot	AC/DC	1	0	Hybrid	35	32	77	0	2017	1126	3	0.058614565	0.312611012	0.628774423	0.628774423
2566	acdc	197816	4	AC/DC	16.63162	16.4036	0.22802	BE KIND BUDS	1	Confidence Analytics	2/14/17 10:34	Flower Lot	AC/DC	1	0	Hybrid	35	32	77	0	2017	1126	3	0.058614565	0.312611012	0.628774423	0.628774423
2567	acdc	183199	1.5	AC/DC	79.95176	34.49462	45.45714	TORCH NORTHWEST	1	Medicine Creek Analytics	1/4/17 14:29	Hydrocarbon Wax	AC/DC	2	0	Hybrid	35	32	77	0	2017	1126	3	0.058614565	0.312611012	0.628774423	0.628774423
2568	acdc	120445	3	AC/DC	3.3	3.25973	63.79068	FAIRWINDS MANUFACTURING	1	Medicine Creek Analytics	7/26/16 9:17	Food Grade Solvent Extract	AC/DC	3	0	Hybrid	35	32	77	0	2016	1126	3	0.058614565	0.312611012	0.628774423	0.628774423
2569	acdc	129141	3	AC/DC	66.42457	2.86	63.56457	FAIRWINDS MANUFACTURING	1	Medicine Creek Analytics	8/23/16 12:16	Food Grade Solvent Extract	AC/DC	3	0	Hybrid	35	32	77	0	2016	1126	3	0.058614565	0.312611012	0.628774423	0.628774423
2570	acdc	137959	1	AC/DC	11.2	1.14	10.06	FAIRWINDS MANUFACTURING	1	Medicine Creek Analytics	9/19/16 7:52	Solid Marijuana Infused Edible	AC/DC	3	0	Hybrid	35	32	77	0	2016	1126	3	0.058614565	0.312611012	0.628774423	0.628774423
2571	acdc	138485	2.5	AC/DC	67.30608	3.34	63.96608	FAIRWINDS MANUFACTURING	1	Medicine Creek Analytics	9/20/16 8:01	Food Grade Solvent Extract	AC/DC	3	0	Hybrid	35	32	77	0	2016	1126	3	0.058614565	0.312611012	0.628774423	0.628774423
2572	acdc	140659	1	AC/DC	12.19866	0.48	11.71866	FAIRWINDS MANUFACTURING	1	Medicine Creek Analytics	9/26/16 13:18	Solid Marijuana Infused Edible	AC/DC	3	0	Hybrid	35	32	77	0	2016	1126	3	0.058614565	0.312611012	0.628774423	0.628774423
2573	acdc	146314	3	AC/DC	70.81957	4.73	66.08957	FAIRWINDS MANUFACTURING	1	Medicine Creek Analytics	10/11/16 11:28	Food Grade Solvent Extract	AC/DC	3	0	Hybrid	35	32	77	0	2016	1126	3	0.058614565	0.312611012	0.628774423	0.628774423
2574	acdc	146315	3	AC/DC	67.93047	4.14228	63.78819	FAIRWINDS MANUFACTURING	1	Medicine Creek Analytics	10/11/16 11:28	Hydrocarbon Wax	AC/DC	3	0	Hybrid	35	32	77	0	2016	1126	3	0.058614565	0.312611012	0.628774423	0.628774423
2575	acdc	159170	1.5	AC/DC	68.84274	4.94094	63.9018	FAIRWINDS MANUFACTURING	1	Medicine Creek Analytics	11/7/16 17:39	Hydrocarbon Wax	AC/DC	3	0	Hybrid	35	32	77	0	2016	1126	3	0.058614565	0.312611012	0.628774423	0.628774423
2576	acdc	159342	1.5	AC/DC	70.33668	3.94	66.39668	FAIRWINDS MANUFACTURING	1	Medicine Creek Analytics	11/8/16 11:49	Food Grade Solvent Extract	AC/DC	3	0	Hybrid	35	32	77	0	2016	1126	3	0.058614565	0.312611012	0.628774423	0.628774423
2577	acdc	175223	1	AC/DC	1.84	0.1	1.74	FAIRWINDS MANUFACTURING	1	Medicine Creek Analytics	12/12/16 13:27	Marijuana Infused Topicals	AC/DC	3	0	Hybrid	35	32	77	0	2016	1126	3	0.058614565	0.312611012	0.628774423	0.628774423
2578	acdc	190314	4	AC/DC	71.16	3.69	67.47	FAIRWINDS MANUFACTURING	1	Medicine Creek Analytics	1/24/17 15:52	Food Grade Solvent Extract	AC/DC	3	0	Hybrid	35	32	77	0	2017	1126	3	0.058614565	0.312611012	0.628774423	0.628774423
2579	acdc	202602	3	AC/DC	62.54922	4.17875	58.37047	FAIRWINDS MANUFACTURING	1	Medicine Creek Analytics	2/27/17 18:00	Food Grade Solvent Extract	AC/DC	3	0	Hybrid	35	32	77	0	2017	1126	3	0.058614565	0.312611012	0.628774423	0.628774423
2580	acdc	203004	1	AC/DC	77.55	4.47	73.08	FAIRWINDS MANUFACTURING	1	Medicine Creek Analytics	2/28/17 14:48	Food Grade Solvent Extract	AC/DC	3	0	Hybrid	35	32	77	0	2017	1126	3	0.058614565	0.312611012	0.628774423	0.628774423
2581	acdc	204964	3	AC/DC	54.91419	4.63752	50.27667	FAIRWINDS MANUFACTURING	1	Medicine Creek Analytics	3/6/17 15:55	Food Grade Solvent Extract	AC/DC	3	0	Hybrid	35	32	77	0	2017	1126	3	0.058614565	0.312611012	0.628774423	0.628774423
2582	acdc	49661	2	AC/DC	19.5	19.5	0.4	GREEN LABS	1	Integrity Labs	10/7/15 20:49	Flower Lot	AC/DC	1	0	Hybrid	35	32	77	0	2015	1126	3	0.058614565	0.312611012	0.628774423	0.628774423
2583	acdc	49854	1	AC/DC	6.3	6.3	92.4	CRAFT ELIXIRS	1	Integrity Labs	10/8/15 17:13	Liquid Marijuana Infused Edible	AC/DC	3	0	Hybrid	35	32	77	0	2015	1126	3	0.058614565	0.312611012	0.628774423	0.628774423
2584	acdc	101718	1	AC/DC	32.5	32.5	48.9	CRAFT ELIXIRS	1	Integrity Labs	5/16/16 15:35	Marijuana Extract for Inhalation	AC/DC	2	0	Hybrid	35	32	77	0	2016	1126	3	0.058614565	0.312611012	0.628774423	0.628774423
2585	acdc	110963	1	AC/DC	59.36	59.36	29.05	CRAFT ELIXIRS	1	Integrity Labs	6/20/16 22:13	Liquid Marijuana Infused Edible	AC/DC	2	0	Hybrid	35	32	77	0	2016	1126	3	0.058614565	0.312611012	0.628774423	0.628774423
2586	acdc	61513	1	AC/DC	45.1	45.1	12.6	DOUBLE DELICIOUS	1	Integrity Labs	11/20/15 16:30	CO2 Hash Oil	AC/DC	2	0	Hybrid	35	32	77	0	2015	1126	3	0.058614565	0.312611012	0.628774423	0.628774423
2587	acdc	52892	3	AC/DC	5.2	5.2	9	GREEN AMERICA	1	Integrity Labs	10/21/15 19:45	Flower Lot	AC/DC	2	0	Hybrid	35	32	77	0	2015	1126	3	0.058614565	0.312611012	0.628774423	0.628774423
2588	acdc	58997	3	AC/DC	7.5	7.5	66.4	GREEN AMERICA	1	Integrity Labs	11/12/15 14:16	CO2 Hash Oil	AC/DC	3	0	Hybrid	35	32	77	0	2015	1126	3	0.058614565	0.312611012	0.628774423	0.628774423
2589	acdc	67666	3	AC/DC	4.4	4.4	74.5	GREEN AMERICA	1	Integrity Labs	12/16/15 16:15	CO2 Hash Oil	AC/DC	3	0	Hybrid	35	32	77	0	2015	1126	3	0.058614565	0.312611012	0.628774423	0.628774423
2590	acdc	77793	3	AC/DC	5.9	5.9	72.4	GREEN AMERICA	1	Integrity Labs	2/1/16 12:47	CO2 Hash Oil	AC/DC	3	0	Hybrid	35	32	77	0	2016	1126	3	0.058614565	0.312611012	0.628774423	0.628774423
2591	acdc	181070	1	AC/DC (Charlotte's Web)	76.13	3.3	72.83	SILICA PHOENIX	1	Integrity Labs	12/28/16 16:15	Hydrocarbon Wax	AC/DC	3	0	Hybrid	35	32	77	0	2016	1126	3	0.058614565	0.312611012	0.628774423	0.628774423
2592	acdc	36141	1	AC/DC	53.7	4.8	48.9	NORTHWEST CANNABIS SOLUTIONS	1	Integrity Labs	7/21/15 20:14	Marijuana Extract for Inhalation	AC/DC	3	0	Hybrid	35	32	77	0	2015	1126	3	0.058614565	0.312611012	0.628774423	0.628774423
2593	acdc	37457	1	AC/DC	59.5	5.4	54.1	NORTHWEST CANNABIS SOLUTIONS	1	Integrity Labs	7/29/15 20:03	Marijuana Extract for Inhalation	AC/DC	3	0	Hybrid	35	32	77	0	2015	1126	3	0.058614565	0.312611012	0.628774423	0.628774423
2594	acdc	38459	1	AC/DC	14.9	4.9	9.8	NORTHWEST CANNABIS SOLUTIONS	1	Integrity Labs	8/5/15 20:14	Solid Marijuana Infused Edible	AC/DC	2	0	Hybrid	35	32	77	0	2015	1126	3	0.058614565	0.312611012	0.628774423	0.628774423
2595	acdc	39107	1	AC/DC	13.8	4.2	9.6	NORTHWEST CANNABIS SOLUTIONS	1	Integrity Labs	8/10/15 21:13	Solid Marijuana Infused Edible	AC/DC	2	0	Hybrid	35	32	77	0	2015	1126	3	0.058614565	0.312611012	0.628774423	0.628774423
2596	acdc	39539	1	AC/DC	60.4	3.8	56.6	NORTHWEST CANNABIS SOLUTIONS	1	Integrity Labs	8/12/15 17:56	Marijuana Extract for Inhalation	AC/DC	3	0	Hybrid	35	32	77	0	2015	1126	3	0.058614565	0.312611012	0.628774423	0.628774423
2597	acdc	39720	1	AC/DC	10.4	1	9.4	NORTHWEST CANNABIS SOLUTIONS	1	Integrity Labs	8/13/15 21:17	Solid Marijuana Infused Edible	AC/DC	3	0	Hybrid	35	32	77	0	2015	1126	3	0.058614565	0.312611012	0.628774423	0.628774423
2598	acdc	39727	1	AC/DC	11.8	2	9.8	NORTHWEST CANNABIS SOLUTIONS	1	Integrity Labs	8/13/15 21:26	Solid Marijuana Infused Edible	AC/DC	2	0	Hybrid	35	32	77	0	2015	1126	3	0.058614565	0.312611012	0.628774423	0.628774423
2599	acdc	40155	1	AC/DC	13.5	2	11.5	NORTHWEST CANNABIS SOLUTIONS	1	Integrity Labs	8/17/15 18:27	Solid Marijuana Infused Edible	AC/DC	3	0	Hybrid	35	32	77	0	2015	1126	3	0.058614565	0.312611012	0.628774423	0.628774423
2600	acdc	40320	1	AC/DC	12.5	1.2	11.3	NORTHWEST CANNABIS SOLUTIONS	1	Integrity Labs	8/18/15 13:55	Solid Marijuana Infused Edible	AC/DC	3	0	Hybrid	35	32	77	0	2015	1126	3	0.058614565	0.312611012	0.628774423	0.628774423
2601	acdc	41096	1	AC/DC	13.1	2.4	10.7	NORTHWEST CANNABIS SOLUTIONS	1	Integrity Labs	8/21/15 21:51	Solid Marijuana Infused Edible	AC/DC	2	0	Hybrid	35	32	77	0	2015	1126	3	0.058614565	0.312611012	0.628774423	0.628774423
2602	acdc	41842	1	AC/DC	10	0.9	9.1	NORTHWEST CANNABIS SOLUTIONS	1	Integrity Labs	8/26/15 18:31	Solid Marijuana Infused Edible	AC/DC	3	0	Hybrid	35	32	77	0	2015	1126	3	0.058614565	0.312611012	0.628774423	0.628774423
2603	acdc	42768	1	AC/DC	14.6	4.1	10.5	NORTHWEST CANNABIS SOLUTIONS	1	Integrity Labs	9/1/15 20:59	Solid Marijuana Infused Edible	AC/DC	2	0	Hybrid	35	32	77	0	2015	1126	3	0.058614565	0.312611012	0.628774423	0.628774423
2604	acdc	42968	1	AC/DC	10.9	1.1	9.8	NORTHWEST CANNABIS SOLUTIONS	1	Integrity Labs	9/2/15 21:08	Solid Marijuana Infused Edible	AC/DC	3	0	Hybrid	35	32	77	0	2015	1126	3	0.058614565	0.312611012	0.628774423	0.628774423
2605	acdc	43999	1	AC/DC	10.3	0.7	9.6	NORTHWEST CANNABIS SOLUTIONS	1	Integrity Labs	9/9/15 19:45	Solid Marijuana Infused Edible	AC/DC	3	0	Hybrid	35	32	77	0	2015	1126	3	0.058614565	0.312611012	0.628774423	0.628774423
2606	acdc	47197	1	AC/DC	8.9	8.9	59.8	NORTHWEST CANNABIS SOLUTIONS	1	Integrity Labs	9/25/15 20:07	Marijuana Extract for Inhalation	AC/DC	3	0	Hybrid	35	32	77	0	2015	1126	3	0.058614565	0.312611012	0.628774423	0.628774423
2607	acdc	48427	1	AC/DC	8.7	8.7	58.5	NORTHWEST CANNABIS SOLUTIONS	1	Integrity Labs	10/1/15 19:18	Marijuana Extract for Inhalation	AC/DC	3	0	Hybrid	35	32	77	0	2015	1126	3	0.058614565	0.312611012	0.628774423	0.628774423
2608	acdc	64659	1	AC/DC	2.4	2.4	49.7	NORTHWEST CANNABIS SOLUTIONS	1	Integrity Labs	12/3/15 21:05	Marijuana Extract for Inhalation	AC/DC	3	0	Hybrid	35	32	77	0	2015	1126	3	0.058614565	0.312611012	0.628774423	0.628774423
2609	acdc	65621	1	AC/DC	2.4	2.4	55.1	NORTHWEST CANNABIS SOLUTIONS	1	Integrity Labs	12/8/15 20:26	Marijuana Extract for Inhalation	AC/DC	3	0	Hybrid	35	32	77	0	2015	1126	3	0.058614565	0.312611012	0.628774423	0.628774423
2610	acdc	84240	1	AC/DC	1.2	1.2	10	NORTHWEST CANNABIS SOLUTIONS	1	Integrity Labs	3/2/16 22:29	Solid Marijuana Infused Edible	AC/DC	3	0	Hybrid	35	32	77	0	2016	1126	3	0.058614565	0.312611012	0.628774423	0.628774423
2611	acdc	91435	3	AC/DC	0.8	0.8	18.3	M & R DISTRIBUTING	1	Integrity Labs	3/31/16 17:05	Flower Lot	AC/DC	3	0	Hybrid	35	32	77	0	2016	1126	3	0.058614565	0.312611012	0.628774423	0.628774423
2612	acdc	92454	2	AC/DC	3.6	3.6	72.3	M & R DISTRIBUTING	1	Integrity Labs	4/5/16 18:14	Hydrocarbon Wax	AC/DC	3	0	Hybrid	35	32	77	0	2016	1126	3	0.058614565	0.312611012	0.628774423	0.628774423
2613	acdc	104885	2	AC/DC	51.4	51.4	28.2	M & R DISTRIBUTING	1	Integrity Labs	5/27/16 15:04	Hydrocarbon Wax	AC/DC	2	0	Hybrid	35	32	77	0	2016	1126	3	0.058614565	0.312611012	0.628774423	0.628774423
2614	acdc	157855	4	AC/DC	20.44	1.01	19.43	NEW LEAF ENTERPRISES	1	Integrity Labs	11/4/16 12:12	Flower Lot	AC/DC	3	0	Hybrid	35	32	77	0	2016	1126	3	0.058614565	0.312611012	0.628774423	0.628774423
2615	acdc	160370	4	AC/DC	59.16	2.6	56.56	NEW LEAF ENTERPRISES	1	Integrity Labs	11/9/16 15:30	Food Grade Solvent Extract	AC/DC	3	0	Hybrid	35	32	77	0	2016	1126	3	0.058614565	0.312611012	0.628774423	0.628774423
2616	acdc	60963	1.5	AC/DC	21	21	49.2	COWLITZ COUNTY CANNABIS CULTIVATION	1	Integrity Labs	11/19/15 11:24	Hydrocarbon Wax	AC/DC	2	0	Hybrid	35	32	77	0	2015	1126	3	0.058614565	0.312611012	0.628774423	0.628774423
2617	acdc	97401	2	AC/DC	24.8	24.8	44	COWLITZ COUNTY CANNABIS CULTIVATION	1	Integrity Labs	4/27/16 11:36	Hydrocarbon Wax	AC/DC	2	0	Hybrid	35	32	77	0	2016	1126	3	0.058614565	0.312611012	0.628774423	0.628774423
2618	acdc	158708	2	AC/DC	82	81.53	0.47	COWLITZ COUNTY CANNABIS CULTIVATION	1	Integrity Labs	11/7/16 11:37	Hydrocarbon Wax	AC/DC	1	0	Hybrid	35	32	77	0	2016	1126	3	0.058614565	0.312611012	0.628774423	0.628774423
2619	acdc	166959	2	AC/DC	65.84	20.6	45.24	COWLITZ COUNTY CANNABIS CULTIVATION	1	Integrity Labs	11/21/16 20:42	Hydrocarbon Wax	AC/DC	2	0	Hybrid	35	32	77	0	2016	1126	3	0.058614565	0.312611012	0.628774423	0.628774423
2620	acdc	175136	2	AC/DC	61.25	6.69	54.56	COWLITZ COUNTY CANNABIS CULTIVATION	1	Integrity Labs	12/12/16 11:27	Hydrocarbon Wax	AC/DC	3	0	Hybrid	35	32	77	0	2016	1126	3	0.058614565	0.312611012	0.628774423	0.628774423
2621	acdc	177858	2	AC/DC	80.75	18.91	61.84	COWLITZ COUNTY CANNABIS CULTIVATION	1	Integrity Labs	12/19/16 14:09	Hydrocarbon Wax	AC/DC	2	0	Hybrid	35	32	77	0	2016	1126	3	0.058614565	0.312611012	0.628774423	0.628774423
2622	acdc	183687	2	AC/DC	68.62	27.37	41.25	COWLITZ COUNTY CANNABIS CULTIVATION	1	Integrity Labs	1/5/17 13:51	Hydrocarbon Wax	AC/DC	2	0	Hybrid	35	32	77	0	2017	1126	3	0.058614565	0.312611012	0.628774423	0.628774423
2623	acdc	186581	2	AC/DC	66.96	9.59	57.37	COWLITZ COUNTY CANNABIS CULTIVATION	1	Integrity Labs	1/13/17 12:46	Hydrocarbon Wax	AC/DC	3	0	Hybrid	35	32	77	0	2017	1126	3	0.058614565	0.312611012	0.628774423	0.628774423
2624	acdc	189377	2	AC/DC	54.62	8.83	45.79	COWLITZ COUNTY CANNABIS CULTIVATION	1	Integrity Labs	1/21/17 10:05	Hydrocarbon Wax	AC/DC	3	0	Hybrid	35	32	77	0	2017	1126	3	0.058614565	0.312611012	0.628774423	0.628774423
2625	acdc	44547	2.11	AC/DC	13	12.8	0.2	NORTHWESTPEARL	1	Integrity Labs	9/14/15 11:53	Flower Lot	AC/DC	1	0	Hybrid	35	32	77	0	2015	1126	3	0.058614565	0.312611012	0.628774423	0.628774423
2626	acdc	70747	2.2	AC/DC	17.7	17.7	0.1	NORTHWESTPEARL	1	Integrity Labs	1/4/16 17:43	Flower Lot	AC/DC	1	0	Hybrid	35	32	77	0	2016	1126	3	0.058614565	0.312611012	0.628774423	0.628774423
2627	acdc	70748	2.1	AC/DC	18.2	18.2	0.1	NORTHWESTPEARL	1	Integrity Labs	1/4/16 17:44	Flower Lot	AC/DC	1	0	Hybrid	35	32	77	0	2016	1126	3	0.058614565	0.312611012	0.628774423	0.628774423
2628	acdc	85228	4	AC/DC	0.3	0.3	6.5	ARTIZEN CANNABIS COMPANY	1	Integrity Labs	3/7/16 18:40	Flower Lot	AC/DC	3	0	Hybrid	35	32	77	0	2016	1126	3	0.058614565	0.312611012	0.628774423	0.628774423
2629	acdc	72109	3	AC/DC	0.5	0.5	12.1	KNIGHTS HEMPLAR	1	Integrity Labs	1/11/16 1:52	Flower Lot	AC/DC	3	0	Hybrid	35	32	77	0	2016	1126	3	0.058614565	0.312611012	0.628774423	0.628774423
2630	acdc	147806	2	AC/DC (Mystery Machine)	76.88	75.83	1.05	CANNABIS NORTHWEST	1	Integrity Labs	10/13/16 17:15	Hydrocarbon Wax	AC/DC	1	0	Hybrid	35	32	77	0	2016	1126	3	0.058614565	0.312611012	0.628774423	0.628774423
2631	acdc	169637	1	AC/DC	69.03	34.05	34.98	NORTHWEST WONDERLAND	1	Integrity Labs	11/29/16 13:51	Liquid Marijuana Infused Edible	AC/DC	2	0	Hybrid	35	32	77	0	2016	1126	3	0.058614565	0.312611012	0.628774423	0.628774423
2632	acdc	176735	1	AC/DC	99.33	2.38	96.95	NORTHWEST WONDERLAND	1	Integrity Labs	12/15/16 13:16	Liquid Marijuana Infused Edible	AC/DC	3	0	Hybrid	35	32	77	0	2016	1126	3	0.058614565	0.312611012	0.628774423	0.628774423
2633	acdc	109971	3	AC/DC	23.25	23.25	0.12	PROPACWA	1	Integrity Labs	6/16/16 15:02	Flower Lot	AC/DC	1	0	Hybrid	35	32	77	0	2016	1126	3	0.058614565	0.312611012	0.628774423	0.628774423
2634	acdc	111260	3	AC/DC	0.61	0.61	13.86	PROPACWA	1	Integrity Labs	6/21/16 17:36	Flower Lot	AC/DC	3	0	Hybrid	35	32	77	0	2016	1126	3	0.058614565	0.312611012	0.628774423	0.628774423
2635	acdc	119649	4	AC/DC	0.65	0.65	15.93	PROPACWA	1	Integrity Labs	7/22/16 13:59	Flower Lot	AC/DC	3	0	Hybrid	35	32	77	0	2016	1126	3	0.058614565	0.312611012	0.628774423	0.628774423
2636	acdc	123983	4	AC/DC	0.82	0.82	15.31	PROPACWA	1	Integrity Labs	8/5/16 16:15	Flower Lot	AC/DC	3	0	Hybrid	35	32	77	0	2016	1126	3	0.058614565	0.312611012	0.628774423	0.628774423
2637	acdc	129108	4	AC/DC	12.38	0.56	11.82	PROPACWA	1	Integrity Labs	8/23/16 11:37	Flower Lot	AC/DC	3	0	Hybrid	35	32	77	0	2016	1126	3	0.058614565	0.312611012	0.628774423	0.628774423
2638	acdc	140779	1.25	AC/DC	74.53	5	69.53	PROPACWA	1	Integrity Labs	9/26/16 15:07	Hydrocarbon Wax	AC/DC	3	0	Hybrid	35	32	77	0	2016	1126	3	0.058614565	0.312611012	0.628774423	0.628774423
2639	acdc	178738	4	AC/DC	18.11	0.89	17.22	PROPACWA	1	Integrity Labs	12/20/16 19:18	Flower Lot	AC/DC	3	0	Hybrid	35	32	77	0	2016	1126	3	0.058614565	0.312611012	0.628774423	0.628774423
2640	acdc	178740	4	AC/DC	23.41	1.16	22.25	PROPACWA	1	Integrity Labs	12/20/16 19:20	Flower Lot	AC/DC	3	0	Hybrid	35	32	77	0	2016	1126	3	0.058614565	0.312611012	0.628774423	0.628774423
2641	acdc	223287	4	AC/DC	24.3	1.17	23.13	PROPACWA	1	Integrity Labs	4/27/17 11:56	Flower Lot	AC/DC	3	0	Hybrid	35	32	77	0	2017	1126	3	0.058614565	0.312611012	0.628774423	0.628774423
2642	acdc	201097	4	AC/DC	15.79	1.17	14.62	AGROPACK	1	Integrity Labs	2/22/17 18:56	Flower Lot	AC/DC	3	0	Hybrid	35	32	77	0	2017	1126	3	0.058614565	0.312611012	0.628774423	0.628774423
2643	acdc	219924	1	AC/DC	69.45	10.61	58.84	KANEHCO	1	Integrity Labs	4/17/17 18:52	Food Grade Solvent Extract	AC/DC	3	0	Hybrid	35	32	77	0	2017	1126	3	0.058614565	0.312611012	0.628774423	0.628774423
2644	acdc	50354	2	AC/DC	1.16	1.16	21.19	HAPPY VALLEY FARMS	1	Testing Technologies	10/12/15 18:16	Flower Lot	AC/DC	3	0	Hybrid	35	32	77	0	2015	1126	3	0.058614565	0.312611012	0.628774423	0.628774423
2645	acdc	68136	1	AC/DC	1.16	1.16	21.19	HAPPY VALLEY FARMS	1	Testing Technologies	12/18/15 19:24	Marijuana Mix	AC/DC	3	0	Hybrid	35	32	77	0	2015	1126	3	0.058614565	0.312611012	0.628774423	0.628774423
2646	acdc	64164	1	AC/DC	52.16	52.16	19.36	DOUBLE DELICIOUS	1	Testing Technologies	12/2/15 18:32	CO2 Hash Oil	AC/DC	2	0	Hybrid	35	32	77	0	2015	1126	3	0.058614565	0.312611012	0.628774423	0.628774423
2647	acdc	56588	2	AC/DC	0.84	0.84	15.68	GOLDEN LEAF	1	Testing Technologies	11/4/15 15:16	Flower Lot	AC/DC	3	0	Hybrid	35	32	77	0	2015	1126	3	0.058614565	0.312611012	0.628774423	0.628774423
2648	acdc	167142	4	AC/DC	13.5657	0.977	12.5887	M & R DISTRIBUTING	1	Testing Technologies	11/22/16 12:17	Flower Lot	AC/DC	3	0	Hybrid	35	32	77	0	2016	1126	3	0.058614565	0.312611012	0.628774423	0.628774423
2649	acdc	167143	4	AC/DC	9	9	0	M & R DISTRIBUTING	1	Testing Technologies	11/22/16 12:17	Flower Lot	AC/DC	1	0	Hybrid	35	32	77	0	2016	1126	3	0.058614565	0.312611012	0.628774423	0.628774423
2650	acdc	172444	2	AC/DC	71.352	27.4453	43.9067	M & R DISTRIBUTING	1	Testing Technologies	12/5/16 12:58	Hydrocarbon Wax	AC/DC	2	0	Hybrid	35	32	77	0	2016	1126	3	0.058614565	0.312611012	0.628774423	0.628774423
2651	acdc	176405	4	AC/DC	13.4673	0	13.4673	M & R DISTRIBUTING	1	Testing Technologies	12/14/16 16:33	Flower Lot	AC/DC	3	0	Hybrid	35	32	77	0	2016	1126	3	0.058614565	0.312611012	0.628774423	0.628774423
2652	acdc	28731	3	AC/DC	1.51	1.51	20.51	PEAK SUPPLY	1	Testing Technologies	6/4/15 13:34	Flower Lot	AC/DC	3	0	Hybrid	35	32	77	0	2015	1126	3	0.058614565	0.312611012	0.628774423	0.628774423
2653	acdc	71235	2	AC/DC	1.4	1.4	19.39	PEAK SUPPLY	1	Testing Technologies	1/6/16 14:32	Flower Lot	AC/DC	3	0	Hybrid	35	32	77	0	2016	1126	3	0.058614565	0.312611012	0.628774423	0.628774423
2654	acdc	54590	2	AC/DC	3.21	3.21	69.63	PRANA	0	Testing Technologies	10/28/15 16:13	Hydrocarbon Wax	AC/DC	3	0	Hybrid	35	32	77	0	2015	1126	3	0.058614565	0.312611012	0.628774423	0.628774423
2655	acdc	24392	2	AC/DC	17.13	1.01	16.12	OM SHIV	1	Testing Technologies	5/5/15 18:08	Flower Lot	AC/DC	3	0	Hybrid	35	32	77	0	2015	1126	3	0.058614565	0.312611012	0.628774423	0.628774423
2656	acdc	53610	2	AC/DC	0.84	0.84	15.62	CANNA HERB FARMS	1	Testing Technologies	10/25/15 23:01	Flower Lot	AC/DC	3	0	Hybrid	35	32	77	0	2015	1126	3	0.058614565	0.312611012	0.628774423	0.628774423
2657	acdc	68434	0.5	AC/DC	15.81	15.81	0	DOGTOWN PIONEERS	1	Testing Technologies	12/21/15 15:41	Flower Lot	AC/DC	1	0	Hybrid	35	32	77	0	2015	1126	3	0.058614565	0.312611012	0.628774423	0.628774423
2658	acdc	56040	3	AC/DC	0.49	0.49	14.86	JVARD	1	Testing Technologies	11/3/15 11:18	Flower Lot	AC/DC	3	0	Hybrid	35	32	77	0	2015	1126	3	0.058614565	0.312611012	0.628774423	0.628774423
2659	acdc	64200	2.6	AC/DC	0.94	0.94	12.57	JVARD	1	Testing Technologies	12/2/15 20:19	Flower Lot	AC/DC	3	0	Hybrid	35	32	77	0	2015	1126	3	0.058614565	0.312611012	0.628774423	0.628774423
2660	acdc	35968	2	AC/DC	69.4	69.40242	1.42	SEATTLE'S PRIVATE RESERVE	1	Steep Hill Labs	7/21/15 11:42	Hydrocarbon Wax	AC/DC	1	0	Hybrid	35	32	77	0	2015	1126	3	0.058614565	0.312611012	0.628774423	0.628774423
2661	acdc	155286	4	AC/DC	19.34657	0.84037	18.5062	SEATTLE'S PRIVATE RESERVE	1	Steep Hill Labs	10/31/16 14:18	Flower Lot	AC/DC	3	0	Hybrid	35	32	77	0	2016	1126	3	0.058614565	0.312611012	0.628774423	0.628774423
2662	acdc	161866	2	AC/DC	61.4719	18.32231	43.14959	XTRACTED LABS	1	Steep Hill Labs	11/11/16 15:41	Hydrocarbon Wax	AC/DC	2	0	Hybrid	35	32	77	0	2016	1126	3	0.058614565	0.312611012	0.628774423	0.628774423
2663	acdc	138186	4	AC/DC	14.9705	0.4508	14.5197	NUGREEN	1	Green Grower Labs	9/19/16 14:54	Flower Lot	AC/DC	3	0	Hybrid	35	32	77	0	2016	1126	3	0.058614565	0.312611012	0.628774423	0.628774423
2664	acdc	167986	2	AC/DC	66.5761	3.1556	63.4205	NUGREEN	1	Green Grower Labs	11/23/16 15:57	CO2 Hash Oil	AC/DC	3	0	Hybrid	35	32	77	0	2016	1126	3	0.058614565	0.312611012	0.628774423	0.628774423
2665	acdc	176006	4	AC/DC	15.1213	0.3631	14.7582	NUGREEN	1	Green Grower Labs	12/13/16 17:34	Flower Lot	AC/DC	3	0	Hybrid	35	32	77	0	2016	1126	3	0.058614565	0.312611012	0.628774423	0.628774423
2666	acdc	179550	4	AC/DC	15.1213	0.3631	14.7582	NUGREEN	1	Green Grower Labs	12/22/16 15:58	Flower Lot	AC/DC	3	0	Hybrid	35	32	77	0	2016	1126	3	0.058614565	0.312611012	0.628774423	0.628774423
2667	acdc	200930	4	AC/DC	19.7063	1.1401	18.5662	NUGREEN	1	Green Grower Labs	2/22/17 14:55	Flower Lot	AC/DC	3	0	Hybrid	35	32	77	0	2017	1126	3	0.058614565	0.312611012	0.628774423	0.628774423
2668	acdc	204151	2	AC/DC	53.8029	1.1893	52.6136	NUGREEN	1	Green Grower Labs	3/3/17 12:27	CO2 Hash Oil	AC/DC	3	0	Hybrid	35	32	77	0	2017	1126	3	0.058614565	0.312611012	0.628774423	0.628774423
2669	acdc	217303	4	AC/DC	17.5261	1.077	16.4491	NUGREEN	1	Green Grower Labs	4/10/17 20:48	Flower Lot	AC/DC	3	0	Hybrid	35	32	77	0	2017	1126	3	0.058614565	0.312611012	0.628774423	0.628774423
2670	acdc	87515	2	AC/DC	4.4	4.3957	0.5	BBB FARMS	1	Green Grower Labs	3/16/16 12:34	Flower Lot	AC/DC	1	0	Hybrid	35	32	77	0	2016	1126	3	0.058614565	0.312611012	0.628774423	0.628774423
2671	acdc	87488	2	AC/DC	4.9	4.9219	12	THE HAPPY CROWD	1	Green Grower Labs	3/16/16 11:42	Flower Lot	AC/DC	2	0	Hybrid	35	32	77	0	2016	1126	3	0.058614565	0.312611012	0.628774423	0.628774423
2672	acdc	206850	4	AC/DC	18.3261	6.0497	12.2764	THE HAPPY CROWD	1	Green Grower Labs	3/11/17 13:28	Flower Lot	AC/DC	2	0	Hybrid	35	32	77	0	2017	1126	3	0.058614565	0.312611012	0.628774423	0.628774423
2673	acdc	207882	4	AC/DC	10.6101	0.4631	10.147	GARDENS ROYALE	1	Green Grower Labs	3/14/17 17:38	Flower Lot	AC/DC	3	0	Hybrid	35	32	77	0	2017	1126	3	0.058614565	0.312611012	0.628774423	0.628774423
2674	acdc	25877	2.02	AC/DC	0.6	0.5508	13.7	TREE OF KNOWLEDGE	0	Green Grower Labs	5/14/15 22:23	Flower Lot	AC/DC	3	0	Hybrid	35	32	77	0	2015	1126	3	0.058614565	0.312611012	0.628774423	0.628774423
2675	acdc	58249	2	AC/DC	6.1	6.1513	11.1	MONTGOMERY AVE GROWERS	1	Green Grower Labs	11/10/15 15:43	Flower Lot	AC/DC	2	0	Hybrid	35	32	77	0	2015	1126	3	0.058614565	0.312611012	0.628774423	0.628774423
2676	acdc	63764	2	AC/DC	5.9	5.9251	12.2	MONTGOMERY AVE GROWERS	1	Green Grower Labs	12/1/15 15:06	Flower Lot	AC/DC	2	0	Hybrid	35	32	77	0	2015	1126	3	0.058614565	0.312611012	0.628774423	0.628774423
2677	acdc	187765	4	AC/DC	18.7539	4.9481	13.8058	MONTGOMERY AVE GROWERS	1	Green Grower Labs	1/17/17 14:36	Flower Lot	AC/DC	2	0	Hybrid	35	32	77	0	2017	1126	3	0.058614565	0.312611012	0.628774423	0.628774423
2678	acdc	187773	4	AC/DC	19.017	4.8604	14.1566	MONTGOMERY AVE GROWERS	1	Green Grower Labs	1/17/17 14:39	Flower Lot	AC/DC	2	0	Hybrid	35	32	77	0	2017	1126	3	0.058614565	0.312611012	0.628774423	0.628774423
2679	acdc	187774	4	AC/DC	18.9539	4.9604	13.9935	MONTGOMERY AVE GROWERS	1	Green Grower Labs	1/17/17 14:39	Flower Lot	AC/DC	2	0	Hybrid	35	32	77	0	2017	1126	3	0.058614565	0.312611012	0.628774423	0.628774423
2680	acdc	27415	1	AC/DC	38.5	38.5094	41.9	BLUE ROOTS CANNABIS	1	Green Grower Labs	5/26/15 17:38	Hydrocarbon Wax	AC/DC	2	0	Hybrid	35	32	77	0	2015	1126	3	0.058614565	0.312611012	0.628774423	0.628774423
2681	acdc	56218	1	AC/DC	6.7	6.7	65.8	BLUE ROOTS CANNABIS	1	Green Grower Labs	11/3/15 15:14	Food Grade Solvent Extract	AC/DC	3	0	Hybrid	35	32	77	0	2015	1126	3	0.058614565	0.312611012	0.628774423	0.628774423
2682	acdc	58654	1	AC/DC	6.9	6.8989	55.5	BLUE ROOTS CANNABIS	1	Green Grower Labs	11/11/15 15:14	Hydrocarbon Wax	AC/DC	3	0	Hybrid	35	32	77	0	2015	1126	3	0.058614565	0.312611012	0.628774423	0.628774423
2683	acdc	84397	2	AC/DC	4.7	4.6727	12.1	BS GROWERS	1	Green Grower Labs	3/3/16 16:35	Flower Lot	AC/DC	2	0	Hybrid	35	32	77	0	2016	1126	3	0.058614565	0.312611012	0.628774423	0.628774423
2684	acdc	89737	2	AC/DC	0.8	0.8016	18.8	CANNA HERB FARMS	1	Green Grower Labs	3/24/16 15:55	Flower Lot	AC/DC	3	0	Hybrid	35	32	77	0	2016	1126	3	0.058614565	0.312611012	0.628774423	0.628774423
2685	acdc	81580	2	AC/DC	21.6	21.5865	0.2	LOPEZ AND ORR CO	1	Green Grower Labs	2/18/16 13:09	Flower Lot	AC/DC	1	0	Hybrid	35	32	77	0	2016	1126	3	0.058614565	0.312611012	0.628774423	0.628774423
2686	acdc	93665	2	AC/DC	17.1	17.1261	0.2	LOPEZ AND ORR CO	1	Green Grower Labs	4/11/16 17:57	Flower Lot	AC/DC	1	0	Hybrid	35	32	77	0	2016	1126	3	0.058614565	0.312611012	0.628774423	0.628774423
2687	acdc	108104	2	AC/DC	22.7	22.6988	0.4	LOPEZ AND ORR CO	1	Green Grower Labs	6/9/16 17:33	Flower Lot	AC/DC	1	0	Hybrid	35	32	77	0	2016	1126	3	0.058614565	0.312611012	0.628774423	0.628774423
2688	acdc	95188	2	AC/DC	7.9	7.9053	13.6	C BLOCK GROUP	1	Green Grower Labs	4/18/16 14:26	Flower Lot	AC/DC	2	0	Hybrid	35	32	77	0	2016	1126	3	0.058614565	0.312611012	0.628774423	0.628774423
2689	acdc	137833	4	AC/DC	17.6459	6.6358	11.0101	C BLOCK GROUP	1	Green Grower Labs	9/16/16 19:09	Flower Lot	AC/DC	2	0	Hybrid	35	32	77	0	2016	1126	3	0.058614565	0.312611012	0.628774423	0.628774423
2690	acdc	181983	4	AC/DC	14.2443	6.0759	8.1684	C BLOCK GROUP	1	Green Grower Labs	12/30/16 18:32	Flower Lot	AC/DC	2	0	Hybrid	35	32	77	0	2016	1126	3	0.058614565	0.312611012	0.628774423	0.628774423
2691	acdc	187687	4	AC/DC	18.74	0.8016	17.9384	LAKESIDE CANNABIS	1	Green Grower Labs	1/17/17 13:28	Flower Lot	AC/DC	3	0	Hybrid	35	32	77	0	2017	1126	3	0.058614565	0.312611012	0.628774423	0.628774423
2692	acdc	50677	3	AC/DC	0.31	0.30695	7.68	BLUE ROOTS CANNABIS	1	Trace Analytics	10/13/15 16:07	Flower Lot	AC/DC	3	0	Hybrid	35	32	77	0	2015	1126	3	0.058614565	0.312611012	0.628774423	0.628774423
2693	acdc	129436	1	AC/DC	76.71294	5.46294	71.25	BLUE ROOTS CANNABIS	1	Trace Analytics	8/23/16 17:16	Food Grade Solvent Extract	AC/DC	3	0	Hybrid	35	32	77	0	2016	1126	3	0.058614565	0.312611012	0.628774423	0.628774423
2694	acdc	20435	3.15	AC/DC	0.6	0.6139	15	OM SHIV	1	Trace Analytics	4/3/15 22:20	Flower Lot	AC/DC	3	0	Hybrid	35	32	77	0	2015	1126	3	0.058614565	0.312611012	0.628774423	0.628774423
2695	acdc	100562	4	AC/DC	0.75	0.75422	16.07	OKANOGAN NATURAL FARMS	1	Trace Analytics	5/10/16 19:30	Flower Lot	AC/DC	3	0	Hybrid	35	32	77	0	2016	1126	3	0.058614565	0.312611012	0.628774423	0.628774423
2696	acdc	100564	7	AC/DC	1.3	1.29796	14.95	OKANOGAN NATURAL FARMS	1	Trace Analytics	5/10/16 19:32	Flower Lot	AC/DC	3	0	Hybrid	35	32	77	0	2016	1126	3	0.058614565	0.312611012	0.628774423	0.628774423
2697	acdc	100565	4	AC/DC	0.63	0.63144	14.43	OKANOGAN NATURAL FARMS	1	Trace Analytics	5/10/16 19:33	Flower Lot	AC/DC	3	0	Hybrid	35	32	77	0	2016	1126	3	0.058614565	0.312611012	0.628774423	0.628774423
2698	acdc	100566	4	AC/DC	0.71	0.71037	14.19	OKANOGAN NATURAL FARMS	1	Trace Analytics	5/10/16 19:33	Flower Lot	AC/DC	3	0	Hybrid	35	32	77	0	2016	1126	3	0.058614565	0.312611012	0.628774423	0.628774423
2699	acdc	100567	4	AC/DC	0.64	0.64021	12.76	OKANOGAN NATURAL FARMS	1	Trace Analytics	5/10/16 19:34	Flower Lot	AC/DC	3	0	Hybrid	35	32	77	0	2016	1126	3	0.058614565	0.312611012	0.628774423	0.628774423
2700	acdc	100652	4	AC/DC	4.88	4.88489	7.92	OKANOGAN NATURAL FARMS	1	Trace Analytics	5/11/16 13:03	Flower Lot	AC/DC	2	0	Hybrid	35	32	77	0	2016	1126	3	0.058614565	0.312611012	0.628774423	0.628774423
[truncated: 213,343 more rows]
